# Supplementary material for: Genome-wide identification and characterization of FORMIN gene family in cotton (Gossypium hirsutum L.) and their expression profiles in response to multiple abiotic stress treatments
Source: PLoS One. 2025 Mar 3;20(3):e0319176. doi: 10.1371/journal.pone.0319176 (PMC11875364; doi:10.1371/journal.pone.0319176)
Supplement: S1 Data — (TXT) [file pone.0319176.s001.txt]

>GhFH6
MVQAWPCTLFFFLFSSSYAIAFSEPSPSPMEMPQALLSSASSKAKVVKAIVATAATTLVI
AFIVFFFFFFRRIRRGRWWPRGKYESSFRREAVVIPDEFKKYGGKAKGLAVEENGREVLC
MTKLGRLKNEFPKVMFNPSYAYEEDEDEKTMDTTVERSKDSESREDFEFFDEPSSVILPP
VSTPPPSELSPAMVSMKQTTPNPPPPSITPPAPPAADLSAPLLKPPAAPRGTANRNRPST
SPERWRGAGFGQLKLRPLHWDKVIADSDHSMVWNQIKDGSLRFDDEIIETLFGYTTANHK
SPDSNNISSTPGSSGNTPEAQVFILEPRKSQNSAIVLKSLGISRTEIIGALREGQGLSAE
TLEKLTKIAPTREEEAKILHFNGNPMGLPDAESFLYHVLKAVPSTFIRINVMLFRSNYEL
EFLKLKESLQTLELACKELRNRGLFLNLLEAILKAGNKMNAGTARGNALGFNLSALQKLC
DVKSTYGNTTLLHFVIEQIARSEGRRRGTNRIFCTNGEVNSDKLMPEEEDREYLMLGFPA
LAALGSEFSNVKTATTIEYESFINLCSNLTSRVAESKQLLAFCGNSEETDFVMEMEGFLE
KCEDELKVVQEEQVRVMELVKKTTEYYQAGSSKVRGANPLQLFVIVKDFLEMVDRVRADI
TRNCGIQMGYTVQDHCHH
>GhFH5
MGLFRKLFFRKPPDGLLEISERVYVFDCCFSTDIREEKEYRVYIENIVCKLRDHFTDASF
MVFNFREGEYQSQIASILSEYDMTVMDYPRQYEGCPLLTTELIHHFLKSSENWFSLGQQN
IILMHSERGGLPVLAFMLTALLLYRKQHSGEQKTLEMIYKQAPRELLHLTSSLNPLPSQL
RYLQYVSRRNVDSEWPPSDKALTLDCIILRCIPNMDGEGGCRPIFRIYGQDPFMAADRTP
KVLFSTPKKSKFVQYYKQADCELVKINIRCHVVGDVVLECISLDSNLERELMVFRIMFNT
AFIRSNILMLNRDEIDILWNTKDQFPKDFNAEVIFSDIDVATSDISIDFPGFEEKNGLSI
DDFAKVQEIFSRVDYTDVANMLQENLETGCPKSREIASVLHDDKVEEKSNSEAPEHVTTS
PTSDALEKQSICSFQLSDANSTRTKFEPEEIQVVPQMATQHTPSAVPSLDSSSTEGKTES
QELQVAPQEAELTNSSRRNVEIQEIQVSSQQPAQSTSTFTPVLDVNSIRKKTEPQELQVA
VQRPAQPKIISQRGPQSSISSPVSYCNSLPGSPAAISRYRSPLSALGITALLHDHDASES
EDHSHPAASPLSSSSVSSPLSNTPKNLQLTRAIASPGQSSFVPPPPPPLPSFSGASPAYQ
PSPFLEVSPPSVKSSFQASPSPLVKNSLQSLPPSLSAFLAPKVENLCQSPPPPPPLPPSS
ATSPSSSVKNSFSAPPPPPPLPPFSAISPSSTVNNSSSASPPPPPLPNVASSTTCPNSCS
PQIRTSGPPPPPAPPPQSGSISDPTSKSSVPRPPPPPPPSLAAKGPSSNNSAHVPPVPPP
PAPCAKGLSKAGDTSPQLHSVSNGNIPSIPGPPSAAPLNLKGRGISRIGPKSLAQPRKAN
LKPYHWLKLTRAMQGSLWAEAQKPEEASKAPEIDMSELESLFSAAAPNSDNGSRDGKSNR
GASGRKPEKVQLIELRRAYNCEIMLTKVKIPLPDLTSSVLTLDDTTLDSDQLENLIKFCP
TKEETELLKGYNGDKEKLGKCEQFFLELIKVPRVESKLRVFLFKIQFSSQVRNSVKFKRI
MQTILYLGNALNKGTARGSAVGFRLDSLLKLTETRARNNKMTLMHYLCKVLNEKSPELLE
FTKDLVTLEASTKIQLKCLAEEMQAISKGLEKVVQELTASENDGPVCETFCWTLKEFLGF
AESEVRSLALLYSSVGRNADALALYFGEDPARCPFEQVVSTLLNFVRMFVRAHEENCKQL
ELEKTKAQKEAENEKLKVSTPQRSLNT
>GhFH29
MPMIQGNMGGKRIPCLIFLVTLLCISLAIILDYRSAAEEAFLNVLVDPSTGEINENRVGL
LWINCRQDLNDLLYAFVDPKLRRLEEILSNVIHTAGYSSAKENIRNLVNIRHPELKHVLS
NCIRNNHLIFQVSEEDSKPSYTRYVKLLFRRHDVPRRILGSKNTEEAPDSDLGPSPSPSP
SSSPSPSPSSSPSSSPSSSPNLAPAPSDSKVPESEAADSKAPDVRPTPSKRPPFSLPPPV
PTRSNQHPPPVLSPQNNSHHDEGHLEEKGTSLRTLIIACIVTALVTAMAALLFLSLCSRK
QINKKPISGGEIGNASNEHKDSTDDSIALEISSDGKSSLGTVDVAGASATATATAAAAAA
AGASSGASKASAESSATSGDTNSVVPQPAGKAGTSTAAVPLVNGLSGGVDAVPSEPPNQV
GANSPPAPTGSANVPRPPGPLSPSKPPTSPHKPPPPVPPGPKVPKPPGGPQHSNAKSGDG
SSAAGNDANTSKAKLKPFFWDKVAAKPNSAMVWDQIKAGSFQFSEELIETLFGASVQKNK
KTDKKEPSAQDQGPQYVQLIEPKKAQNLAILLRALNVTTKEVCDALREGNDLPVEFLQTL
LKMAPTSDEEHKLKTFSGEFSQLGLSEQFLKQLLDIPFAFKRIEVLIFMCSLKEDVSATK
ESFETLEVACKDLRGSRLFLKLLEAVLKTGNRMNDGTFHGGAEAFKLDTLLKLSDVKGVD
GKTTLLHFVVREIIRTEGLKAARAERESESFNSLKSNDILEDVSHDPEDHYHDLGFKAVS
HLSSELENVKKAAAIDAENLTGTVIKLGHSLLKARGFLNSEMKGLEEDSGFQKALKSLVE
KAEVEVKSLIEEEKRIMELVKNTGNYFHGNVKKDEGIRLFVVVRDFLVILDKVCKEVRDK
PKISHKKEGSHASSSSGSSTGSPSPDC
>GhFH28
MQGSLWAEAQKPEEASKAPEIDMSELESLFSAAAPNSDNGSRDGKSNRGASGRKPEKVQL
IELRRAYNCEIMLTKVKIPLPDLTSSVLTMDDTALDSDQLENLIKFCPTKEETELLKGYN
GDKEKLGKCEQFFLELIKVPRVESKLRVFLFKIQFSSQVSDLRNGLNIINSTAEEVRNSV
KLKRIMQTILYLGNALNKGTARGSAVGFRLDSLLKLSETRARNNKMTLMHYLCKVLNEKS
PELLEFPKDLVTLEASTKIQLKCLAEEMQAISKGLEKVVQELTASENDGPVSETFCWTLK
EFLGFAESEVRSLALLYSSVGRNADALALYFGEDPARCPFEQVVSTLLNFVRMFVRAHEE
NCKQLELEKKKAQKEADNEKLKVSTPTKKSEHLK
>GhFH43
MALFRRLFYRKPPDRLLEISERVYVFDCCFSTDVLEEDEYKVYMGGIVAQLQDHFPDASF
MVFNFREGEKRSQISDILTQYDMTVMDYPRQYEGCPLLPLEMIHHFLRSSESWLSLEGQQ
NVLLMHCERGGWPILAFMLSGLLLYRKQYTGEQKTLEMIYKQAPRDLLQLLSPLNPQPSQ
LRYLQYISRRNLGSDWPPSDTPLFLDRLILRVLPLFEGGKGCRPAVRVYGQDPETPANRS
SKLLFSTSKTKKQIRHFLKEECAMVKIDIHCRIQGDIVLECIHLDEDLVREEMIFRVMFN
TAFVRANVLMLYRDEIDVLWDAKDQFPKDFTAEVLFSDPDAVVPGLTRVVASDDGNEIES
ASPEEFFEVEEIFSNAVDAVEGKVDDSSLIVPHNKPDQKDVWREDVDPPTFQDCASDDGN
HKQDTKVYSSIDAVKDIAVDDVNYKLDKISSDINTVKDIAVDDGDMKIDSVVFTVDVLRD
REKKEVIEDVIDKLEEMQDKGNRDDTIPLKKSESKMFEQRLKTDVSQPKPEKLLSASKKQ
AALDPKPTLDSVLVKPKKDQLEPQGPARQAKPNIISRWIPPNNGSYTNSMHVSYPPSRYN
SAPPVLSSITSDSGSNRKGSIGAVILEDVSSEQKSQLVEPLKSTDSPKEISTTPIIPTST
TGLQQSVSIPLPPPHIPSPPPPPPPPPPPPPPPPPPPPSPPPPSLHPPYKVANMQNTGMV
SQSAFAASPPPPPPPPPPPPPFSNKQTTELVTPPPAPPPWKSGYSLDASTVACSSYPHAN
TLISTSKLGNVPTPPPPPPPIPGSMTPSFTRGVPSPPPPPPPPPMTRAPTTPLPPPPPPP
PPPNRHGASLQLSHYGAFPPPPPPMPSHHGASPAPPLSQGTPPTPPPPPPRFGAPPPPPP
PPSLKSTAPPPPPPPPLMSSAPPPPPLLPSVPSPPPPPPPLMSSAPPPKFGVPPPPPPPL
RGAPHPPPPPRGAPPAPPPPARGAPAPPPPPMRGAPAPPPPPMRGAPAPPPPPMRGAPPP
PPGGAPPPPPPSGGRAPGPPAPPGAPRGAPPPPPLGARAADVRGRGRGLSRPGAAAAPRR
SSLKPLHWSKVTRAIQGSLWEELQRYGEPQIAPEFDVSEIETLFSAVAPKPADSGGKSGG
QRKSAGSKPDKVHLIDLRRANNTEIMLTKVKMPLSDMMAAVLAMDDTVLDVDQVENLIKF
CPTKEEMELLKGYTGDKENLGKCEQYFLELMKVPRVESKLRVFSFKIQFGSQISEFRKSL
NTVNSACNEVRNSVKLKEIMKKILYLGNTLNQGTARGSAIGFKLDSLLKLTDTRASTSKM
TLMHYLCKVLAAKAPALLDFHLEFVSLEAATKIQLKSLAEEMQAIIKGLEKLKQELVASE
NDGPVSEVFRKTLKEFISVAETEVVSLTNLYSMVGRNADALALYFGEDPARCPFEQVTAT
LLNFVRLFRKAHEENVKQAELDKKKAEKEAEMEKAKEANLKKKSAK
>GhFH41
MRAAYHILLFFILLPLSSPTSKAAVSVIQDFITYRRILHQPLFPAGSAPPPGTDNSIPPP
SPPPPDPAQPFFPEGQQSPDQNQQSTPPAAAANGSIPIPTATQPTKPAKRVAIAISVGIV
TLGMLSGLAFFLYRHRAKHPGDTQKLVGGNSERFQEDSGVPPSSFLYIGTVEPMRRSVSE
VNGGVNGSPYHKLNSGKRWDRYRPSPELQPLPPLAKPPALENCSPTAMSPSSSSSGEESQ
GTGFYTPQSSTISNEESYYTPASRSISGGLVTPAKTEMNGNTNSGRPRSKRTSPKTRVLA
SSPEMKRVIIPSIKQQRSQLPPPPPPPPPLQQSQSLAPELHETQETTCAKRAKFSSPPPP
PNMALLRSISSHSSPQRTKIPPPPPPPPPPPLPATGPSIPRTVRSLETNVSLKPSPVLKT
QESSTPIPDISEESGSRKSMEEVNHKAGSCVEKTDGDDMESAKPKLKPLHWDKVRATSER
ATVWDQLKSSSFQLNEDMMETLFGCNSTNSVPREPIRRSVLPPVERENRVLNPKKSQNIA
ILLRALSVTRDEVSEALLDAGNPESLGAELLETLVKMAPSKEEEIKLLEYSGDISKLGSA
ERFLKTILDIPFAFKRIEAMLYRANFDTEVKYLRKSFQTLEEASEELKNSRLFLKLLEAV
LRTGNRMNDGTNRGDAKAFKLDTLLKLVDIKGTDGKTTLLHFVVQEIIRSEGAGTDSANG
NLKEDDFRKQGLQVVGGLSRDLSNVKKAAGMDSDVLSSYVSKLEMGLEKVRLVLQYEKPD
MQGNFFNSMRMFLKDAEEEIAKIKAYERKALLQVKEVTEYFHGNATKEEAHPFRIFMIVR
DFLSILDHVCKEVGQMQDRTMVGSARSFRISATASLPVLSRYNVGQDASSDDESLSP
>GhFH42
MFGGATKMRRAVYAICFVILVCNLAMGSSEGKRNTPDNESSRTTSPKINEKMAEEAWNHC
TKEMEEKRDAIKDFDMYIPQASDDLTSALLAKQSMHKAIDILPPQVRDGVLDCLRKNGLI
FCASDPEVSSSYLRSHPTEGALHYSLHVSKKVSGSRSPGKKGKKGKRKSLMTAIIAIVAT
AVATFVLVAVIFFCCLRKNNEPKEEKPLLHLNDYLSENSSQKSIKLVSLDNKELSTSSSC
KIPASASASASASASDTNLTTKQDDGALPKPPGSDATVGAGLKPPPGRPAPPPPAPPPAA
PPPKAAAPPPPPRAAAPPPPPGARPPPMPPKSKAAAPLGGRKQRSASGDDADSAQKAKLK
PFFWDKVKADSGQSMVWHEIRGGSFQFNEEMIETLFGYQAANNKNNEKKEKAAEPAVQYI
QIIDARKAQNLSILLRALNVTTQEVVDALQEGYRLPGELLQTLKKMTPTQDEELKLRLFA
GDINQLGPAERFLKTVVEIPFAFKRIDALMFMSTFPEEVASLKESFATLEVACTKLKNSR
LFLKLLEAVLKTGNRMNDGTYRGGAHAFKLDTLLKLSDVKGTDGKTTLLHFVVQEIMRYE
GIKCVRQQNSSQSQSLGSFKGVDFVEDNDQDNEDHYRSLGLEVVSGVATELEDVRKASAI
DADALTSTVAKLEGGLRKTKEFLDSDMKETESETQFYLSMTCFVDAAESDIKILSEEEKR
IMEHIKSAADYFHGQAGTKEGLRLFAIVRDFLTMLDKVCKEIRDTRAKQKAQQAKEAKKE
GATVTENRPSSASEPPPPSPDIRKRLFPAMAGQRMNDSSSDEESFSP
>GhFH30
MGLFSKLFYKKPPDRLLEICEGVYVFDYCFTIDAWEEENYKVYIEGIVTNLQEHFPDASF
LVFNFREGETQSSIAELLSKYDMTIMDYPRHYEGCPLIAMEVVHHFLRSCESWLSLGQHN
FLLMHCERGGWPVLVFVLAALLLYRKQYSGEQKTLDMIYRQAPREVLQLFSPLNPVPSQL
RYLQYVCRRNVGSEWPPLDRALTLDCIILRCIPDIDGYGGCRPIFRIYGQDPFLADDKTP
KVLYSTPKRSKSVRYYKQKECSLVKIDINCHIQGDVVVECINLNDDMEREGMIFRAVFNT
AFIRSNILMLNRDEIDTLWDTKELFPKEFTAEILFSEMDAATSVISLDFSGFEEKGGLPM
EAFAKVHEIFSNVDWLDPRADVAFNMLQQMGASDIVQEMTDSPRSATKGLQETMLTVVLP
SSPRSPRSMSMKILSAPSKKSSLDSGASKEAKPEVSGMEPFSRSDVKHQHSNQSTANLHD
SKSSISQVDHLTAAAAVVNDSQVVSHTPKVDENISVSPQTSQCVPAQPPPTSSTTKALPH
PPPPPPLPSSLSSASEPAKPSLAMEAGTYLHEKDQTALPEDQSLKASSCTYSPATTSAST
VRPPLTPPNKEIPAFRMIPPAPPPPPPTPPSKGNGVSCKTSPSLEENIALSAMAPVASAL
SPLNKIEAVRDGPLAVPPPPPPPPPSIRAIPPAPRPPPTPPTKVSGIHLEASPSLEENLR
ATTPATPIPPPPPSPAPIRARSPVTPPPPPPPPMPLLKVNSASKSAPPPPPLHARQVASS
VPPPPLPPTPALASKSQVPAAPPPPAPFGKKTNGNFPEPQAVGRSGSSAPGRPPFTSPTN
SKNRLLSRTISSKSHQTKKLKPLHWLKLPRAVQGSLWAEAQKLGEASKALEIDMSELENL
FSAAAPNTGRGGKSNSHTAHAPKSEKVTLIDHRRAYNCEIMLSKVKVPLPDLMSSVLALD
ESALDVDQVDNLIKVCPTKEEMELLKGYTGENEKLGKCEQFFLELMKIPRVESKLRVFSF
KKQFRSQVSDLRHNLNIVNSTAEEIRNSVKLKRIMQTILSLGNALNQGTARGSAIGFRLD
SLLKLTDTRARNSKMTLMHYLCKVLAEKLPEVLDFSKDISSLEPASKIQLKFLAEEMQAI
SKGLEKVLQELSSSENDGPVSEKFRENLKEFLSFAEAEVRSLASLYSRVGRNVDALILYF
GEDPARCPFEQVTSTLLNFVRLFNKAHEENCKQLENEMKKLSESEKLKMNASQKNESKKL
LCSSIRTSNV
>GhFH25
MSIPNPDSHVSDRNIGSPSLSSTATSPNRTLIEKLDASIRNFKDLVRNIWTPSISASAAT
SSFKLNEEMIKTLFVAKKPNPKPKQATPCSVLPSPNQDNRVLDPKKAQNIAILLRALNVT
VEEVCEALLEDLM
>GhFH26
MAVMFQTLISLNLLVVFFISVLPFSSSQSSPQNIEVFFPTQTPPPTPQPISPPPPLRPPE
SPPPIPPPSSSSSSGDDDNSTIAKAVAATAGSTIVIAAVFFFCIRRYVLAQRKSERVGNS
SQGGQPRVPPDEFARVNGNIKGLIVDENGLDVLYWRQLQNGDNKIEFRQEVLHVPKDEEE
GGGGMVRKGSRSKKVEPANEIPLLRGKSSTSHVPPPDDDDSSENMGPLTPPPSSHGIVLK
AVEKMEAPLQSKFVPPPPPLRIQSNKSPVTPQPPPPPPPPYRTPPPPVPAKGPAPPPPPP
FNRVGGSTTSSKPPPAARDKSSTGKPGESSGDGENNQVKLKPLHWDKVNKKNADHSMVWD
KINGGSFKFDDDLMEALFGYVATNRKSPTGDSSSKNTQSVNNGSPSQIMVLDARKSQNIA
IVLKSLALSRRELLDALNEGQGLEADTLEKLLRIAPTEEEQSQILDFDGDPTRLADADSF
LFHILKALPSAFTRLNAMQFRSNYDLEILHMKESLQALELGCKELRSQRLFMKLLEAILK
AGNRMNAGTARGNAQAFNLMSLLKLSDVKSTDGKTTLLHFVVEEVVRSEGKKCFISRSHS
LTRSSSRSSSSISGNSTSKEDREKEYVTLGLPVVGGLSAEFTNVKKAAAIDFKIFSGTCS
ALAARVAEIKQLVLQCMADGKGGFVQEMKGFIEDAEEELKVIKEEQKRVMDVVKRTTEYY
QAGASKDPFQVFVIVKDFLAMVDQVCVEIARNQQRRKSSTANYGSQSPNSQESRTKMRFP
VLPANFMADKSRNNSSNSDADS
>GhFH24
MIMLITKARDFVVLFVLLFFSAVLTAECFEYHRRLLHQPFFPVTSQPPVYPPSSSSPFPS
PEPQPHLKQQPKYPFSTTPPSTPHSPFFLSFPSPPPPPSQPSTLPTFPANISSLLIPHSP
SPSSHRRHLLLISLSSALLAAAIIFSLAVLTLFLRHRSHQNTSSDDKASRSDSLRLFPPN
IPPSDASQKPPTPQPPPHQQPQQPPRYVSTNRSSEFLYLGTLVNTRVDAAKATVSSNGGI
KLGVSSPPYQKLGSPELNPLPPLPKVQTFQSGEQFLQSPSMRCFENTIEVEEDEFFSPRG
SSHGKESPPPPPQQPPQPPPQEPVVRVESSSRREFNGDNYGSRSFNSRTASYPYSNSCSP
SNSFLNSSPPSQRSTVVPIYTVQIKNPSSTSPSSSRLSSSSSERYSPDGSSSFSAQNKES
PSRVVHKKLPPPPPPLPPPCFWEVPAAKNPEPGGPPVLVAPSRPVVLQNNESIDNTTAET
PKPKLKPLHWDKVRASSDRAMVWDQIKASSFQLNEEMIETLFTANNLNSATKENGRRQSL
PSVNQENRVLDPKKSQNLAILLRALNVTIEEVCEALMEGNSDTLGTELLESLLKMAPTNE
EERKLKDFTDESPFKLGPAEKFLKAVLDIPFAFKRVDAMLYIANFDSEIEYLKRSFETLE
AACGELRNSKMFLKLLEAVLKTGNRMNVGTNRGDAHAFKLDTLLKLVDVKGTDGKTTLLH
FVVQEIIRAEGSRLSNANQNPKAEKIQQSDLQDDVEFRKLGLEVVSGLSGELTNVKKAAA
MDSDVLSIDVAKLATGISKIREVIKLNEEVALKDSSRKFSESMNEFLKKAEEEIIKIQAQ
DRVALLMVKEITEYFHGNSTKEEAHPFRIFMVVRDFLSILDQVCKEVAKVNERTIYSSAR
PLPNPIPPPVFPGLNTQHYSSSDDETSSFSS
>GhFH14
MSSASLPPSPSSTTFSTSAPPPSPPPLLVSSAPPSSPPSMSSVSPPPPPPHSSMSGVPHP
PFPSLPGVPPPPTPLGAPPPPPPPVNEIAAPAPLMHGAPPPPPLPPTVGEPPPPPPSGVP
PPPPPPFGVESPLPAPPLGVGPPPPPLPPGGGAPPPPPPPGGGAPPPPPPPGGGAPPPPP
PPGGGAPGPPAPPGAVGGGPPPPPPFGAKGADARGRGRGLSRSGAIQTARRSSLKPLHWS
KVSRAIQGSLWEELQRHGEPQVAPEFDVSELETLFSNVVPKRSGDKGKGKSAGPKTDKVH
LIDLRRANNTEIMLTKVKMPLPDMMAAVLAMDDTVLDVDQVENLIKFCPTKEEMELLKNY
TGDKESLGKCEQYFLELMKVPRVESKLRVFCFKIQFRTQVSEFKRSLNTVNSACNEVRNS
LKLKDLMKKILYLGNTLNQGTARGAAVGFKLDSLLKLTDTRASTSRMTLMHYLCKVLAAK
KPALLDFHLDFVSLEAATKIQLKALAEEMQAIIKGLEKVKQELAASENDGPVSEVFHKTL
KEFVSGAEAEAASVTNLYSTTGRNADALALYFGEDPARCPFEQVTSTLLNFVRLFRKAHE
ENVKEAEAEQKKAEKEAETEKNKGKQEAE
>GhFH16
MRLRSHPHFTFFFFLLSLFLSSSSSVIQDFIIFHRRILHQPLFSVGSSPPPGADTFLPSP
SPPAPDSPVYPDPSQPFFPEVPSGPGQTADQNQLPTPPSAPTNGSMSIPTATQPAKPAKK
VAIAVSVGIVTLGMLSGLAFFLYRHRVAKHPGETRKRLVGGNSDRSQEDSRVPPSSFLYI
GTVEPSRRSVGEVNGGANGSPYGKLNSVRRSDRYRPSPELQPLPPLAKPLGLENSPTAMP
SPSSSSSDEESRGTAFYTPQGSTISNEESYYTPVSRRVNGNLVTQSRNEMNGKTNSVPCS
KRTSPKTRILASSPEMKHVIIPSIKQQQQQPPSPHPPSPTSLPLQQPQGLGPEPHETQEF
THAKRPKFSSPPPPPNMALLRSISNNSSPQRTKVPVPPPPPPPPPMPPPAAVKLSVPRSV
RNLKTNVTPKPAQLLKKHESRTSSPKNSAVSGARKSMEEVVSYKGVSSSEKTDGDDMDSA
KPKLKPLHWDKVRATSERATVWDQIKSSSFQLNEDMMETLFGCNSTTAAPPKEPIRRSVL
PPVKQENRVLDSKKSQNIAILLRALNVTRDEVSEALLDGNPESLGAELFETLVKMAPTKE
EEIKLRDYSGDLSKLGSAERFLRTVLDIPFAFKRVETMLYRANFDTEVQYLRKSFQTLEE
ASDELKNSRLFLKLLEAVLRTGNRMNVGTNRGDAKAFKLDTLLKLVDIKGTDGKTTLLHF
VVQEIIRSEGAGTNSTDGNHENKMASNFKEEDFRKQGLQVVAGLSRDLSNVKKAAGMDSD
VLSSYVSKLEIGLEKARSVLQYEKPDTPGNFFNSMKMFLRDAEEEIAKIKDDERKALLLV
KEVTEYFHGNATKEEAHPLRIFMIVRDFLSILDHVCKEVGLLQDRTMVGAARSFRISATA
SLPVLSRYNVRQDGSSDDESLAP
>GhFH15
MLSSLSLSFSFSFSFFFSSLLFWSCQSFPIHSRRILHQPFLPFGSSPPSDPPPPPSPPPF
SSTSPPPDSPFFPSFSSSPPPPSPSSLASFPANISSLDIPHAPSPNHSSRTLLILAIVAA
VSAFVVSAFLLFFYCRRRKQKRSFVDDNKTLTSNNSSRLYPSNNVHNARKLRTTSATSSE
LLYLGTLVNSRGGIGDGSNNSPANARFDPRKMDSPELQPLPPLSRQSTGRNFRAGEVESV
AEEEEDFYSPRGSLDGRDSPSRNGSGSRRVFATIAVKNIESTSTSCSSSSSSSSGGSHSL
SISPPVSSSPVRSDPKSPELEQVQPSSSPGRISADSPRLPNASNGNVRSPSSSSTLTSPE
REKSDGRRLRSPSLSPMSIPNPDSHVSDRNNGSPSLSSAATSPNRTLIEKLDASIRNFKD
LVRNMGTPSISASAATSSSAKGSPVNDMGRNRTRSPSVRSASASPEKNMVNNPSEFPRMV
SDLNPIVRYPSMSSASTSPERALNENENERSPLLSPASSSSDGSFGKSPKKSPLVVAFWD
YNRSSSFSSSASSSLRRDSDNSPDASPVRVSGDLEKPMLTPPPPPPPPPPPPPKQRRLWE
KPLPSASIVKQISKPPPLVPPSMPFMTHNPISISQVELPTRSESEAVEAVEEEDSEEASK
PKLKPLHWDKVRASSDREMVWDHLRSSSFKLNEEMIETLFVAKTPNPKPKQATPRSVLPS
PNQDNRVLDPKKAQNIAILLRALNVTVEEVCEALLEGNAETLGTELLESLLKMAPTKEEE
RKLKDYKDDSPVKLGPAEKFLKAVLDIPFAFKRVDAMLYIANFESEVEYLKKSFQTLENA
CEELRTSRMFLKLLEAVLKTGNRMNVGTNRGDAHAFKLDTLLKLVDVKGADGKTTLLHFV
VQEIIRTEGARLSDADQTQSSTVNEDARCRKLGLQVVSSLSSELTNVKKAAAMDSEVLNS
DVLKLSRGIENISDVLRLNEKMALDESLEKFSESMNKFMKMAEEEIIRIQAHESVALSLV
KEITEYFHGNSTKEEAHPFRIFMVVRDFLTVLERVCKEVGMINERTVVSSAHKFPVPVNP
MMQPVFPVPVNPMMSQAFAGFQGRPRYGSGSDDETASP
>GhFH32
MLSSTSSAAGGCFFFLLWWSFSSCEALQVPNRRLLHEPYSTLSSEPPSLPPPPSPPNPKY
TLSSSAATSPPGSPFFPSFPSAPPPPPPSTFASFPANISSLVIPHTPTPKHNSQKLVILA
IAAVLSASIVAAIIVFVYCRQRGPRRDCFEDNKTVTSDNSSRACQYNHNDNNNNNNAAGA
RKVRTTSTTSSEFLYLGTVVNSQGRFDDGSGDSPGNDELDQTKMYSPELHPLPPLSRQNT
GRNCRDGEVEYGTDDDDDDEEEEVFYSPRVSLGGRDSSTGTGSGSRRVFTAAKTIESSST
CSCSSSSSGSPPRSRSLSISPPASFRSRWPDPKSPQLVQTQASPEMILIDSPRVSNASIN
GTIRSPSLSLISTSPDRVFIRESNDPNMEPPSPSTALVENPDSSSPSLSSPNRVLIEKLD
ESIKNFKDFVQNMKAPLILASPGTKDSQGNDPSVCSASTSPDRALNSPLLNRAFEESPEM
SPLKPDFYSKAPSLSSLASSSPERVLEKSPESSPLRLNKALQKPILSPPPPPPPPPPPKQ
RRLWEKPVPSVSFAQQTSKPLPPLTPSSTPFIMEEQEEGLKPKLKPLHWDKVRASSGREM
VWDHLRSSSFKLNEEMIETLFVVNPNLKPNQTTPRSVLPLPNEENRVLDPKKAQNIAILL
KALNVTVEEVSEALLEGNADTLGTGFLESLLRMAPTMEEECKLKEYKDDSPVKLGPAERF
LKMVLDIPFAFKRVDAMLYVANFESEIEYLKNSFETLEAACDELRNSRMFLKLLEAVLKT
GNRMNVGTNRGDAQAVKLDTLLKLIDVKGADGKTTLLHFVVQEIIRAEGARLSNTNQTPN
STLTEDARCRKLGLQVVSGLSSELTNVKKAAAMDSEALSSDVSKLSRGLENISDVLRLNE
TMGLDESKEKFSESMNQFMKMAEQEIPRIQAHERLALSLVKEITEYFHGNSAKEETHPFR
IFMVVRDFLTVLDRVCKEVGTINERTIVSSAHKFPVPVNPMMQQTFPVPVNPMMQQAFPG
FQGNPHYDSDDDTAPS
>GhFH31
MGRIVAQLQDYFPDASFMVFNFREGERRSLISDILSQYDMTVMDYPRQHGGCQLLPLEMI
HHFLRSSESWLSLEGQQNVLLMHCERGGWPVLAFMLAGLLLYQKQYNGEKKTLEMVYRQA
PRELLQLLSPLNPQPSQLRYLQYISRRNLGSDWPPSDTPLFLDCLILRVLPPFGGEEGCR
PVVRVYGQDPKTPATRSSKLLFSTSKKKNQVRHFLKEECILVKMDIHCHVQGDVVLECIH
LNEDLVREALIFRVMFHTAFVQANILMLNRDEIDVLWDGKDQFPKDFRAEVLFTDPDAVV
PDLLEVMESEDGNEIESAAPEEFFEVEEIFSNAVNALEGKVDDNSLIVLDNKVKQKEVWR
ENVDPSKFQDCASNDGNYKQDVKVDFSMDAVKDIAVDDANYNLDKRMVSDINAVKDIAVD
DGDIKVEPVAFTVDVLRVREATEVTEGVLGKLEEMEDKGNRKDCVQLKNSESKMLHQRLK
SDVSKPKPERTLPASKKHAGMGPKPALDSLLVKSKSKQQEAQGPPVRQAKPNVISRWIPP
NKGSYTNSMHVSYPPSRYNSASVALLSNSVALKDSYSSANQKGSNGVSISKDVSSKPKSV
KADHVELSNSPKEISSVPIILTSPPLPQQSAPIPPSPPPPFSPSSAPPPPPPLPPPPPRF
SLWVSSSLQENATSIVLNSLSPPPPPPPPPPPPPPYEALLPTRPPLPSASRPPPPPPPPL
HKASPPPPPPPPPPPPGHGVSPPPPPQPLLRGTPSLPPPPLAPPPTSGIPLPPSPPLMNG
APPPKLGAIPPAPPPLRGVPSMPARHGAPPPPPPPVRGAPAPCPPPMQGASRPIGGAPPP
PPPPGGRAPGPPPPPRAPGAPLAPSLGARVVDGRGRGRGLSSPAAATAPRRSSLKPLHWS
KVTRAIQGSLWEELQRHEAQIVPEFDVAELETLFSAVVPKPAGSVNRSGVRRKSVGSKPD
KVHLIDLRRANNTEIMLTKVKMPLSDMMAAVLAMDDVVLDVDQVENLIKFCPTKEEMELL
KGYTGDKESLGKCEQYFLELMKVPRVESKLRVFSFKIQFGSQISEFKKSLSLVNSACDEV
RNSLKLKEIMKKILYLGNTLNQGTARGSAVGFKLDSLLKLTDTRASNSKMTLMHYLCKVL
AAKKPALLDFHQEFVSLEAATKIQLKSLAEEMQAITKGLEKVKQELAASENDGPVSEVFW
GTLKGFLSVAEGEVTSVTNLYSVVGRNADALALYFGEDPARCPFEQVTATLLNFVRLFRK
AHEENMKQVDLEKKKAEKEKAKGINLTKKGAN
>GhFH38
MLSSLSFSFFFSSLLFWSCQSFPIHSRRILHQPFLPFGSTPPSDPPPPPSSPPFSSTSPP
PDSPFFPSFSSSPPPPSPSSLASFPANISSLDIPHAPSPNHSSRTLLILAIVAAVSAFVV
SALLLFFYCRRRKQKRSFVDDNKTLTSNNSSRLYPSNNVHNARKLRTTSATSSELLYLGT
LVNSRGGIGDGSNNSPANARFDPRKMDSPELQPLPPLSRQSTGRNFRAGEVESVAEEEED
FYSPRGSLDGRDSPSRNGSGSRRVFATIAVKNIESTSTSSCSSSSSSSSGGSHSLSISPP
VSSSPVRSDPKSPGLVQVQPSSTPGRISTDSPRLPNASNGNVRSPSSSSTLTSPEREKSE
GRSLRSPSLSPMSIPNPDSHVVSDRNIGSPSLSSAATSPNRTLIEKLDASIRNFKDLVRN
MGTPSISASAATSSSAKGSPVNDMGRNRTRSPSVRSASASPEKNMVNNPSEFPRMVSELN
PIVRYPSMSSASTSPERALNENENERSPLLSPASPSSDGSFGKSPKKSPLVVAFWDYNRS
SSFSSSASSSLRRDSENSPDASPVRVSGDLEKPMLTPPPPPPPPPPPPPPPKQRRLWEKP
LPSASIIKQISKPPPLVPPSMPFMTHNPISISQVELPTRSESEAVEEEDAEEALKPKLKP
LHWDKVRASSDREMVWDHLRSSSFKLNEEMIETLFVAKTPNPKPKQATPRSVLPSPNQDN
RVLDPKKAQNIAILLRALNVTVEEVCEALLEGNADTLGTELLESLLKMAPTKEEERKLKD
YKDDSPVKLGPAEKFLKAVLDIPFAFKRADAMLYMANFESEVEYLKKSFQTLENACEELR
TSRMFLKLLEAVLKTGNRMNIGTNRGDAHAFKLDTLLKLVDVKGADGKTTLLHFVVQEII
RTEGARLSDADQTQSSTVNEDARCRKLGLQVVSSLSSELTNVKKAAAMDSEVLNSDVLKL
SRGIENISDVLRLNEKMASDESLEKFSESMNEFMKMAEEEIIRIQAHESVALSLVKEITE
YFHGNSTKEEAHPFRIFMVVRDFLTVLERVCKEVGMINERTVVSSAHKFPVPVNPMMSQA
FAGFQGRPRYGSGSDDETASP
>GhFH37
MPHYIASTPPIPLPPPLLLGMRASSSLPSPMPHSPSAPLELPPLMSTTPSPPPPPLTSAP
TPPPLPPSMSTTSIPPSPPSLICSATIPPPPPSQPPLMSSALPPPRSSPLLMSNASLPPT
PPSPPSISSCPLPPALPLPSMSSVLLPPLAPLPPLMSSVPPPPPPPPTPSPLSVYGTPLP
SSPLALSMSSDPPPQLPSMSNALLPPPSPPSLTTIAPLPFLPSPSFSMTSVPPPPPSSLP
PQLTSSSLIPSPPSPSSSTTSVPLPPPPSPPSSATIAPHPPPPSPPSSTTTVPLPPTSPH
FSTTIASSPPSPPPPPMCSTPLPPFSPPFSTTIASSPPSPPPPPMCSTPLPPPSPPSLTN
IVPSPPAPQLPSMSSASLPPPSPPSSVTSALPPSIPPLSPPPLLMSTASFPPPPSPPSLT
TSAPPPPSPPPPSISNTPLPPPSVSSAPLPLSPSPTTLMTSAPPPSPSLPSPPPTLMSTA
PLPPPSSPPSATTSAPPLLSPSPLSISSIQPLPSSMSSASIPRSPSPTTLTTSALPPPSP
PPSSISSTPPPPSPTTSMTSTPPPPSPPPPSISSTPPPPSSMSSASIPPSPSPNTLMTSA
LLPPSPPPPSISSTPPPPSPTTLTTSAPPPPSPPPPSTSNTQPPSPSMSSASLPPSPLST
TFSTSASPPSPPPQLVSSAPPSSPPSMSSVSPPPPPPPLSMFDVPHPPLPPLPGVPPPPP
TPLGAPPPPPPPVNEIATPAPLMHGAPPPPPLPPTVGEPPPPPPSGVPPPPPPPLGIEPP
LPTPPLGVGPPPPPPPPGGGAPPPPPPPGGGAPPPPPPPGGGAPPLPPPPGGGAPPPPPP
PGGGAPGPPAPPGAVGGGPPPPPPFGAKGADARGRGRGLSRSGAIQTARRSSLKPLHWSK
VSRAIQGSLWEELQRHGEPQVAPEFDVSELETLFSNVVPKRSGDKGKGKSAGPKTDKVHL
IDLRRANNTEIMLTKVKMPLPDMMAAVLAMDDTVLDVDQVENLIKFCPTKEEMELLKNYT
GDKESLGKCEQYFLELMKVPRVESKLRVFCFKIQFRTQVSEFKRSLNIVNSACNEVRNSL
KLKDLMKKILYLGNTLNQGTARGAAVGFKLDSLLKLTDTRASTSRMTLMHYLCKVLAAKK
PALLDFHLDFVSLEAATKIQLKALAEEMQAIIKGLEKVKQELAASENDGPVSEVFHKTLK
EFVSGAEAEAASVTNLYSMTGRNADALALYFGEDPARCPFEQVTSTLLNFVRLFRKAHEE
NVKEAEAEQKKAEKEAETEKSKGKQEAE
>GhFH40
MGFGFQILHMIFIILILQSSYILIADALMEYTAEGFRVDGVQQLYFMEGSGGNENKIEKV
SGQDDNEVKIASIVLKFRALLGLKSSTKTRTPLKGVNGCCYSPSPSPLPNIEAEVSVPVP
APAPAVPKVSHFLSPPPWSSSKPQPYKVHEQNGDEGRVKRILVPVLVSAGAVSLACVLGV
ICFCGKIRKYKRKSMKTGRIRGKSKCFSSQNSSNKVSLDPSIDLFYLNSLGVSLEQQQAC
LKTSPNHSKNCSTREITSVHEDVESGRYDSDRGKSSVSGKIIPMECHSSDDQSFHSFVDS
HSPNARLSNASAGSLNDTSDIPMDVSKKSPSPQHSTPLPPRPPPPPPLPPVARVAPLSFA
SSATTRATMRTSSSSSSTLLNETPSRNSDSSLGLNQNEANLADTSFSPRIPSTVSPSPPS
AIPPPPCPPPFLKSPPPPPPQLPQYSPIGKDGVPLPKLKPLHWDKVRAAPDRSMVWDKLR
SSSFELDEEMMESLFGYNIQNPMKNDETKSKTPSPSKHVLEPKRLQNITILLKALNVTAE
QACNALMKGNGLFLQQLEALVKMVPTKEEETKLYGYKGDVNELGSAEKFVKVLLSVPFAF
LRAEAMLYRETFDDEVIHLKSSFSMLEEACKELRSSRLFLKLLEAVLKTGNRMNVGTIRG
GARAFKLDALLKLADVKGTDGKTTLLHFVVQEIVRSEGIRVSDSIMGKINQRNKTRTAEE
KEEDYRRMGLDLVSGLSTELYHVKKTATLDLDVLASSVSNLSDGKAKLQHLVREELSTDE
KSGNFVRSMNSFLDYAEKNLKELEEDEHKVLLHVREITEYFHGDVSKVDEANPLRIFVIV
RDFLGMLDHVCKELRNLKVPSSPSPLAPFR
>GhFH39
MRLRSHPHFTFFFFLLSLFLSSSSSVIQDFIIFHRRILHQPLFSVGSSPPPGADTFLPSP
SPPAPDSPVYPDPSQPFFPEVPSGPGQTADQNQQPTAPSAPTNGSMSIPTATQPAKPAKK
VAIAISVGIVTLGMLSGLAFFLYRHRVAKHPGETRKRLVGGNSDRSQEDSRVPPSSFLYI
GTVEPSRRSVGEVNGGANGSPYGKLNSVRRSDRYRPSPELQPLPPLAKPLGLENSPTAMP
SPSSSSSDEESQGTAFYTPQGSTISNEESYYTPVSRRVNGNLVTQSRNEMNGKTNSVPCS
KRTSPKTRILASSPEMKHVIIPSIKQQQQQPPSPHPPSPPSLPLQQPQGLVPEPHETQEF
THAKRPKFSSPPPPPNMALLRSISNNSSPQRTKVPVPPPPPPPPPMPPPAAVKLSIPRSV
RNLKTNVTPKPSQLLNKHESRTPSPKNSAVSGARKSMEEVVGYKGVSSSEKTDGDDMDSA
KPKLKPLHWDKVRATSERATVWDQIKSNSFQLNEDMMETLFGCNSTTAAPPKEPIRRSVL
PPVKQENRVLDPKKSQNIAILLRALNVTRDEVSEALLDGNPESLGAELFETLVKMAPTKE
EEIKLREYSGDVSKLGSAERFLRTVLDIPFAFKRVETMLYRANFDTEVQYLRKSFQTLEE
ASDELKNSRLFLKLLEAVLRTGNRMNVGTNRGDAKAFKLDTLLKLVDIKGTDGKTTLLHF
VVQEIIRSEGAGTNSTDGNHENKMASNFKEEDFRKQGLQVVAGLSRDLSNVKKAAGMDSD
VLSSYVSKLETGLEKVRSVLQYEKPDTSGNFFNSMKMFLRDAEEEIAKIKDDERKALLLV
KEVTEYFHGNATKEEAHPLRIFMIVRDFLSILDHVCKEVGLLQDRTMVGAARSFRISATA
SLPVLSRYNVRQDGSSDDESLTP
>GhFH34
MQGSLWADSQKQDNQSRAPEIDMSELESLFSAASASDGSSAKLGGRRGSNINKPEKVQLV
ELRRAYNCEIMLTKIKIPLPDMINAVLALDSSALDIDQVENLIKFCPTKEDMELLKNYTG
DKAMLGKCEQFFLELMKVPRVESKLRVFAFRITFSSQVDDLRSNLSIINNATREVKESAK
LRQIMQTILTLGNALNQGTARGSAVGFKLDSLLKLSDTRARNNKMTLMHYLCKLLSEKMP
ELLDFDKDLVHLEAASKIQLKNLAEEMQAVSKGLEKVEQELTASDNDGDISLGFQKVLKN
FLDTAEAEVRSLISLYSEVGRSADSLSQYFGEDPARCPFEQVTQILVVFVKMFKKSREEN
EKLADAEKKKLEKEAVKERAAANVTVKKDGTDMNEPNLTSHILNSHILKHAP
>GhFH33
MMVKIYGVVRTICLGFLAALLCVSLTCSLDYSKVEEEEAFFNQLVDPVTGEIDENLAELL
WISCRQDLNGLNEAFGDPNLYLLGETFGTTNDITTKGYSLAKENSQNLISVLHPELKQAI
SDCIRKNNLLFQVSGEDCGLKTWYIRYIDSLFHWHDVPRRTLATQSIAIAPSPNLGPSIA
PAPSPTSFFPRLSPASLQSPASLPSPLPSTNNLPESTSPTNVDPRHKGNDNSRTIIIACV
VTAVVTSVVAVLFFILCCRRGSASKQNDERPLLSLSLNDFSGGSSHAYAFGTNKEEKLGH
HQSLGNESSLHKKTSSYGNVYVESNAQQISFDGGKSSFGAVGAANKASVESFDTIPPLPL
PPGRVGASQPGLPPLKSTLPPEPPAPIRASSPPPPPPPAPIRASPPAPPPAPPPSMKPAS
ATMAPRPPPPPMPPGAKPGPRPPPPPSTGIGPPRPPPPMPLGSKVPRPPSGPQRTANAIS
VEGSGSVDDTNAPKAKLKPFFWDKVAANPDHSMVWNQIKSGSFQFNEEMIETLFGYASAD
KNKNDKKKDASTQEFVPQYIQLLDPKKAQNLAILLRALNVTTEEVCDALREGNELPVELL
QTLLKMAPTMDEELKLRMFNGEISQLGPAERFLKVLVDIPFAFKRMEVLLYMCFLYEEVT
FARESFKTLEIACKELRSSRLFLKLLEAVLKTGNRMNDGTFRGGAQAFKLDTLLKLSDVK
GVDGKTTLLHFVVQEIIRTEGLRAARAATENKSSLLEDVSPDMEEHFHNLGLEVVSRLSS
ELENVKKAAAIDAETLTGTVAKLGHGLLKARDFLKSEMKNTNEQSGFHEALKSFVQNAEV
DVTSLLEEEKRIMALVKSTGDYFHGNAHKDEGLRLFVIVRDFLIILDKVCKEVRNAPRKP
VKTHKKHASNPSSSSSESRLAPTSLDPHQKLFNAIAERRMENFSSSSDDES
>GhFH17
MRAAYHILLFFILLPLSSPTSKAAVSVIEDFIIYRRILHQPLFPAGSAPPPGTDNSIPPP
SPPPPDPTQPFFPEGQQSPDQNQQSTPPAAVANGSIPIPTATQPTKPAKRVAIAISVGIV
TLGMLSGLAFFLYRHRAKHPGDTQKLVGGNSERFQEDSGVPPSSFLYIGTVEPMRRSVSE
VNGGANGSPYHKLNSGKRWDRYRPSPELQPLPPLAKPPAFENCSPTAMSPSSSSSGEESQ
GTGFYTPQGSTISNEESYYTPASRSISGGLVTPAKTEMNGNTNSGRPRSKRTSPKTRLLA
SSPEMKRVIIPSIKQQRSQLPPPPPPPPPLQQSQSLAPELHETEETTCAKRAKFSSPPPP
PNVALLRSISSHMSPQRTKIPPSPPPPPPPPPPFPATGPSIPRTVRSLETDVSLKPSPVL
KTQESSTPIPDISEGGGSRKSMEEVNHKAGSCVEKTDGDDMESAKPKLKPLHWDKVRATS
ERATVWDQLKSSSFQLNEDMMETLFGCNSTNSVPREPIRRSVLPPVERENRVLNPKKSQN
IAILLRALSVTRDEVSEALLDGNPESLGAELLETLVKMAPSKEEEIKLLEYSGDISKLGS
AERFLKTVLDIPFAFERIEAMLYRANFDTEVKYLRKSFQTLEEASEELKNSRLFLKLLEA
VLRTGNRMNDGTNRGDAKAFKLDTLLKLVDIKGTDGKTTLLHFVVQEIIRSEGAGTDSAN
VNLKEDDFRKQGLQVVGGLSRDLSNVKKAAGMDSDVLSSYVSKLEMGLEKVRMVLQYEKP
DMQGNFFNSMRMFLKDAEEEIAKIKAYERKALLQVKEVTEYFHGNATKEEAHPFRIFMIV
KDFLSILDHVCKEVGQMQDRTMVGSARSFRISATASLPVLSRYNVGQDASSDDESLSP
>GhFH19
MFGGATKMRRAVYAICFVILVCNLAMGSSEGKRNTPDNESSRTTSPKINEKMAEEAWNHC
TKEMEEKRDAIKDFDMYIPQASDDLTSALFAKQSMHKAIDILPPQVRDGVLDCLRKSGLI
FYSSDPEVSSSYVRSHPTEGALHYSLHVSKKVSGSRSPGKKGKKGKKKSLMTAIIAIVAT
AVATFVLVAVIFFCCLRKNNEPKEEKPLLHLNDYLSENSSQKSIKLVSSDNKELSTSSSC
KIPASASASDTNLTTKQDDGALPKPPASDATVGAGLKPPPGRPAPPPPAPPPAAPPPKAA
APPPPPRAAAPPPPPGARPPPMPPKSKAAAPLGGRKQRSASGDDADSAQKAKLKPFFWDK
VKADSGQSMVWHEIRGGSFQFNEEMIETLFGYQAANNKNNEKKEKAAEPAVQYIQIIDAR
KAQNLSILLRALNVTTQEVVDALQEGYRLPGELLQTLKKMTPTQDEELKLRLFAGDINQL
GPAERFLKTVVEIPFAFKRIDALMFMSTFPEEVASLKESFATLEVACTKLKNSRLFLKLL
EAVLKTGNRMNDGTYRGGAHAFKLDTLLKLSDVKGTDGKTTLLHFVVQEIMRYEGVKCVR
QQNSSQSQSLGSFKGVDFVEDNDQDNEDHYRSLGLEVVSGVTTELEDVRKASAIDADALT
STVAKLEGGLRRTKEFLDSDMKETESETQFYLSMTCFVDAAESDIKLLSEEEKRIMEQIK
SAADYFHGQAGTKEGLRLFAIVRDFLTMLDKVCKEIRDTRAKQKAQQAKEAKKEGATATE
NRPSSASEPPPASPDIRKRLFPAMAGQRVKDSSSDEESFSP
>GhFH20
MALFRRLFYRKPPDRLLEISERVYVFDCCFSTDVLEEDEYKVYMGGIVAQLQDHFPDASF
MVFNFREGEKRSQISDILTQYDMTVMDYPRQYEGCPLLPLEMIHHFLRSSESWLSLEGQQ
NVLLMHCERGGWPILAFMLSGLLLYRKQYTGEQKTLEMIYKQAPRDLLQLLSPLNPQPSQ
LRYLQYISRRNLGSDWPPSDTPLFLDHLILRVLPLFEGGKGCRPAVRVYGQDPETPANRS
SKLLFSTSKTKKQIRHFLKEECAMVKIDIHCRIQGDIVLECIHLDEDLVREEMIFRVMFN
TAFVRANVLTLYRDEIDVLWDAKDQFPKDFIAEVLFSDPDAVVPGLTRVVASDDGNEIES
ASPEEFFEVEEIFSNAVDAVEGKVDDSSLIVPHNKPDQKDVWREDGDPPTFQDCASDDGN
HKHDTKVYSSIDAVKDIAVDDVNYKLDKISSDINTVKDIAVDDGDMKIDSVVFTVDVLRD
RETKEVIEDVIDKLEEMQDKGNRAHIIPLKKSESKMFEQRLKTDVSQPKPEKLLSASKKQ
AALDPKPALDSVLLKPKNDQLEPQGPARQAKPNIISRWIPPNNGSYTNSMHVSYPPSRYN
SAPPVLSSITSDSGSNRKGSIGAVILEDVSSEQKSQMVEPFKSTDSPKEIFTTPIIPTST
TGLQQSVSIPLPPPHIPSPPPPPPPPPPPPPPPPLSRTSLAASPPPPPPPRPPPPLLFPS
IPPSTLQSGKYAEYRYGFTTCICSSSSPSSSPSHLQLPPCPPPPPPPPPPPPPPPTRHGA
SLQSSHYGALPPPPPPMPSHHGASPAPPLSQGTPATTPPPPPRFGAPPPPPPPSLKSTAP
PPPPPPPLMSSAPPPPSLLPSVPGPPPPPPPPPPPSVSSAPPPKFGVPPPPPPPLRGAPP
PPPPRGAPPPPPPPARGEPAPPPPPMRGAPAPPPPPMRGAPPPPPGGAPPPPPPPGGRAP
GPPAPPGAPRGAPPPPPLGARAADVRGRGRGLSRPGAAAAPRRSSLKPLHWSKVTRAIQG
SLWEELQRYGEPQIAPEFDVSEIETLFSAVVPKPADSGGKSGGQRKSAGSKPDKVHLIDL
RRANNTEIMLTKVKMPLSDMMAAVLAMDDTVLDVDQVENLIKFCPTKEEMELLKGYSGDK
ENLGKCEQISEFRKSLNTVNSACNEVRNSVKLKEIMKKILYLGNTLNQGTARGSAIGFKL
DSLLKLTDTRASTSKMTLMHYLCKVLAAKAPALLDFHLEFVSLEAATKIQLKSLAEEMQA
IIKGLEKLKQELVASENDGPVSEVFRKTLKEFISVAETEVVSLTNLYSMVGRNADALALY
FGEDPARCPFEQVTATLLNFVRLFRKAHEENVKQAELDKKKAEKEAEMEKAKEANLKKKS
AK
>GhFH18
MYLSKMMKVPRVESKLRVFCVKIQFRTQVSEFKRSLNTVNSACNEVQNFLKLKDLMKKIL
YLGNTLNQGTARGSSFCWIHGPGLAEFMHSDDLFKLTVYLKVCILSLFCSICILLDFWCS
MISAVFCLAGCIYIIDYSSSQYFDNEF
>GhFH1
MIMLITKARDFVVLFVLLFFSAVSTAECFEYHRRFLHQPFFPVTSQPPVYPPSSSSPLPS
PEPQPHLKQQPKYPFSTTPPSTPHSPFFLSFPSPPPPPPQPSTLPTFPANISSLLIPHSP
SPSSHRRHLLLISLSSALLAAAIILSLAVLTLSLRHRSHQNTSSDDKASRSDSLRLFPPN
IPPSDASQKTPPTPPPPPQQQPQQPPRYVSTNRSSEFLYLGTLVNTRVDAAKATISSNGG
IKLGVSSPPYQKLGSPELNPLPPLPKVQTFQSGEQFLQSPSLGCFENTIEVEEDEFFSPR
GSSHGKESPPPPPKQLPQPAPQEPAVRVESSSRREFNGDNYGSRSFNSRTASYPYSNSCS
PSNSFLNSSPPSQRSTVVPIYTVQIKNPSSTSPSSSRLSSSSSERYSPDRSSSFSAQNKE
SPSRVVHKKLPPPPPPLPPPRFWEVPAAKNPEPGGPPVLVAPSRPVVLQNNESIEKTAAE
TPKPKLKPLHWDKVRASSDRAMVWDQIKASSFQLNEEMIETLFTANNLNSATKESGRRQS
LPSVNQENRVLDPKKSQNIAILLRALNVTIEEVCEALMEGNSDTLGTELLESLLKMAPTN
EEERKLKDFTDESPFKLGPAEKFLKAVLDIPFAFKRVDAMLYIANFDSEIEYLKRSFETL
EAACGELRNSKMFLKLLEAVLKTGNRMNVGTNRGDAHAFKLDTLLKLVDVKGTDGKTTLL
HFVVQEIIRAEGSRLSNANQNPKAEKILQSDLQDDVEFRKLGLEVVSSLSGELTNVKKAA
AMDSDVLSIDVAKLATGISKIREVIKLNEEVALKDSCRKFSESMNEFLKKAEEEIIQIQA
QDRVALSMVKEITEYFHGNSTKEEAHPFRIFMVVRDFLSILDQVCKEVAKVNERTIYSSA
RPLPNPIPPPVFPGLNTQHYSSSDDETSSSSS
>GhFH2
MAVMFQTLISLNLLLVFFISVLPFSSSQSSPQNIEVFFPTQTPPPTPQPISPPPPLRPPE
SPPPLPPPSSSSSSGDDDNSTIAKAVAATAGSTIVIAAVFFFCIRRYVLAQRKSERVGDS
SQGGQPRVPPDEFARVNGNIKGLIVDENGLDVLYWRQLQNGDNKIEFRQEVLHVPKDEEE
GGGGMVRKGSRSKKVEPANEIPLLRGKSSTSHVPPPDDDDSSENMGPLTPPPSHGIVLKA
VEKREAPVQSKFVPPPPPLPIQSNKSPVTPQPPPPPPPPNRTPAPPPPPSNRVGGSTTSS
KPPPAARDKSSMSKPGESSGDGENNQVKLKPLHWDKVNKKNADHSMVWDKINGGSFKFDD
DLMEALFGYVATNRKSPTGDSSSKNTKSVNNGSPSQIMVLDARKSQNIAIVLKSLALSRR
ELLDALNEGQGLEADTLEKLMRIAPTEEEQSQILDFDGDPTRLADADSFLFHILKALPSA
FTRLNAMQFRSNYDLEILHMKESLQALELGCKELHSQRLFLKLLEAILKAGNRMNAGTAR
GNAQAFNLTSLLKLSDVKSTDGKTTLLHFVVEEVVRSEGKKCFISRSHSLSRSSSRSSSS
ISGNSTSKEDREKEYVTVGLPVVGGLSAEFTNVKKAAAIDFKIFSGTCSALAARVAEIKQ
LVLHCMADGKGGFVQEMKGFINDAEEELKVIREEQKRVMDVVKRTTEYYQAGASKDPFQV
FVIVKDFLAMVDQVCVEIARNQQRRKSSTANYGSQSPNSQESRTKMRFPVLPANFMADKS
RSNSVNSDADS
>GhFH7
MALFRRFFYRKPPDRLLEISERVYVFDCCFSVDVLEEDEYKVYMGGIVAQLQDYFPDASF
MVFNFREGERRSLISDILSQYDMTVMDYPRQHGGCQLLPLEMIRHFLRSSESWLSLEGQQ
NVLLMHCERGGWPVLAFMLAGLLLYRKQYNGEQKTLEMVYRQAPRELLQLLSPLNPQPSQ
LRYLQYISRRNLGSDWPPSDTPLFLDCLILRVIPTFGGEEGCRPVVRVYGQDPKTPATRS
SKLLFSTLKEKNQVRHFLKEECILVKMDIHCRVQGDVVLECIHLNEDLVREEMIFRVMFH
TAFVQANILMLNRDEIDVLWDGKDQFPKDFRAEVLFTDPDAVVPDLLEVMESENGNEMES
AAPEEFFEVEEIFSNTVNALEGKVNDKSLIVLDNKVEQKEVWRENVDPFKFQDLKDIAVD
DGDIKVEPVAFTVDVLRVRETTEVTEGVLGKLEEMEDKGNRKDCVQLKNSESKMLHQRLK
SDVSKPKPERTLPASKKHAGMGPKPALDSLLVKSKSKQQEAQGPPGRQAKPNAISRWIPP
NKGSYTNSMHVSYPPSRYNSAPVALLSNSVALKDSYSSANQKGSNGVSISKDVSSKPKSV
KADLVELFSLLVSSSFQENATSIVLNSPPPPPPPPPPPPPPPRYEALLPTTPPLPSASRP
PPPPPPPLHKASSPPPPPPPPGHGVSPPPAPQPLLRGTPPPPPLAPPPTSGMPLPPSPPL
MNGAPPPKLGAIPPATPPLRGVPSVPARHGAPPPPPPPVPGAPAPCPPPMHGASRPIGGA
PPPPPPPPPGGRAPGPPPPPPGGRALGPPPPPRAPGAPLAPSLGARVVDGRGRECGLSSP
AAGTAPRRSSLKPLHWSKVTRAIQGSLWEELQRHEAQIMPEFDVSELETLFSAVVPKPAG
SVNRSGVRRKSVGSKPDKVHLIDLRRANNTEIMLTKVKMPLSDMMAAVLAMDDVVLDVDQ
VENLIKFCPTKEEMELLKGYTGDKESLGKCEQYFLELMKVPRVESKLRVFSFKIQFGSQI
SEFKKSLSTVNSACDEVRNSLKLKEIMKKILYLGNTLNQGTARGSAVGFKLDSLLKLIDT
RASNSKMTLMHYLCKVLAAKKPALLDFHQEFVSLEAATKIQLKSLAEEMQAITKGLEKVK
QELAASENDGPVSEVFRGTLKGFLSVAEGEVTSVTNLYSVVGRNADVLALYFGRILLDAP
LSKVDCILYLVSLSSCLNVHNENVRERHFIDPL
>GhFH9
MCILLPNPYSSRWEKRNCKRLLILYLCSGKVGFVLQSELPWFLVVVWVLSNSKMRKKRKE
WADNVSFKNDESATSRVKTKSVLFQDSVPNSGLAVSEFKRSLNTVNSACNEVKNFLKLKD
LMKKILCLGNTLNQGTARGLSFCWIHGPGLAEFMHSDDLFKLTVYLKVCILLLFCSICIL
LDFWCNMISAVFCLEGCIYIIDYSSRYFDNEF
>GhFH8
MYLSKMMKVPQVESKLRVFCFKIQFRTQVSEFKRSLNTVNSACNEVRNFLKLKDLMKKIL
YLGNTLNQGTARGLSFCWIHGPGLAEFMHSDDLFKLTVYLKVCILSLFCSICILLDFWCS
MISAVFCLAGCIYIIDYSSSQYFDNEF
>GhFH36
MPLTTVTHLHLHLLLLLFLSVTTTTATCFTYHRRLLHQPFFPYISSPPIYPPSSTVFPAP
QPAPYHSQQQPPKYPFSTTPPSTPQKPFFPSFPSPPPPSMVPTFPANISSLLVPDSPSPS
SHRRHIVLISLSSSLLAAAVILALVALTLFFRHRNHHHNHTSNSEDKASLSDSMRLFPPN
IPPSDASQKPPAPPPAQQPPRYVSINRSSEFLYLGTLVNSTVDPQKVILSSNGGSKLGGS
SSPYQKLGSPELNPLPPLPKVQTFQSGEQFLQNEQMGSSENDVEDEEDEFFSPRGSPGRR
ESPPPSVRIESSSRREFHGENFGSRSFNSRTASYPLSTCRSLSNSFLNSSPSSQRSKSPD
TVVPIYTVRVKTPSSTPPSSSSCSDRDSPDIGSSLSGQNKESPSKVMLKKLPPPPPPLPP
SRFWEVPVAVNSVSETKSRGPPVLGAPSRPMVVNGQSKNNEGLGRSEETLKPKLKPLHWD
KVRASSDRAMVWDQIKASSFQLNEEMIETLFMVNNSNLATKDNARKPILAAVNQENRILD
PKKSQNIAILLRALNVTIDEVCEALMEGNSDTLGIELLESLLKMAPTKEEEHKLKEFNDE
SPFKLGPAEKFLKAVLDIPFAFERVDALLYIANFDSEIEYLKGSFETLQAACGELRNSRM
FLKLLEAVLKTGNRMNVGTNRGDAHAFKLDTLLKLVDVKGTDGKTTLLHFVVQEIIRVEG
SHLSGANQNPKAEKIQQSDFQDDVELRKLGLLVVSGLSGELTNVKKAAAMDSDVLSIDVA
KLATGISKIREVIKLNEGIALKDNSCKFSESMNEFLKKAEEEIVRIQAQDRVALSMVKEI
TGYFHGNSAQEEAHPFRIFMVVRDFLSILDQVCKEVAKVNERTIYSSARPLQNPPTPSVF
PGLNVRRHYSSSDDETPS
>GhFH35
MDPNAVIPPTTGVFATGDENEIESVSKEEYFEVQELFSNAVDAPEAMVDDGSPLAHDKPE
QKDMLWEDANGLTNKGWVSDDGKLKQDVNVDSSMDMVKGLFVDDVNYSIDKKMDYGTNAV
KEIVGDNGDNQVDPSVFTVDMLKQRETKGMTDVLGKPEVIQDKGHREDTIQLKNLESEVL
QQTLEPGVSKPNFEEVLPALEKKAGTGSESTSDPVMVKPNSNQLVSQGFLARQAKPSVVS
QLIPSNKGSSTALPTLSSGLALEESNSGANLKGSNAAVVSNDVSFEQGSRKADHLTGPLD
SQTEVSTTPIVPTFPPGLQQSVSIPSSTLSPPSPCTPTAPLPPPPPPRSSSLVSRPVQKK
AKSKLPLARPFMAAIGNAITRISRAVPPPPPLPHNRAKNVQNVGMVSQTTSASPDISNNQ
TNALVVPPPPPLPPPPWKAQSSTARTIRHIPPSLLSATLGSSSKGISKLSQLCSLSRSTS
TRRNFSHPLTTTSEPCNFRPPPPTTPIQIAMALAFIHGMQSASPPSRSPFSEASSLPLPP
SSLHTGHGTSPPPLPPTKDGASPPPSSPLPPQNGAFPPASPSMPPLGSSPPPPPPPPPST
FGALPPSEFDVSPPVHGMTAPPTASCGAPPPPPPTLGAPTPPLGASPSPPPPPPPPLPSL
SSTSPPPPPPPPMSSAPPPPPPPFGAPPPPPPIPGAPSPPMAGAPPPPPPPGGRAPGPPP
PPGAPGVGPPPPPPLGGKAADMKGRGRGRGAGAAPKRSSLKPLHWSKVTRAIQGSLWDEL
QRLGEIQISAEIDVSELETLFSAVVPKPATKSAGKSKAAGSKPDVVHLVDLKRANNTEIM
LTKVKMPLSDMMAAVLALDDSVLDADQVENLIKFCPNKDEMELVKGYTGDKETLGKCEQF
FLELMKVPRVEAKLRVFSFKIQFNTQISEFKKSLNIVNSACEEVRNSLKLKEIMKKILCL
GNTLNQGTARGSAVGFKLDSLLKLSETRASNSRMTLMHYLCKVQLKYLAEEMQAIIKGLE
KVKQELAASEDDGPVSEGFRETLKDFTTVAETEAGSLHNLYTVVGRNADALALYFGEDPA
RCPFEQVTVTILKFVKLFQKALEENVKQDELEKKKALKDAEMEKAAK
>GhFH21
MGYGSQIHHMIFITFLFISLQRSHILVAEGLLLDKAVDFRVRGLQQLFFMDETVGNNNQV
EDVTGQDDKLTKRRVPLTGVANCFPPSPSPNIRAEASVPAPPKVAHFHPPPPQSTTRPPP
QIIHKGNADKRIVGRILVPLLVLCAGAAFLACVLGLCCFCAKTSKNKRKGRIRGKSKYKS
AQSSSSKVMLNPGSDLFYLDTLVDLEQQSICLKQSTETEKISSNYSTLNHGLDKMEESNK
EVAILKSQNTSSSSTREIMPIHEDGQSEKYDGNCSLSDRRIPMECPSSDDESFHSFVDPH
SPPPPPPPPPPPPPPPVVGVRPSNSSLSATKARHKASSSSTLLNVTPARNSDSSTGSNIN
PSDIPHSPQTPSNSLPSPPGISLGKDGSPLPKLKPLHWDKVRAAPDRSMVWDKLRSSSFE
LDEETIESLFGYNIQNPIKNDETKSKTPSPSKHVLEPKRLQNITILLKALNVTPEQAYNA
LMKGNGLVLQQLEALVKMVPTKEEEAKLYSYNGDINELGYAEKFIKALLSIPFAFLRAEA
MLFRETFEDEVIHLKNSFSMLEEACKELRSSRLFLKLLEAVLKTGNRMNVGTIRGGATAF
KLDTLLKLADVKGTDGKTTLLHFVVQEIIRSEGIRVSDTDTITGKMNESNKSQTAEEKEE
DYKRRGLDLVSGLSTELYHVKKTATIDLDVLATSVSNLSNGKDKLKNLVMEELSRDEKNE
NFIRSMNSFLDYAENNIKELQEDEHRVLLHVTEIAEYFHGDVSKLEEANPLGIFLVVRDF
LGMLDHVCKELRNSKIPSGPSPLASFL
>GhFH23
MGLFRKLFYKKPPDGLLEICERVHVFDCCFTIDAWEEENYTVHVNGIVNNLHGHFPDASF
LVFNFREGESKSYMAELLSEYDMTIMDYPCQYEGCPLIAMEVLHHFLRSCESWLSLDQNN
LLLMHCERGGWPVLAFMLAALLIYRKQYSGEQKTLDMIYKQAPSERLQLLSSLNPVPSQL
RYLQYVSRRNVAAAWPPLDRALTLDCVILRQIPNVDGEGGCRPVFRIYGQDPFLVADKVP
KLLYSTPKRSKYVRYYKQKECALVKIDINCHVQGDIVVECINLSEKEREKMIFRVVFNSA
FIRSNILMLNRDEIDVLWDAKDQFAKEFRAEILFSEMDAAASITSMDNFCFEEKEGLPIE
AFAKVQEMFSNVDWLDPRSDAAYNILQQMGASAQEKSDSERNSSVDSPRFGRLSPRKLSD
EKKLSSLPGSPRSPTTMGLKTLVSAPSEKSSLDSEAREEAEPQDSQIAPSSQPDAPQSAE
IAKNQPSEVSTSMSSPASAATSTVTAPLALAGKEDQVIPTAKSPLSKTSPAKEDPEVRVI
SPATSPPPTPHVQENQTISDIPTEASASLEESLAQRATTPAARTPSPASPLSKTEVGKDG
PPAVPPPAPVIAESPVATPSPPQVSPFKEDVASTAAPPPHPSPPLHSKQEASPAASSLVP
PTPPPPPPTPTDVSSANPAAPPLSPSPSPSTGSSSAPPPPPPPPTTGSSSAPPPPPPPLT
TGSSSAPPPPPAPFGKKTGGGPSAPAPPPLLSSANSKNKLLSRSGNSKNDKKLKPLHWLK
LSRAVQGSLWAEAQKTGEASKTPEIDISELENLFSAAAPNTDRGNKQGSRTAKGPKTEIV
QLIDHRRAYNCEIMLSKVKVPLPELMSSVLTLEESALDVDQVDNLIKFCPTKEEMELLKG
YTGDKDKLGKCEQFFLELMKVPRVESKLRVFSFKIQFRSQVSDLRHSLNIVNSTAEEIRN
SVKLKRIMQTILSLGNALNQGTARGSAIGFKLDSLLKLTDTRARNNKMTLMHYLCKVLAD
KLPVVLDFSKDVSSLEPAAKIQLKFLAEEMQAISKGLEKVVQELSSSENDGPVSDSFREK
LKEFLCFAEAEVRSLASLYSGVGRNVDALILYFGEDPARCSFEQVTSTLLNFVRMFNKAH
DENCKQLEQEMKKSAENDKSKMQDESKNILQTSIKSNNVK
>GhFH22
MMLMVQGQMGLIRTNSLWFLVVLLFASFAVSLDYTKEEEEEAFLNQLVDPSTGEIYDDLA
ELLWISCRQDLNNLKEAFEDPKLRLSEETRSTINDIGAKSHLLAKEKFQKFIKVIRPELK
QVLSDCVRKNKLLFQESGEDSCFKTCYPQYSGSLFRWCEVSRKSLAAQSIAVGSALNLRP
TTPRSSAPAPSLANESPDSSTDLSVSLALSTSPSIHDKRAVPARELADDSVSDYEEDYEE
EGGEGEGGTDHNKIIIIACVATAVVTSLIAALILFLCCHRDSGSMVNDESPLLSLRSDAS
GGSTHAPGSSKESSQHQKASTNGSDYIESDALQISLDGNSSDGAAADASKASSESSETPG
NASSLLPLPPGRAGPGGLPPLKPPPGKEDLTPEAPVPAKSAPPPPPPPSLKSASTNVGPP
PPGAPPPPPPKAGAPPPPPSKAGAPPPPPPKAGGGPRPPPPLGSKGPRPPNAPGRGGPGS
GSASKAKLKPFFWDKVANTPEQGQVWNQIKGGSFQVNDAKIETLFGYSPVEKSKSDKKDS
TAQEPQFIQLLDGKKAQNLAIMLRALNVTSEEVSDALVEGNELPVELLQTLLKMAPTSDE
ELKLRLFTGEITQLGPAERFLKVVVDIPFAYQKMETLLFMCSLHDELTATRESFQILEAA
CKELKSSRLFLKLLEAVLKTGNRMNDGTFRGGAQAFKLDTLLKLSDVKGVDGKTTLLHFV
VLEIIRTEGLRAARIARESRSFSSIKSEDLLEDVSPDDEEYYRNLGLQAVSNLSSELEYV
KKAAALDAENLSSNVAKVGHAMVKTRNFLNTEMKDNGEKSGFHETLESFVKNAESSVMSL
LEEEKKVMDLVKSTGDYFHGNVKKDEGLRIFSVVRDFLVILDKVCREVKNAPKKPTQAPK
KQTSNASTSSESRVAPPSPDPRQKLFPTIAQQRKDDSSSTSSSDEKS
>GhFH13
MPITTVTHLLLLLFLSATTTATCFTCHRRLLHQPFFPYTSSPPIYPPSSTVFPEPQPAPY
HSQQQPPKYPFSTTPPSTPQKPFFPSFPSPPPPSVVLTFPANISSLLVPDSPSPSSHRRH
IVLISLSSALLAAAVILAIVALTLFFRHRNHHHNNTSNSDDKASLSDSMRLFPPNIPPSD
ASQKPPAPPPAQQPPRYVSTNRSSEFLFLGTLVNSTVDPQKVILSSNGGSKLGGPSSPYQ
KLGSPELNPLPPLPKVQTFQSGEQFLQNEQMGSFENDVEDEEDEFFSPGGSPGRRESPPP
SVRIESSSRREFHGENFGSRSFNSRTASYPLSTCRSLSNSFLNSSPSSQRSKSPDTVVPI
YTVRVKTPSSTPPSSSSCSDRDSPDRGSSLSGQNKESPSMVVLKKIPPPPPPLPPSRFWE
VPVAVNSVSETNSRGPPVLVAPSRPMVGNGQSENNEGLGRSEETLKPKLKPLHWDKVRAS
SDRAMVWDQIKASSFQLNEEMIETLFMVNNSNLATKDNARKPILAAVNQENRVLDPKKSQ
NIAILLRALNVTIDEVCEALMEGNSDTLGIELLESLLKMAPTKEEEHKLKELNDESPFKL
GPAEKFLKAVLDIPFAFERVDALLYIANFDSEIEYLKGSFETLQAACGELRNSRMFLKLL
EAVLKTGNRMNVGTNRGDAHAFKLDTLLKLVDVKGTDGKTTLLHFVVQEIIRAEGSHLSG
ANQNPKAEKTQQSDFQDDVEIRKLGLLVVSGLSGELTNVKKAAAMDSDVLSIDVAKLATG
ISKIREVIKLNEGIALKDNSCKFSESMNEFLKKAEEEIVRIQAQDRVALSMVKEITGYFH
GNSAQEEAHPFRIFMVVRDFLSILDQVCKEVAKVNKRAIYSSARPLQNPPPPPVFPGLNV
RQHYSSSDGETPS
>GhFH3
MKRGPLSACDNAYDTRKYGWQKNSLSAAEEAFLNILVDPSTGEINENRVGLLWINCRQDL
NDLLYAFVDPKLRRLEEILSNVIHTAGYSSAKENIRSLVNIRHPELKHVLSNCIRNNHLI
FQVSKEDSKPWYTSYVKLLFRRHDVPRRILGSKNTEEAPDSDLGPSPSPSSSPSSSPSSS
PSSSPSPSPSSSPSSSPNLAPAPSDSKVPESEAADSKAPDVRPTPLKRPPFSLPPPVPTR
SNQHPPPVLSPQNNSHHDEGHLEEKGTSLRTLIIACIATALVTAIAALLFLSLCSRKQIN
KKPISGGEIGKASNEHKDSTDDSIALEISSDGKSSPGTVGVAGAAATAVAATATAAAAAG
AGSGASKASAESSATSGDTNSVVPQPAGKAGTSTAAVPLVNGLSGGVDAAPSEPPNQVGA
NPPPAPTGSANVPRPPEPMSPPKPPTSPPKPPPPVPPGPKVPKLPGGPQHSNAKSGDGSS
AAGNDANTSKAKLKPFFWDKVAAKPNNAMVWDQIKAGSFQFSEELIETLFGASGQKNKKT
GKKEPSAQDQGPQYVQLIEPKKAQNLAILLRALNVTTKEVCDALREGNDLPVELLQTLLK
MAPTSDEEHKLKTFRGEFSQLGLSEQFLKQLLDIPFAFKRIEALIFMCSLKEDVSATKES
FKTLEVACKDLRGSRLFLKLLEAVLKTGNRMNDGTFHGGAQAFKLDTLLKLSDVKGVDGK
TTLLHFVVLEIIRTEGLKAAHAERESESFNSLKSNDILEDVSHDPEDHYHDLGFKAVSHL
SSELENVKKAAAIDAENLTGTVIKLGHSLLKARDFLNSEMKGLEEDSGFQKALKSLVEKA
EVEVKSLIEEEKRIMELVKKTGNYFHGNVKKDEGIRLFVVVRDFLVILDKVCKEVRDKPK
ISHKKEGSHASSSTDSSIRSPSPYC
>GhFH4
MYLSKMMKVPRVESKLRVFCFKIQFRTQVSEFKRSLNTVNSACNEVQNFLKLKDLMKKIL
YLGNTLNQGTARGLSFCWIHGPGLAEFMHSDDLFKLTVYLKVCILSLFCSICILLDFWCS
MISAVFCLAGCIYIIDYSSSQYFDNEF
>GhFH12
MALFKRIFYRKPQERLLEISERIYVFDCCFSTDVLDEDGYKVYMSLIVGQLNDHFPESSF
MVFNFKEGERPSQISDILSQYEMTVMDYPRQYEGCPLLPLEMIHYFLRSSESWLSLQGQQ
NVLLMHCERGGWPILAFMLASLLLYRKQYSDEQKTLDMVYKQAPKILLQLLSPLNPQPSQ
LRYLQYISRRNLGSKWPPLDTPLFMDCLILRVLPTFEGGKGCRPVIRVYGQDPKARNNRS
SKLLFSNAKTKAQIPYYRKEECALVKIDIHCHIQGDVVLECIHLNEDLVCEEMLFRVMFH
TAFVQGNILMFYSNEVDKLWDVKYQFPKDFRLEVLFMDPNAVIPTTTGVFATGDENEIES
VSKEEYFEVQEIFSNAVDAPEAMVDDESPLAHDKPEQKDMLWEDANGLTNKGWVSDDGKL
KHDANVDSSMDMVKGLFVDDVNYSIDKKMDYGTNAVKEIVGDNGDNQVDPSVFTVDMLKQ
RETKEMTDVLGKPEVIQDKGHKEDTIQLKNLESKVLQQTLEPVVSKPNFEEVLPALEKKA
GMGSESTSDSVMVKPNSNQLVSQGFLARQAKPSVVSQLIPSNKGSSTALPTLSSGLALEE
SNSGANLEGSNAAVLSNDVSFEQGSQKADLTGPLDSQTEVSTTPIVPTVTPGLQQSVSIP
SSTLSPPSPCTPTTPLPPPPPPRSSSLVSRPVQKKATSRLPVARPFMAAIGNAITRISPS
PDILNNQTNALVVPPPPPLPPPPWKAQSSTARTIRHIPPSLLSATLASSSKGISKLSQLC
SPSRSTSTLRNFSHPLTTTWEPGNFRPPPPTTPIQIAMALAFIHGMQSASPPSRSPFPEA
SSLSLPPSSLPTGHGTSPPPLPPTKDGASPPPSSPLPPQNGAFPPLSPSMPPLGSSPPPP
PPPPSTSGALAPSEFDASPPAHGMTTPPTASCGALPPPPPTLGAPTPPLGASPSPPPPPP
PPLPSLSSTSPPPPPPPPMSSAPPPPPPPFGAPPPPPPMAGAPPPPPPPGGRAPGPPPPP
GAPGVGPPPPPPLGGKAADMKGRGRGRGAGAAPKRSSLKPLHWSKVTRAMQGSLWDELQR
LGEIQISAEIDVSELETLFSAVVPKPAAKSAGKSKAAGSKPDVVHLVDLKRANNTEIMLT
KVKMPLSDMMAAVLALDDSVLDADQVENLIKFCPNKDEMELVKGYTGDKETLGKCEQFFL
ELMKVPRVEAKLRVFSFKIQFNTQISEFKKSLNIVNSACEEVRNSRKLKEIMKKILCLGN
TLNQGTARGSAVGFKLDSLLKLSETRASNSRMTLMHYLCKVLATRAPELLEFQLDLVSLE
AASKVQLKYLAEEMQAIIKGLEKVKQELAASEDDGPVSEGFREGRNADALALYFGEDPAR
CPFEQVTVTILKFVKLFQKALEENVKQDELEKKKALKDAEMEKAAK
>GhFH11
MTLLSRFFYRRPPDGLLEFVERVYVLDSCFSTEALPDGMYQVYLHEIVTELHEEFPESSF
LAFNFREGEKPSDFAEILCQYDVTVLDYPRQYEGCPLLPLSLIQHFLRVCESWLSLGNHQ
SVVLLHCERGGWPLLAFLLASFLIFKKLHSGERKTLEIVHREAPKGFLQLLSPLNPFPSQ
LRYLQYVARRNIAPEWPPPERALSLDCIILRAIPSFDAQNGCRPIIRIFGRNLHNKDGLS
TQMLFSMSKKRKMLRHYRQADCDVIKIDIQCSVQGDVVLECVHLDLDPEREVMMFRIMFN
TAFIRSNILMLNSENLDILWDSKERFPKGFRAEVLFGKVENSTPPKAPITVLNGEEKGGL
PIEAFSRVQELFSGVEWVDNSDDAALWLLKQLSVLSDVKELSRLQNKGNLYASPVDSEEE
NNASSTADSSDEAFDVINKPLGDPARFLPPDIVDKVPLHSESDSLQDLDHASVEAVQVVS
CSGMPSHSSPLESSAPVVPTPLAPPPIPSKSLSSGFAPPGPPPPPPPPPPLHLPSSVNII
TSKPSAPPPPPPPPPLPGFSERNPAISLPATTKRGPAPPAPPPPHSFSGRAFSTSPESTN
NDPPPPPPPPPPPPPFNSSQLPSPPLPPPLPHPCIHHPSAANLKCKSQTNHHHLRHHLQW
LSLLLVPLTRDLLHLPGSIPPPPPPPKAPPVPPPPPPPKAPPAPPPPKAPPAPPPPKAPP
APPPPKAPAAPPPPPPPKGSTVPPPPPPPKGPAVPPPPPPPKGPAVPPPPPAPKAPAVPP
PPPGARLPGAKVSSVPPPPPASSGREKALGQTGHGRGRGIGVSNTPKKNSLKPLHWVKVT
RAMQGSLWADSQKQDNQSRAPEIDMSELESLFSAASASDGSSAKLGGRRGSNINKPEKVQ
LVELRRAYNCEIMLTKIKIPLPDMINAVLALDSSALDIDQVENLIKFCPTKEDMELLKNY
TGDKAMLGKCEQFFLELMKVPRVESKLRVFAFRITFSSQVDDLRSNLSIINNATREVKES
AKLRQIMQTILTLGNALNQGTARGSAVGFKLDSLLKLSDTRARNNKMTLMHYLCKLLSEK
MPELLDFDKDLVHLEAASKIQLKNLAEEMQAVSKGLEKVEQELSASDNDGDISLGFQKVL
KNFLDTAEAEVRSLISLYSEVGRSADSLSQYFGEDPGRCPFEQVTQILVVFVKMFKKSRE
ENEKLADAEKKKLEKEAIKERAAANVTVKKDGTDTNEPNLTSHILNSHLLKHAP
>GhFH10
MMAKIHGVVRTTCLGFLVALLCVSLTCSLDYSKVKEEEAFFNQLVDPVTGEIDENLAELL
WISCRQDLNGLNEAFGDPNLYLLGETFSTTNDITTKGYSLAKENSQYLINVLHPELKQAI
SDCIRKNNLLFQVSGEDCGLKTWYIRYIDSLFHWHDVPRRTLATQSNAIAPAPNLGPFIA
PAPSPTSFFPHLSPASLQSPASLSSPLPSTNNLPESTSPTNVDPSHKGNDNSRTIIIACV
VTAVVASVVAVLFFILCCRRGSASKQNDERPLLSLSLSDFSGGSSHAYAFGTNKEEKLGH
HQSLGNESSLHKKTSSYGNVYVESNAQQISFDGGKSSFGGVGAANKASIESFDTIPPLPL
PPGRVGASQPGLPPLKSTLPPEPPAPIRASSPPPPPPAAPIRASPPAPPPSMKPASATMA
PRPPPPPMPPGAKPGPRPPPPPSTGIGPPRPPPPMPLGSKVPRPPSGPQRTANAISGEGS
GSVDDINAPKAKLKPFFWDKVAANPDHSMVWNQIKSGSFQFNEEMIETLFGYASADKNKN
DKKKDASTQESVPQYIQLLDPKKAQNLAILLRALNVTTEEVCDALREGNELPVELLQTLL
KMAPTVDEELKLRMFNGEISQLGAAERFLKVLVDIPFAFKRMEVLLYMCSLYEEVTFARE
SFETLEIACKELRSSRLFLKLLEAVLKTGNRMNDGTFRGGAQAFKLDTLLKLSDVKGVDG
KTTLLHFVVQEIIRTEGLRAARATRENKSSLLEDVSPDMEEHYHNLGLEVVSHLSSELEN
VKKAASIDAETLTGTVAKLGHGLLKARDFLKSEMKNTNEQSGFHEALKSFVQNAEVDVTS
LLEEEKRIMALVKSTGDYFHGNAHKDEGLRLFVIVRDFLIILDKVCKEVRNAPRKPVKTH
KKHASNASSSSSESCLAPTSPDPHQKLFNAIAERRMENFSSSSDDES
>GhFH44
MGYGSQIHPMIFVTFLFISLQRSHILVAEGLLLDKAVDFRVHGLQQLFFMDETVGNNNQV
ENVSGQDDKFTKRRVPLTGVANCFPPSPSPNIRAEASVPAPPKVAHFHPPPPQSTTRPPP
QITHKGNADKRIVGRILVPLLVSAGAAFLACVLGLCCFCAKTSKNKRKGRIRGKSKYKSA
QSSSSKVMLNPGSDLFYLDTLVDLEQQSICLKQSTETEKISSNYSTLNHGFDKMEESNKE
VAILQSQNASSSSTREITPIHEDGQSERYDGNCSLSDKRIPMECPSSDDESFHSFVDPHS
PPPPPPPPPPPPLPPVVGVRPSNSSLSATKARHKASSSSTLLNVTPARNSDSSTGSNVNP
SDIPYSPQTPSNSLPSPPGIPLGKDGSPLPKLKPLHWDKVKAAPDRSMVWDKLRSSSFEL
DEETIESLFGYNIQNPIKNDETKSKTPPSKHVLEPKRLQNITILLKALNVTPEQAYNALM
KGNGLVLQQLEALVKMVPTKEEEAKLYSYNGDINELGYAEKFIKALLSIPFAFLRAEAML
FRETFEDEVIHLKNSFSMLEEACKELRSSRLFLKLLEAVLKTGNRMNVGTIRGGATAFKL
DTLLKLADVKGTDGKTTLLHFVVQEIIRSKGIRVSDTDTITGKMNESNKSQTAEEKEEDY
KRRGLDLVSGLSTELYHVKKTATIDLDVLATSVSNLSNGKDKVKNLVMEELSRDEKNEDF
IRSMNSFLDYAENNIKELQEDEHRVLLHVREIAEYFHGDVRKLEEANPLGIFLVVRDFLG
MLDYVCKELRNSKTPSSPSPLAPFL
>GhFH46
MGLFRKLFYKKPPDGLLEICERVHVFDCCFTIDAWEEENYKVHVNGIVNNLHGHFPDASF
LVFNFREGESKSYMAELLSEYDMTIMDYPCQYEGCPLIAMEVLHHFLRSCESWLSLDQNN
LLLMHCERGGWPVLAFMLAALLIYRKQYSGEQKTLDMIYKQAPSERLQLLSSLNPVPSQL
RYLQYVSRRNVAAAWPPLDRALTLDCVILRQIPNVDGEGGCRPVFRIYGQDPFLVADKVP
KLLYSTPKRSKYVRYYKQKECALVKIDINCHVQGDIVVECVNLSEKEREKMIFRVVFNSA
FIRSNILMLNRDEIDVLWDAKDQFPKEFRAEILFSEMDAAASITSMDNFCFEEKEGLPIE
AFAKVQEMFSNVDWLDPRSDAAYNMLQQMGASSQEKSDSERNSSVDSPRFGRLSPRKLSD
EKKLSSLPGSPRSPTTMGLKTLVSAPSEKSSLDSEAHKEAKPQDSQIASSSQPDAPQSAE
IAKDQPSEVSTSMSSPASAAASTVTAPLALAGKEDQVIPTKSPLSKTSPAKEDPEVRVIS
PATSPPPTLPVKENQTINDITTEASASLEESLAQRATTPAARTPSPASPLSKTEVGKDGP
PAVPPPSPVIAESPVAAPSPPQVSAFKEDVASTAAPPSHPSPPPHSKQEASPAASSLVPP
TPPPPPPTPTDVSSANQAAPPLSPSPSPSTGSSSAPPPPPPPPTTGSSSAPPPPPPPLTT
GSSSAPPPPPAPFGKKTGGGPSAPAPPPLLSSANSKNRLLSRSSNSKNDKKLKPLHWLKL
SRAVQGSLWAEAQKTGEASKTPEIDISELENLFSAAAPNTDRGNKQGSRTAKGPKTEIVQ
LIDHRRAYNCEIMLSKVKVPLPELMSSVLALEESALDVDQVDNLIKFCPTKEEMELLKGY
TGDKDKLGKCEQFFLELMKVPRVESKLRVFSFKIQFRSQVSDLRHSLNIVNSTAEEIRNS
VKLKRIMQTILSLGNALNQGTARGSAIGFKLDSLLKLTDTRARNNRMTLMHYLCKVLADK
LPVVLDFSKDVSSLEPAAKIQLKFLAEEMQAISKGLEKVVQELSSSENDGPVSDSFREKL
KEFLCFAEAEVRSLASLYSGVGRNVDALILYFGEDPARCSFEQVTSTLLNFVRMFNKAHD
ENCKQLEQEMKKSAENDKSKMQDESKNILQTSIKSNNVK
>GhFH45
MKRNPFLFVMMLMVQGQMGLIRTNSLWFLVVLLFASFAVSLDYTKEEEEEAFLNQIVDPS
TGEIYDDLAELLWISCRQDLNNLKEAFEDPKLRLSEETRSTINDIGAKSHSLAKEKFQKF
IKVIRPELKQVLSDCVRKNKLLFQESGEDSCFKTCYPQYSGSLFRWCEVSRKSLAAQSIA
VGSALNLGPTTPRSSAPDPSLANESPDSSTDLSVSLAFSTSPPGVHDKRAVPARELADDS
GSDDEEDYEEEGGEGEGEGGTDHNKIIIIACVATAVVTSLIAALILFLCCHRDSGSMVND
ESPLLSLRSDASGGSTHAPGSSKESSQHQKASTNGSDYIESDALQISLDGNSSDGAAADA
AKASSESSETPGNASSLLPLPPGRAGPGGLPPLKPPPGKEDLTPEAPVPAKSAPPPPPPP
SLKSASTSAGPPPPGAPPPPPPKAGAPPPPPSKAGAPPPPPPKAGGGPRPPPPLGSKGPR
PPNAPGRGGPGSGSASKAKLKPFFWDKVANTPEQGQVWNQIKGGSFQLNNAKIETLFGYS
PVEKSKSDKKESTAQEPQFIQLLDGKKAQNLAIMLRALNVTSEEVSDALVEGNELPVELL
QTLLKMAPTSDEELKLRLFTGEITQLGPAERFLKVVVDIPFAYQKMETLLFMCSLHDELT
ATRESFQILEAACKELKSSRLFLKLLEAVLKTGNRMNDGTFRGGAQAFKLDTLLKLSDVK
GVDGKTTLLHFVVLEIIRTEGLRAARIARESRSFSSIKSEDLLEDVSPDDEEYYRNLGLQ
AVSNLSSELEYVKKAAALDAENLSSNVAKVGHAMVKTRNFLNTEMKDSGEKSGFHETLES
FVKNAESSVMSLLEEEKKVMDLVKSTGDYFHGNVKKDEGLRIFSVVRDFLVILDKVCREV
KNAPKKPTQPPKKQTSNASTSSESRVAPPSPDPRQKLFPAIAQQRKDDSSSSSSSDEKS
>GhFH27
MVQAWPCTLFFFLFSSAYAIAFSEPSPSPMEMPQALLSSASSKAKVVKAIVATAATTLVI
AFIVFFFFFFFRRIRRGRWWPRGKYESSFRREAVVIPDEFKKYGGKAKGLAVEENGREVL
CMTKLDNRRLKNEFPKVMFNPSYAYEEDEDEKTMDTTVERSKDSESREDFEFFDEPSSVI
LPPVSTPPPSELSPAMVSMKQTTPNPPPPSIMPPAPPAADLSAPLLKPPAAPRGTASRNR
PSTSPERRRGAGFGQLKLRPLHWDKVIADSDHSMVWNQIKDGSLRFDDEIIETLFGYTTA
NHKSPDSNNISSTPGSSGNTPEAQVFILEPRKSQNSAIVLKSLGISRTEIIGALREGQGL
SAETLEKLTKIAPTREEEAKILHFSGNPMGLPDAESFLYHVLKAVPSTFIRINVMLFRSN
YELEFLKLKESLQTLELACKELRNRGLFLNLLEAILKAGNKMNAGTARGNALGFNLSALQ
KLCDVKSTYGKTTLLHFVVEQIARSEGRRRGTNRIFCTNGEVNSEKLMPEEEDREYLMLG
LPALAALGSEFSNVKTATTIEYESFINLCSNLTSRVAESKQLLAFCGNSEETDFVMEMEG
FLEKCEDDLKVVQEEQVRVMELVKKTTEYYQAGSSKVRGANPLQLFVIVKVFLEMVDRVR
ADITRNCGIQMGYTVQDHCHH
