# Supplementary material for: Genome-wide identification and characterization of FORMIN gene family in cotton (Gossypium hirsutum L.) and their expression profiles in response to multiple abiotic stress treatments
Source: PLoS One. 2025 Mar 3;20(3):e0319176. doi: 10.1371/journal.pone.0319176 (PMC11875364; doi:10.1371/journal.pone.0319176)
Supplement: S3 Data — (TXT) [file pone.0319176.s003.txt]

>GhFH6
TACTTTTAAGGAACAAACTGCAATTTTGAAAAGGAGGGGGGGGGGATCGTAAGCATTTAG
AAGGAAGAGACAATGGAGAGTAAAAATAAATCGTCGAGCAAGCAACTACCTTCATTTAAA
TTGTAAGCAAAAGAATACCAGTTAGCAGGACTGGAATTACTCGCATCACATTGCCAGAAA
AGAAAAGTTCACTTCTTTACTTCTACTTTAGCAGCTCTATCTATAGTTTTCCCTCGAGAT
ATCATGGTTCAGGCATGGCCATGTACTCTATTCTTCTTCTTGTTTTCCTCCTCTTATGCT
ATTGCTTTCTCTGAACCTTCACCTTCTCCCATGGAAATGCCGCAGGCTCTATTATCATCA
GCATCTTCAAAAGCGAAAGTTGTGAAGGCCATTGTTGCAACTGCTGCAACTACTCTAGTT
ATTGCTTTCATTGTATTCTTCTTCTTCTTTTTCAGAAGGATTAGAAGAGGGCGATGGTGG
CCGAGGGGTAAGTATGAATCAAGCTTTCGTCGAGAAGCTGTGGTGATTCCGGATGAGTTC
AAGAAGTATGGTGGAAAAGCGAAAGGATTGGCGGTTGAAGAAAACGGTAGAGAAGTTCTT
TGTATGACAAAACTTGGACGACTAAAGAATGAATTCCCAAAGGTCATGTTTAATCCTAGC
TATGCCTACGAAGAAGACGAAGATGAAAAAACGATGGATACTACAGTTGAAAGATCAAAA
GACTCAGAATCTAGAGAGGATTTTGAGTTCTTCGATGAGCCATCTTCTGTGATTCTGCCT
CCGGTTTCAACACCACCACCATCAGAACTATCGCCTGCAATGGTTTCAATGAAGCAGACA
ACTCCAAATCCTCCCCCTCCATCGATAACGCCACCTGCACCGCCAGCAGCAGACCTCTCT
GCTCCATTACTAAAACCCCCAGCAGCACCAAGAGGCACGGCGAACAGGAATAGGCCAAGC
ACATCGCCGGAGAGGTGGAGAGGGGCTGGCTTTGGCCAGTTGAAGCTGCGGCCTCTGCAC
TGGGATAAGGTTATAGCTGATTCTGACCATTCCATGGTTTGGAATCAGATCAAAGATGGA
TCTCTAAGGTGACTAACTATATAGTCTTAAAACATATGCATGCTTATTCATTCATTGTCT
TCTTTCTGACTGTTATTCTACGTTCAGATTTGATGATGAGATAATAGAAACTTTGTTCGG
ATACACTACTGCCAACCACAAATCGCCAGACAGTAATAACATATCGTCTACTCCAGGTAG
TTCTGGCAACACCCCAGAAGCTCAGGTTTTCATTCTTGAGCCCCGGAAGTCGCAGAACAG
TGCAATAGTGTTGAAATCTCTTGGGATATCTCGTACGGAAATTATCGGTGCCCTCCGTGA
AGGTCAGGGACTGAGTGCTGAGACCCTGGAGAAACTAACCAAGATTGCTCCAACCCGAGA
AGAAGAAGCTAAAATCCTCCATTTCAATGGCAATCCTATGGGACTTCCAGATGCAGAATC
ATTCCTTTATCATGTCCTGAAAGCTGTTCCTTCAACGTTTATACGTATCAACGTGATGCT
TTTCAGATCAAATTATGAATTGGAATTTCTGAAACTCAAGGAATCCCTACAAACACTTGA
GTTGGCCTGCAAGGAGCTAAGAAACAGAGGACTATTCTTAAATCTCCTGGAGGCTATCTT
GAAAGCCGGTAACAAGATGAATGCAGGAACAGCAAGAGGAAATGCACTGGGTTTCAACCT
TAGCGCCCTTCAAAAACTCTGTGATGTCAAAAGCACCTATGGAAATACAACGCTTCTACA
CTTTGTGATCGAACAAATTGCTCGGTCCGAGGGTAGGCGACGTGGGACCAACAGGATTTT
CTGCACTAATGGTGAAGTGAATTCTGATAAGCTGATGCCAGAAGAGGAAGACCGAGAATA
TTTGATGCTAGGTTTTCCAGCACTAGCAGCCTTAGGGTCCGAATTTTCCAATGTAAAGAC
AGCAACTACCATAGAATACGAGAGTTTCATCAATCTGTGCTCCAACCTGACAAGCCGTGT
TGCAGAAAGCAAGCAACTTCTAGCATTCTGTGGTAACAGTGAAGAAACTGATTTTGTAAT
GGAAATGGAAGGGTTCTTAGAGAAATGTGAGGATGAGCTGAAGGTAGTCCAAGAGGAACA
AGTAAGGGTCATGGAACTCGTGAAGAAGACAACAGAATATTACCAAGCGGGATCTTCCAA
AGTGAGAGGAGCGAATCCGCTTCAACTCTTTGTTATTGTTAAAGATTTTCTCGAGATGGT
TGATCGAGTACGTGCAGACATTACAAGAAACTGCGGCATACAAATGGGATACACAGTCCA
GGATCATTGCCACCACTAACACCCCCTAGGAGGAACCCCCTTAATAAATTTTCGTTCACA
ATTCATATCATCGAAGATGTCTAGAACAACCTTCTAGTGAATCTGATGATGATTTCTACA
AAGAGTTTGCTTCAGCTCTCTGAATTTGATTAATGAAAAGGAAGTGAAATTAGAAGTCAA
AGTCTGGAAATAGGCTTTCATTGTGAGGTAATCTTTGGAAGTTTATCAGCTTGTACAATC
TGCCCTTCATTTCATTAGGCTGAATTAGGTGAAGACAAATAAAAAGTTCAATTGGAGATT
CAGTGAACTTATTTTCAAATCCAGTTCATATATTCCAAATGCATCCGTTTATATTAAGCT
ATGACTTGTTAGTAAAGATGAGGTAACATACA
>GhFH5
ATGGGGTTGTTTAGGAAGCTCTTTTTTAGAAAGCCGCCTGATGGACTTTTGGAGATCTCT
GAAAGGGTTTACGGTACGCTTTTTTTGTTTTTGCTTTTTAAAAAAAATCTATTTGCTTCC
GTGAATGTTAAACAATAATGGGAATAGAAAAAAAAATACCTTTTTACTAATTTGGACATT
TTTAGTTCCAAGTATTTTCTGGCTTAAATCGCCATATTAGTGTATTTTTAATGTACAGAA
CAGGTCGTCAATACTTCCCATTCCTTGTGTGCTAAAAAGAAATAACAAAACAAAAAGGGA
AAGTGTTTTAGCAGTTGGAGCCTTGATCTAATTTCTGCTGCGAGCATTAGTTGTAAGAAT
TCATCCTTTGAGCCACTAGCATATATGCAAAAATAAGCTAATGGCTTAGGTTCGACATTT
CTTATTACTCGTTTATTTGCTGTTATTTATGGTCCTAGTTTCGATTTGATGTATGCATTT
AGTCATAATTTTTAACTCTTTGCCCTCTTTAAAGGTTTTGAATTGTTTATACCACTCGCT
CTCTGTCTATCTCTGGAAAGTATTATTGTATTGTTAATAACCAATGTGCTGTTGTATGCA
TTTGTAGTTTTTGATTGCTGCTTTTCCACGGACATACGGGAAGAAAAGGAATATAGAGTC
TATATTGAAAACATAGTGTGTAAACTCCGTGATCATTTTACTGATGCTTCATTCATGGTG
TTCAACTTCCGAGAAGGAGAGTACCAAAGCCAAATTGCTAGCATATTGTCCGAGTACGAT
ATGACCGTAATGGACTATCCTCGTCAATATGAAGGTTGCCCATTACTCACCACGGAGCTG
ATCCATCATTTCCTGAAATCAAGTGAAAACTGGTTCTCACTAGGGCAACAAAATATAATC
TTAATGCATAGTGAACGAGGTGGGTTGCCAGTTTTGGCGTTTATGCTTACTGCTCTTTTA
CTATATCGAAAGCAGCACTCCGGGGAGCAGAAAACATTAGAAATGATCTATAAGCAAGCA
CCTCGTGAGCTTTTGCATTTGACATCTTCCCTGAATCCACTACCCTCCCAACTAAGGTAC
CTCCAGTATGTCTCTCGGAGAAATGTGGACTCAGAATGGCCTCCATCAGATAAGGCACTT
ACATTGGACTGTATTATTCTAAGATGTATCCCTAATATGGATGGTGAGGGGGGCTGCCGT
CCGATATTTAGGATATATGGACAGGATCCTTTTATGGCTGCTGATAGGACCCCCAAAGTT
CTGTTCTCTACGCCAAAGAAGAGTAAATTTGTTCAGTATTACAAACAAGTGAGTCCAGTT
CATTTATCTCGTAGTAACTTCTTTCTTTATCTCATTCTCTGTTTTAGTTTTTTTTTTTCC
TGAATGGAAGCTTATTCTTGATTTCTTTTGTTTCATTGAAATCACCATTAACAATGCGAC
TTATTTTGCTTTTTACTTCAAAAATGAGTTCACTCTTATCCAAGTCATAATTATTTAATA
TATATTCTTCACTTATTCTTGCAGGCGGACTGTGAACTAGTTAAAATCAACATCCGTTGC
CATGTTGTGGGTGATGTTGTGCTTGAATGTATTAGTTTGGATAGCAATCTGGAGCGGGAA
TTAATGGTGTTCAGGATCATGTTCAATACAGCCTTTATAAGATCAAACATTTTGATGCTT
AACCGTGATGAAATTGACATCTTATGGAATACTAAGGACCAATTTCCAAAGGACTTCAAT
GCAGAGGTACGTAATTATATATATATATCTTCTTTTTTTCCTTACTTTTCTGTCTTGTGT
TTTTTTATTTCTTTAGGGCCAAATCTGTTGTGTGTTGTTTTATTGTGATTCTGAATAGTT
ATTCTTTTATGCATGAGTGAAGGTCATTTTCTCAGATATAGATGTTGCAACTTCTGATAT
TTCAATTGATTTTCCGGGTTTTGAGGAGAAAAATGGCCTTTCCATTGATGATTTTGCTAA
AGTTCAAGAAATTTTCAGCAGAGTTGATTATACAGATGTAGCAAATATGCTACAAGAAAA
TTTGGAGACAGGTTGTCCCAAGAGTAGGGAAATAGCCAGTGTCTTGCATGACGATAAAGT
CGAGGAGAAATCTAACTCGGAGGCACCAGAACACGTTACTACAAGTCCAACATCCGATGC
TTTGGAGAAACAATCTATATGCTCTTTTCAATTATCAGATGCAAATTCAACTAGAACGAA
GTTTGAGCCAGAAGAAATCCAGGTTGTTCCTCAAATGGCTACACAGCATACACCCTCTGC
TGTGCCTTCTTTAGATTCAAGCTCAACTGAAGGGAAAACCGAATCACAAGAACTTCAAGT
TGCTCCACAAGAAGCAGAACTTACCAATTCAAGTAGAAGGAATGTTGAAATTCAAGAAAT
TCAAGTTTCTTCACAACAACCTGCACAATCTACATCGACTTTCACTCCTGTCCTGGATGT
AAATTCAATCAGAAAGAAAACTGAACCCCAAGAACTTCAGGTTGCCGTGCAAAGGCCTGC
ACAACCTAAGATTATATCCCAGCGAGGACCTCAGTCTTCAATCTCTTCTCCAGTTTCATA
TTGCAATTCCTTGCCAGGTTCACCTGCTGCAATATCAAGATACCGTAGTCCACTTTCAGC
ACTTGGCATTACAGCTCTATTGCATGATCATGATGCATCTGAAAGTGAAGATCATAGTCA
TCCTGCGGCATCACCTTTATCTTCCTCATCAGTTTCAAGTCCTTTATCAAATACACCTAA
GAATCTGCAGCTTACTCGTGCAATTGCTTCACCTGGTCAGTCATCATTTGTTCCTCCTCC
TCCTCCTCCATTGCCCTCTTTTTCAGGAGCATCTCCTGCTTATCAACCCTCTCCTTTTCT
GGAGGTATCTCCTCCTTCAGTGAAGAGTTCATTCCAGTCTCCCCCCTATCCTCCCACTCC
TCTACATTCCTTTTCTAGGGCATCTCCATCTCCCTTGGTTAAGAATTCACTTCAATCTCT
TCCTCCCTCCTTGAGTGCATTTTTAGCTCCCAAAGTCGAGAACTTGTGCCAGTCTCCCCC
TCCCCCACCACCACTCCCTCCATCCTCAGCTACATCTCCATCTTCTTCTGTAAAGAATTC
GTTTTCAGCTCCCCCTCCCCCTCCCCCACTCCCTCCATTCTCAGCCATATCTCCATCTTC
TACCGTAAATAATTCATCTTCAGCTTCCCCTCCTCCTCCGCCACTCCCTAACGTGGCTTC
CTCAACCACCTGCCCCAATTCATGTTCACCACAGATTCGGACATCTGGACCTCCTCCACC
ACCTGCACCTCCCCCACAGTCTGGATCTATCTCAGATCCTACTAGTAAATCCTCAGTGCC
ACGGCCACCACCACCTCCTCCTCCTAGTCTTGCTGCGAAGGGTCCTTCATCAAATAACTC
TGCTCATGTTCCACCTGTGCCACCTCCTCCAGCTCCTTGTGCCAAAGGATTATCTAAAGC
AGGTGACACCTCTCCACAGTTACATTCAGTAAGCAATGGCAATATACCTTCAATTCCAGG
ACCACCTTCTGCTGCTCCTTTGAATTTGAAGGGACGGGGCATATCACGCATAGGTCCTAA
AAGTCTGGCTCAACCTAGAAAAGCCAACTTGAAGCCATATCATTGGTTGAAGTTGACGAG
GGCAATGCAAGGAAGCTTATGGGCTGAGGCACAAAAACCTGAAGAAGCTTCCAAGTACAT
ATTTGTCACTGAACCATTTTAGTTCATATAATTCTATGGAAATGTACTATGGTTCATTTT
TTTTAAAATCTGTGCTAGGGCTCCGGAAATTGACATGTCAGAACTTGAGAGTCTTTTCTC
TGCAGCCGCACCTAATTCAGATAATGGTAGCAGGGATGGGAAATCAAATCGAGGTGCTTC
AGGCCGTAAACCTGAGAAAGTCCAGCTGGTAATTAGCATGATAATTTTCTTTCTCAACAT
GTTGAAAGTGGAAACCCCTCATCGGTTATGTACAAACGTGGAGTTTTTTCATGTATTTAA
ACCTGTCTACAGTTCCACACTTGGAGCATCTAATCTGTATTTGCTATCACACATGAAATT
CATTGATTTGCAGATTGAGCTTAGGCGGGCATATAATTGTGAAATCATGCTCACAAAAGT
CAAAATTCCTTTGCCTGATTTGACGGTAAGATAAACTATATGGTATTTCTCTTAGTAGTT
TAGATTCTCAGTTATAGTTCTATTTACAAGCGACAAATATCATGTATTCATACACTGTTA
CACGTTGGGCTTAGATTTTTTTTTTTAGTTACTTCATTTCCTTGCCACATGACTACCCTA
ATTGTACCTAATGTTACATTCCATATGTCAATTTACAAATTGTTGCCCCTGGAATATTCT
TAAATTGATCTTTTACATTTTTATTTTGCTGCCACTATCTTGCAGAGTTCGGTACTTACC
TTGGATGATACAACATTAGATTCCGATCAGCTTGAGAACCTTATTAAGTTTTGTCCTACT
AAAGAAGAGACTGAATTACTCAAGGTGTTGAAAAAATATGCTTATTCTGTGCTGTTACTG
TTCATAACCATTTGAGTTGATGACATCATTTGGCGTGTTACGCAAAAAATCATGTTTTAA
GTGATGATCATGTTCTTATTTTCAGGGTTATAATGGAGATAAAGAGAAGTTGGGAAAATG
TGAACAAGTCAGTGTAGTAACTTTTGTGCTATACACGTGTTTTTAACAAACATTATATCC
TTCTAAGAAGAAAACAAGCATTATATTTGTTTACCTGCCTTGTATTTGGTGACAGTTTTT
CCTAGAATTGATAAAAGTGCCACGAGTAGAGTCAAAGCTAAGAGTTTTCTTATTCAAGAT
ACAATTTTCGTCCCAGGTATGAGGAGAAACTGTGTAATCAAATTGATATCGGATGCTTTC
TGTTGTTGTCACCTAATTGGTAAATTTTGCATCTTTCCAGGTTTCTGACCTTAGAAATGG
TTTGAATATCATAAACTCTACAGCTGAAGAGGCAAGTTAATTTCTCCTTTTTACATAAAT
TAGCCTTTTCAAATGATTTTTTTTACTGAACAATTTGTCATTGGTACCATTTCACCAACA
CTTTCATCAGGTGAGGAATTCGGTCAAATTTAAAAGGATCATGCAAACTATTCTTTATCT
GGGAAATGCATTGAACAAGGGCACTGCAAGGGGTGAGTGATTTTGTTGATGTGGTAGTTT
TTATTACTATCTTAGCAGTCTTCTTTTTCTGTTTCATTATGGTGAGATATGTTTGTCAAT
GGGAAACAAAGGTCAATCTCCTTGCCTTCTGTTGTTCTACTTGAATTAATTGTCTCTGTC
GCCATTTCATTATTGTTAATTGACCCTAAATGTTTAACACAATCCTGTAGTTGATTACTG
CTATGTATCATGTCTATCCAATAATCCTGTGATTTTTCAACTTATGATTCCAATGGAATG
TAATCGTGGGGAAGGTTAGATTTATAAAAATATTCTTGCCCCTCCCCAACCCATTAATAG
AGGATAATGCATTTGAACTCACATCCTCCTGCATTAGTAGTATTTTATGGATTTTTAATG
TTAATTGGTAATTTTTAAAATTGTAATTTTAATTGAAAATAAAATTGTGTATACACGAGA
GGAAACATAAGTAAAATATGTTTAAGAAAAAAAATGCATTAGTTAATAATTATTAAAAAA
ATCACAATATAATAATTAGATAAAAACAAAATTACTTGAGAATAGAAAAAAAAAGGAAAA
AAAAAAGGTAATACCATGAACAAAATAATACCCTCAATCAAAATAAAAGAATGATAATTT
TGTCTAATAATTTATTTTTACTTTCATGGAAAATTCTCGCTTTCTATCATACCAAATGCC
CTAGATCTAAATCAGTTTCTGGTGACTCTAATTTGATAACTTTGTTCTGTTAACCGTGTC
TTCGAGTGCTATTATCAGTACTGAACTTCTTCTCCTAAGATGGCAGTTCTTTACAATCTT
AAGCATCAATTTATTCTGAGGATTTCAGTACTTAATGGTTTCTTTCTGCCCTCAGGTTCT
GCTGTTGGTTTTCGATTGGATAGTCTCCTGAAACTCACTGAGACACGAGCTCGGAACAAC
AAGATGACTCTCATGCATTATCTTTGCAAGGTAAAAGATCATTTGCCCTTCTTACTTCCC
TGATACTGATGTTTGTTGTTAAACTTGCCTGAATAACATATTCTTGCATTTCTACACTTA
TGTTTCTAGGGGGAACACTTCTATGTTTGTTTTTAAGACCATTATACACTTTGTAAGGAA
TATGCAGACATCAGTTCATCATAGTTCATTGTCATTAGTTTTGCATGCATGTTTCGAATT
TACTAGAGATTTTATTTTGTTCATTTATTTTTCCTAAAAACAAAGAATTTGGGTTAAGGA
CCTGTTTAATTTAACTGCTTATATTGCATTTATTACCATTTCAACCAATAACATATTCTG
TATGAAAATATTATTTACACTTGCTGCTAATGGCCTCTACCATTTCATGAGCCTCCCATT
ACTTCATTACTGTTTAGGTCCTGAATGAAAAGTCGCCAGAATTACTAGAATTTACGAAAG
ACCTTGTAACTTTGGAAGCTTCAACGAAGGTAAAATTTTTTATGGCCTTTTGGGGTCATA
CTTAATTTGCTTAGTGCTTGTCATATGCTGCTAAGTAAAATTATTGATTGCCACGCAGAT
ACAATTGAAATGTTTAGCAGAGGAAATGCAAGCCATTAGTAAAGGATTGGAGAAAGTTGT
ACAAGAACTGACTGCCTCAGAAAATGATGGGCCAGTGTGTGAAACATTTTGCTGGGTAAT
TCTTATATATCTAGTTATTTTGCACATTAATGGGGTTTCTGCACATTTATGTGTTGCTTT
GATTTCTGCTGGTAATGGATGCATCTCCGCTAGGGGACACCATAAACCCTAAGCTATAAA
CTCTAAACCCCATCCTTTCTACTTGTTTTTCTTATTCCATATTGTTTGACTAACAATAAT
GCTTTTATTTATTTATTTATACATTCAGACTTTAAAGGAGTTCCTTGGTTTTGCTGAAAG
TGAAGTCAGGTCTTTGGCTTTGCTTTATTCTAGTGTGGTATGTATTATATTGAGTTTTTT
ATTCTGACTTCTTAAGCGTACAGGCTACATAGCTATCTCATTAGCATTTCTAAATTGGAT
GTTTCAGGGTAGAAATGCAGATGCCTTGGCTCTTTATTTTGGAGAAGATCCGGCACGGTG
CCCATTTGAGCAAGGTAGTTGTGGTCTTAACATGTTTGTTTAATGCTTACTGATTACGCT
GCAACAATCTAGGACCATAAAGTTTAAAAGAACTGATTCATTTACATTTTGTTGCAGTTC
TTTTTGATTTAGTGAAGTTGGGGTAAGACCAAGGGTTGGGTTCTTGAAGCCTGGGATAAT
GAAAATTTTATGGTCTAATTAGTCTGAAGTCATCTGTGCCTTGTTCATTTTCTTTATTGT
AAAAATATTTCTGTTGACCCTCAATAGCAATAGTATGAGGGGTGCTGTCCCATATGGTGA
AAATGACCCTGATCTAGTATATGGTGGAAGCTTTTGCATCAGAATGGAATTGAGAATGCT
ATTGTTTTTCAGTTCACTTCGGTGAACACATCATTGAAAGTTGCTCTGAATTTCATATTA
TAGCTAGCATTTATGCTAATATATTAGTTCTAAGTGATTTGATGACATTTGCACATCTGT
TTATGTGCATGTATAGCTCGACTTTGAATGCTTTGCACTACTATTAGCCAACATGCACCC
ATGTAAATCACAGCCACAGGTCTGCTTTACGTTTTGAGTGTTGATAATTTACTCTCTTTT
TTCCCCAACTTTTCCTATAGTTGTGTCCACTCTGCTCAATTTTGTGAGGATGTTTGTCCG
AGCACACGAGGAAAACTGCAAGCAGCTTGAATTGGAAAAGACGAAAGCACAGAAAGAGGC
AGAAAATGAGAAGCTGAAAGTTAGTACTCCGCAAAGAAGTCTGAACACTTGA
>GhFH29
ATGCCTATGATACAAGGAAATATGGGTGGCAAAAGAATTCCTTGTTTGATATTTTTGGTA
ACTTTGCTTTGTATTTCATTGGCAATCATTTTGGATTATAGAAGTGCTGCAGAAGAAGCA
TTTCTTAATGTATTAGTTGATCCATCAACTGGGGAGATCAATGAAAATCGGGTAAAAAGG
AAATTTCTCTACTTTCATTAGCTCTTTAACTTCAATTCATTTGCTTTATGTGATTTGTTT
TTTGTTTAAATTAATGTCCATTGCCTTGAATTATGATTTGTTTATTGCTTTAGCCTTTTA
TTGTTGGGAGGGTAGCAATGGTTTAACATGTTTAATGAAACCTTTGGAATTATGCTGGTT
TTCTTTGTATAATATGTAATGATCTTTAGTGATTAATTAGAGGTTTTAAAAGTAGATTTC
GAAATTTCAGTATTGTTTATATATTTGGTATGTTTTTTAAGTTGTTTGCAAGCATTCAAG
ATTGAAAAATGTCAGTGTATTGTTCGAATGCATTGAATTGAAAGATAGGCTGGAAATAGA
GTTCTTTTTACTATCCCAATAGCTAAAATTTTGAAAAAACCGAGAGGCATTACGTATTCG
AGTTTTCGAGTACATACAGTATATGTTGAAATTAATGATCTTTATAATAAGTAGTGTATT
GTTGATCTATTTGGCATGTTTATGAGTTGGTTGGAAGTAGGGCAACGGAAAACTGACATT
AGAGTGTAGTGTGTACTAATGCATTGATATATGTATGTTGGAAATGATGTTCTTTCACTA
AGCCGAAAGCTAAACTTTTGAAAACCGAAAGAGGTATTTGGTATTCGAGTTGCACTCCTA
CTTGTCTTCAACCATGTTGTTTCATAATGTTTTTAAAACTTATTGAGTGTATACAAGAAA
GATCAATAAAAAGTTCATGGTTGAATAAATATCATATTTACGGATGATAGTGGCATTGGA
TATTGACAACATAGATTAAAGGAAATGTATGTTAGGAAGTGGGAAGTGAGTTTTGTTGCC
GGTTGCTAAAACATTGTATAAATTGTTTGCTTGCAGGTGGGATTGTTATGGATAAATTGC
AGACAAGATTTGAATGATTTACTGTATGCTTTTGTAGATCCCAAATTACGCCGTCTAGAG
GAAATACTCTCCAATGTTATCCATACGGCGGGTTACTCATCGGCAAAAGAAAACATTCGG
AACTTGGTTAATATTCGCCATCCCGAGTTAAAGCATGTTCTTTCTAATTGCATAAGAAAT
AATCATCTTATATTCCAAGTATCTGAGGAAGATAGTAAGCCTTCGTACACCAGATATGTC
AAGTTATTATTTCGCAGGCATGATGTTCCTAGAAGGATTTTAGGCTCTAAGAACACTGAA
GAAGCCCCTGACTCGGACTTAGGCCCATCACCATCACCATCCCCATCATCATCCCCATCT
CCATCTCCATCATCATCACCATCATCATCCCCATCGTCATCCCCAAATCTGGCCCCAGCC
CCTTCTGATTCCAAAGTTCCTGAATCTGAAGCTGCTGATTCCAAAGCTCCTGATGTTAGG
CCAACTCCATCAAAACGTCCACCATTTTCACTCCCTCCACCAGTTCCTACACGTTCTAAC
CAACATCCACCTCCAGTACTTAGTCCTCAGAACAATTCACATCACGATGAAGGTCATTTG
GAAGAAAAAGGAACTAGCTTGAGAACACTTATTATTGCTTGTATTGTGACTGCATTAGTA
ACAGCCATGGCTGCATTGTTGTTCCTCTCTTTATGCTCCCGTAAGCAAATTAATAAGAAG
CCCATCTCCGGCGGTATATACTTTCCTTCACACTCCTGTTATATTGAAACTTTTGGTAAA
TTTTTTATCATTTTTTTCTGGGTTCTTCTCATGCATATGCTTTTATATCTAATGCAGGAG
AGATAGGTAACGCATCAAACGAGCATAAGGATTCAACTGATGACAGTATTGCTCTAGAAA
TTTCGTCGGACGGAAAGTCATCACTTGGAACTGTTGATGTTGCTGGTGCTTCTGCCACTG
CCACTGCCACTGCCGCTGCCGCTGCCGCTGCTGGTGCCAGTTCGGGTGCCTCCAAAGCCT
CAGCTGAATCTTCTGCTACATCAGGTGATACTAATTCGGTGGTACCTCAGCCTGCAGGAA
AGGCAGGAACTTCCACAGCTGCCGTACCTCTGGTGAATGGTCTTTCTGGTGGAGTGGATG
CTGTCCCTTCTGAACCTCCTAACCAGGTTGGAGCCAATTCTCCACCTGCACCAACTGGTT
CTGCCAATGTACCCCGACCTCCTGGACCTCTGTCACCATCTAAACCTCCCACTTCTCCTC
ATAAGCCACCTCCACCAGTGCCCCCAGGTCCCAAGGTGCCTAAACCGCCAGGTGGACCAC
AACATTCAAATGCTAAATCTGGTGATGGATCGAGTGCAGCAGGAAATGATGCCAATACTT
CTAAAGCCAAACTAAAGCCCTTTTTCTGGGATAAAGTTGCAGCCAAGCCAAACAGTGCAA
TGGTCTGGGATCAGATCAAAGCTGGATCATTCCAGTATGTATCAAATTCCCTACTTGTTT
TTTGCTTTTGACTTTTAATGCCGATACATCAGTATGGAATAGACTCAATACTGCTTTTGC
AGGTTCAGTGAGGAGCTGATTGAAACTCTGTTCGGGGCGTCAGTTCAAAAAAACAAGAAA
ACTGATAAGAAAGAGCCATCTGCACAGGATCAGGGACCTCAGTATGTTCAACTCATTGAA
CCCAAGAAAGCACAAAATTTAGCAATCCTTTTGCGGGCATTGAATGTAACCACTAAAGAA
GTATGTGATGCACTTCGTGAAGGTGATTTCTCCTTTATACATCCTTTCAAAAATGAGCTT
CCGAGCAAATTTGTAAGCATTTTTACCGGTTTTTGATCCTTGAAAGTAGCACTAATATCC
AGTGTCCATGGAATCTGGAAATCTTCTATAGAGTTACCTACCCTCTAAACTGATAAAGAA
TGTGATTACCATATTTTATATATCTAGTGTAACTAAGATTATGCTAATGTTTGAAAATAT
CAAACGGGAATATTTTTTTGCAGCTAACCATACTCTTAGGACCGTGTTTCTTTTTTAGTA
ACAGAAAAAGAGATAGTACTAATGTGTTAAGTTTCCAATCATGATATTCTAATATGTTCA
TTTGATACCAGGAAATGACCTCCCAGTTGAATTCCTTCAGACATTATTGAAGATGGCACC
AACATCCGATGAAGAACACAAACTTAAAACATTCAGTGGTGAATTTTCCCAACTCGGTCT
GTCCGAGCAATTCCTAAAACAATTGCTTGACATCCCTTTTGCTTTTAAACGAATAGAAGT
TCTGATTTTTATGTGTTCTCTTAAAGAGGATGTTTCTGCCACTAAAGAGTCCTTCGAGAC
ATTAGAGGTTGGTCATTAGATTTTAAATTTCATGACTTGCATGATTTTATACAACGAATG
TCATGCATCGGAAATATATTTTAAAAAGTTAACAAAATGTGAATCGAGGATGTCTTTTGG
CAGGTTGCTTGCAAGGATTTAAGAGGTAGTCGCCTATTCCTCAAGCTTTTAGAAGCTGTT
CTCAAAACCGGAAATCGCATGAACGATGGGACATTCCATGGTGGTGCAGAAGCTTTCAAG
CTCGATACGCTTTTGAAGTTATCGGATGTTAAAGGAGTAGATGGAAAGACCACACTATTG
CATTTTGTTGTCCGAGAAATAATACGTACTGAAGGTTTGAAAGCTGCCCGTGCTGAAAGA
GAAAGTGAAAGTTTTAACAGCTTAAAATCCAACGATATTCTCGAGGATGTTTCCCATGAT
CCAGAAGACCACTACCACGACCTTGGGTTTAAGGCGGTTTCACATCTGAGTAGTGAACTT
GAAAATGTCAAGAAAGCTGCAGCCATTGATGCCGAAAACTTAACAGGAACTGTTATCAAA
CTCGGCCATTCACTCCTAAAAGCACGTGGTTTCTTGAACTCGGAGATGAAGGGTTTGGAG
GAGGATAGTGGTTTCCAAAAAGCATTAAAGAGTTTGGTTGAGAAGGCTGAGGTTGAAGTC
AAGTCATTGATCGAGGAAGAGAAAAGAATCATGGAGTTGGTAAAGAACACCGGCAATTAT
TTCCATGGAAACGTTAAAAAAGACGAGGGTATACGCTTGTTTGTTGTCGTACGGGATTTC
TTGGTAATTTTGGATAAAGTGTGTAAAGAGGTTAGAGACAAGCCGAAAATATCACATAAA
AAGGAGGGGTCTCATGCATCATCTTCCTCCGGCTCCAGTACTGGATCACCTTCTCCCGAT
TGCTGAGCGGAGGGTGGAAGATTATAGTTCTTCGTCAGATGACGATAATTAATAGTGTTC
GTTTGAAGAAGGTATGCTGTTTTTACCTTGCTACATTATATAGCGAAACTTAAAACCAAC
ACAAATACGTGTTCCATAAGTCATATTTGCTTGTGAGATCTCTAAGTTCTGTTTTAATGT
TATGTTGGCAAATTGATCAAGATGGAAAGGGCACCAAAGCATTGTTCTTGCGGTTTTTCA
ATGAACTGAATACATCTAAAGTACCAATGGAAAGAGGATAAACGAATGGCATTGCTCTTC
AATGCTATATTTCTACAGAGCTGACATTGCCTACGTGTGGTTGAACTTCCTTTGGTATCG
TTTTCGTGGTTCTTGTTGATTTTCCCTTGTCAATGCAATATACAATTATAGTTAGACTTA
GATATAATGATGCCTCCATTTTTATTCTTAAAATTGTGATTCTTTGTTAATAAATTCTTT
TTTCATAATTTTGATCTGAAAGTGT
>GhFH28
CCATCTTTTACCGTAAAGAATTCATCTTCAGCTCCCCCTCCTCCTCCCCCACTCCCTAAC
GTGGCTTCCTCAACCACCTGCCCCAATTCATGTTCACCACAGATTCGGACATCTGGACCT
CCTCCACCACATGCACCTCCCCCACAGTCTGGATCTATCTCAGATCCTACTAGTAAATCC
TCAGTGCCACGGCCACCACCTCCTCCTCCTCCTAGTCTTGCTGCGAAGGGTCCTTCACCG
AATAACTCTGCTCATGTTCCACCTGTGCCACCTCCTCCAGCTCCTTGTGCCAAAGGATTA
TCTAAAGCAGGTGACACCTCTCCACAGTTACATTCAGTAAGCAATGGCAATATACCTTCA
ATTCCAGGACCACCTTCTGCTGCTCCTTTGAATTTGAAGGGACGGGGCATATCACGCATA
GGTCCTAAAAGTCTGGCTCAACCTAGAAAAAACAACTTGAAGCCATATCATTGGTTGAAG
TTGACGAGGGCGATGCAAGGAAGCTTATGGGCTGAGGCACAAAAACCTGAAGAAGCTTCC
AAGTACATATTTGTCACTGAACCATTTTAGTTCATATAATTCTATGGAGATGTATTATGG
TTCATTTTTTTTTAAAAATCTGTGCTAGGGCTCCGGAAATTGACATGTCAGAACTTGAGA
GTCTTTTCTCTGCAGCCGCACCTAATTCAGATAATGGTAGCAGGGATGGGAAATCAAATC
GAGGTGCTTCAGGCCGTAAACCTGAGAAAGTCCAGCTGGTAATTAGCATGCTAATTTTCT
TTCTCAACATGTTGGAATCCCTCATCGGTTATGTACAAACCTGGAGTTTTTTCATGTATT
TAAACCTGTCTACAGTTCCACACTTGGAGCATCTAATCTGTATTTGCTATCACACATGAA
ATTCATTCATTTGCAGATTGAGCTTAGGCGGGCATATAATTGTGAAATCATGCTCACAAA
AGTCAAAATTCCTTTGCCTGATTTGACGGTAAGATAAACTATATGGTATTTCTCTTAGTA
GTTTAGATTCTCAGTTATAGTTCTATTTACAAGCGACAAATATCATGTATTCATACACTG
TTACATGTTGGGCTTTGATTTTTTTTTTTTTAAGTTACTTCATTTCCTTGCCACATGACT
ACCCTAATTGTACTTAATGTTACATTCCATATGTCAATTTACAAATTGTTGCCCCTGAAG
TATTCTTAAATTGATCTTTTACATTTTTATTTTGCTGCCACTATCTTGCAGAGTTCGGTA
CTTACCATGGATGATACAGCACTAGATTCCGATCAGCTTGAGAACCTTATTAAGTTTTGT
CCTACTAAAGAAGAGACTGAATTACTCAAGGTGTTGAAAAAATATGCTTATTCTGTGCTG
TTACTGTTCATAACCATTTGAGTTGATGACATCATTTGGCATGTTACGCAAAAAATCATG
TTTTAAGTGATGATCATGTTCTTATTTTCAGGGTTATAATGGAGATAAGGAGAAGTTGGG
AAAATGTGAACAAGTCAGTGTAGTAACTTTTGTGTTATACACGTGTTTTTAACAAACATT
ATATCCTTCTAAGAAGAAAACAAGCATTATATTTGATTACCTGCCTTGTATTTGGTGACA
GTTTTTCCTAGAATTGATAAAAGTGCCACGAGTAGAGTCAAAGCTAAGAGTTTTCTTATT
CAAGATACAATTTTCTTCCCAGGTATGAGGAGAAACTGTGTTATCAAATTGGTATCAGAT
GCTTTCTGTTGTTGTCACCTAATTGGTAAATTTTGCATCTTTCCAGGTTTCTGACCTTAG
AAATGGTTTGAATATCATAAACTCTACAGCTGAAGAGGCAAGTTAATTTCTCTTTTTTAC
ATAAATTAGCTTTTTCAAAAGATTTTTTTTACTGAACAATTTGTCATTGGTACCATTTCA
CCAACACATTCATCAGGTGAGGAATTCGGTCAAATTGAAAAGGATCATGCAAACTATTCT
TTATCTGGGAAATGCATTGAACAAGGGCACTGCAAGGGGTGAGTGATTTTGTTGATGTGG
TAGTTTCTATTACTATCTTATTGCAGTCTTCTTTTTCTGTTTCATTATGGTGAGATATAT
TTGTCAATGGGAAACAAAGGTCAATCTCCTTGCCTTCTGTTGTTCTACTTGAATTAATTG
TCTCTGTCACCATTTCATTATTGTTAATTGACGCTAAATGTTTAACACAATCCTGTAGCT
GATTACTGCTATGTATCATGTCTATCCAATAATCCTGTGATTTTTCAACTTATGATTCCA
ATGGAATGTAGATTTATGAAAATATTCTTGCATTACATATTTAATGATATGTTAATTGGT
AATTTTTAAAATTGTAATTTTAATTGAAAATAAAATTGTGTATACACGAGAGGAAACATA
AGTAAAATATGTTTAAGAAAAAAAATGCATTAGTTAATAATTATTAAAAAAATCACAATA
TAATAATTAGATAAAAACAAAATTATTTGAGAATAGAAAAAAAAAAGGAAAAAAAAGTTA
ATACCATGAACAAAATAATACCCTAAATCAAAATAAAAGAATGATAATTTTGTCTAATAA
TTTATTTTTACTTTCATGGAAAATTCTCACTTTCTATCATACCAAATGCCCTGGATCTAA
ATCAGTTTCTGGTGACTCTAATTTGATAACTTTGTTCTGTTAACCGTATCTTCGAGTGCT
ATTATCAGTACTGTAACTTCTTCTCCTAAGATGGCAGTTCTTTACAATCTTAAGCATCAA
TTTACTCTGAGGATTTCAGTACTTGATGGTTTCTTTCTTCCCTCAGGTTCTGCTGTTGGT
TTTCGATTGGATAGTCTCCTGAAACTCTCTGAGACACGAGCTCGGAACAACAAGATGACT
CTCATGCATTATCTTTGCAAGGTAAAAGATCATTTGCCCTTCTTACTTTCCCTGATACTG
ATGTTTGTTGTTAAACTTGCCTGAATAACATATTCTTGCATTTCTACACTTATGTTTCTA
GGGGGAACACTTCTGTATTTGTTTTTAAGACCACTCTACACTTTGTAAGGAATATGCAGA
CATCAGTTCATCATAGTTTCATTGTCATTAGTTTTGCATGCATGTTTCAAATGTACTAGA
GATTTTATTATGTTCATTTCTTTTTCCTAAAAACAAAGAATTTGGGTTAAGGACCTGTTT
AATTTAACTGCTTATATTGCATTTATTACCATTTCAACCAATAACATATTATGTATGAAA
ATATTATTTATACTTGCTGCTAATGGCCTCTACCATTTCATAAGCCTCCCATTACTTCAT
TACTGTTTAGGTCCTGAATGAAAAGTCGCCAGAATTACTAGAATTTCCAAAAGACCTTGT
AACTTTGGAAGCTTCAACGAAGGTAAAATTTTTTATGGCCTTTTGAGGTCATACTTAATT
TGCTTAGTGTTTGTCATAAGCTGGTAGGTAAAATTATTGATTGCCACGCAGATACAATTG
AAATGTTTAGCAGAGGAAATGCAAGCCATTAGTAAAGGATTGGAGAAAGTTGTACAAGAA
CTGACTGCCTCAGAAAATGATGGTCCAGTGTCTGAAACATTTTGTTGGGTAATTCTTATA
TATCAACTAGTTATTTTGCACATTAATGGGGTTTCTGCACATTTATGTGTTGCTTTGGTT
TCTGCTGGTAATGGATGCATCTCCGTTAGGGGACACCATAAACCATAAACCCTAAGCTAT
AAACTCTAAACCCCATCCTTTCTACTTGTTTTTCTTATTCCATATTGTTTGACTAACAAT
AATGCTTTTATTTATTTATTTATATATTCAGACTTTAAAGGAGTTCCTTGGTTTTGCTGA
AAGTGAAGTCAGGTCTTTGGCTTTGCTTTATTCTAGTGTGGTATGTATTATATTGAGTTT
TTTATTCTGACTTCTTAAGTGTACAGGCTACATAGCTATCTCATTAGCATTTCTAAATTG
GATGTTTCAGGGTAGAAATGCAGATGCCTTGGCTCTTTATTTTGGAGAAGATCCGGCACG
GTGCCCATTTGAGCAAGGTATAGTTGTTGGTCTTAACATGTTTGTTTAATGCTTACTGAT
TACGCTGTAACAATCTAGGACCATAAAGTTTAAAAGAACTGATTCATTAACATTTTGTTG
CAGTTCTTTTTGATTTAGTGAAGTTGGGGTAAGACTGAGGGTTGGGTTCTTGAAGCCTGG
CATAATGAAAATTTTATGGTCTAATTAGTCTGAAGTCATCTGTGCCTTGTTCATTTTCTT
TATTGTAAAAAAATTTCTGTTGACCCTCAATAGCAATAGTATGAGGGATGCTGTCCCATA
TGGTGAAAGTGACCCTGATCTAGTATATGGTGGAAGCTTTTGCATCAGAATGGAATTGAG
AATGCTATTGTTTTTCAATTCACTGCGGTGAACACGTCATTGAAAGTTGCTTTGAATTTC
ATATTATAGCTAGCATTTATGCTAATATATTAGTTCTAAGTGATTTGATGACATTTGCAC
ATCTGTTTATGTGCATGTATAGCTCGACTTTGAATGCTTTGCACTACTATTAGCCAACAT
GCACCCATGTAAATCTCAGCCACAGATCTGCTTTACGTTTTGAGTGTTGCTAATTTACTC
TCAACTTTTCCTATAGTTGTGTCCACTCTGCTCAATTTTGTGAGGATGTTTGTCCGAGCA
CACGAGGAAAACTGCAAGCAGCTTGAATTGGAAAAGAAGAAAGCACAGAAAGAGGCAGAT
AATGAGAAGCTGAAAGTTAGTACTCCGACAAAGAAGTCTGAACACTTGAAATGATGTCCA
ATGAAAGTGCCAATATTTGATGATCGGTGCTTATAGGATCCATATTCCTGTCGATTTACA
TTACATTCTACTGCTCCCATATGAAATAAGACAATTTTGCTCCATGGAGAATAAACTCTT
GGAAGCTCATAGCACGAATTACAGCCTTTCATGTCGTGGAGAAGAATGTATCATGTGTAA
TAAGACAGCAAGAATAAGGGGTTGTATTGATTAAAACGCAGGCGGGTCCAACTACTAAAT
TCAAATGGTAAGCTATTGTAGATGCATTCAGCTGCAGTTTCCGTCCACAAGTAGAGCTGA
TGGATGGAATTCATTAGGTCCTCCAGAGCCTCTTGTAGGATGCGTAAATTTTTTTGTTGT
AAAATATAGGAATACATACAATACATGATAGCTTGTGCTCTTTTCAATATTTTGTGTAAA
AATTTTAGTTATAGGAATCTAAATGTCAATGTGTTATGAGCTTAATATCACGAGATGATT
AGCCAGTGATCAAAATTTCTCATCCTGAATTGTACTGCACTTGTTTCTATTATTCTCATG
ATCTCTTTGGGTCCATTGGATGTGTACACACACACATGTTGGTCTCTGAAAAAGATCAAA
CACCGATCATCCTTGGTT
>GhFH43
ATGGCGCTGTTCAGACGCTTGTTTTACCGGAAGCCGCCGGATCGGCTTCTCGAGATCTCA
GAACGTGTCTACGGTAACATATGCTTCCCTCTTATTATTCATTTACGTCTTAGTTTGTTA
TTGTTCGATTAAGCTTTAAATTGTGGCAACCAGCTTCATTCTACTCTACAAAAAGAAATG
CAAATGGTGACGATTTTTATTTAGTTCTCTGATTTTTTGTAGGAATGTTCGTCTTTAAAT
TCTTAGCTCGATTTTTTTTTTAATTTTCCGACAATGCACTGCTAACTTTCCTTATTTTTA
GGGCTGTTTTGGTTTATTTTGGGTTAATTTATTACAATCAAGAAACTCTATGGAATTTTA
GTTTGTTTGTTTTCATGATTGTTGGAGCGATGAGCTGAAATAGCGCAGCAGCGAAGTTTG
TAACAAAATCAGTTGGAGCTTAGAAACTGATATGCTATCTATCTCTTATGGATTCATAAA
AAGTGTTTCATACCATTTTTGGTTTCGATATTTTTGTTTGGAACTCTAATTTGCTTTTCT
CTTTCTGTGAGCATTTGTAATAAACTTTACAGTTTACAGTTAAGAACTTGCGACATTATG
TTTACTTTTTTGGAGGCATTTGGTTAATAATTACTTATTTGATTCAACTTTCGGGTTGGT
GGTTTTGCAGTATTTGACTGCTGCTTCTCCACGGATGTGTTGGAAGAAGATGAGTACAAG
GTGTATATGGGTGGCATTGTGGCACAGCTACAAGACCATTTTCCCGATGCTTCTTTCATG
GTGTTTAATTTCAGAGAAGGGGAGAAGCGGAGCCAAATTTCAGACATTTTAACTCAGTAT
GATATGACTGTTATGGATTACCCACGACAATATGAGGGATGCCCTCTGCTTCCGCTTGAA
ATGATTCATCACTTCCTTCGCTCGAGTGAAAGCTGGTTGTCTTTGGAAGGGCAGCAGAAT
GTGCTTCTGATGCACTGTGAAAGAGGAGGATGGCCCATACTCGCTTTCATGCTTTCTGGT
CTTCTGTTATATCGCAAACAGTACACTGGTGAGCAGAAGACTCTTGAAATGATCTACAAG
CAAGCTCCTCGGGACCTTCTCCAACTTCTTTCCCCTTTGAATCCACAGCCGTCCCAGTTG
AGATATCTTCAGTATATTTCAAGAAGAAATTTGGGTTCTGATTGGCCTCCCTCAGATACA
CCACTATTTTTGGATCGCCTAATTCTTAGAGTTCTTCCCCTCTTTGAAGGGGGAAAAGGG
TGCAGGCCAGCTGTACGTGTTTATGGCCAGGACCCTGAAACACCAGCCAATAGAAGTTCC
AAGCTTCTGTTTTCAACTTCAAAGACAAAAAAACAAATTCGTCACTTCCTAAAGGTGATG
CCTTACTCTCATAATTGAACCTGAAAAGATAAAATAACCAAAATTTGGGATGTTCTAATA
AGGTTTATCTGCAGGAAGAGTGTGCAATGGTGAAAATAGATATTCATTGCCGTATTCAAG
GGGATATTGTGCTTGAGTGCATTCATTTGGATGAAGATTTGGTACGCGAAGAGATGATCT
TCAGAGTTATGTTTAACACAGCGTTTGTTCGAGCAAATGTTTTGATGTTATACCGTGATG
AGATTGATGTGTTGTGGGATGCCAAGGATCAATTTCCAAAGGACTTCACAGCAGAGGTAT
GCTAAAAATATTTATTCTGTGAATTTTTTCTTTTCTGAAGCTGTAGGAGTTGAATCATAC
TTATATCTTTATCAGGTACTTTTTTCGGATCCTGATGCTGTTGTACCTGGTCTCACCAGA
GTAGTTGCAAGTGATGATGGGAATGAGATAGAAAGTGCTTCACCAGAGGAATTTTTTGAG
GTTGAAGAGATCTTCAGCAATGCAGTTGATGCGGTGGAAGGAAAGGTGGATGACAGCAGT
CTGATAGTTCCTCACAACAAGCCAGATCAGAAAGATGTCTGGAGGGAGGATGTGGATCCT
CCAACATTTCAAGATTGTGCGTCAGATGATGGGAACCACAAACAAGACACAAAAGTTTAT
TCTAGTATAGATGCAGTGAAGGACATAGCAGTGGATGATGTGAATTACAAATTAGATAAG
ATTAGTTCTGACATTAATACTGTGAAGGATATAGCAGTTGATGATGGAGACATGAAGATT
GACTCAGTGGTATTTACTGTTGATGTGCTGAGAGATAGAGAAAAGAAGGAAGTTATAGAA
GATGTGATTGACAAATTAGAAGAGATGCAAGATAAGGGAAATAGAGATGATACTATTCCA
TTGAAGAAGTCAGAGTCTAAGATGTTTGAGCAGAGGTTGAAAACTGATGTTTCCCAACCT
AAACCTGAGAAACTATTGTCTGCTTCAAAGAAACAGGCTGCGCTGGACCCAAAACCAACT
TTAGATTCTGTTTTGGTGAAACCAAAGAAGGACCAACTAGAACCTCAGGGTCCTGCAAGA
CAAGCAAAGCCAAACATCATATCTCGGTGGATCCCTCCTAACAATGGCTCTTATACCAAT
TCAATGCATGTATCTTACCCACCATCAAGATATAACAGTGCACCGCCTGTACTTTCCAGC
ATCACATCTGATTCAGGTTCGAATCGTAAGGGCTCTATTGGAGCTGTGATACTAGAGGAT
GTTTCATCTGAGCAAAAAAGTCAGCTGGTTGAGCCTTTGAAGTCTACAGACTCTCCAAAA
GAAATATCTACCACTCCAATAATTCCAACATCAACTACTGGTTTGCAGCAATCAGTGTCT
ATTCCACTTCCACCTCCGCACATACCATCCCCACCACCACCACCACCACCACCTCCTCCT
CCTCCTCCTCCTCCTCCTCCCCCTCCCCCATCCCCTCCCCCTCCATCCCTCCATCCACCT
TACAAAGTGGCAAATATGCAGAATACCGGTATGGTTTCACAATCTGCATTTGCAGCTTCT
CCTCCGCCTCCGCCTCCTCCTCCTCCTCCCCCTCCCCCATTTTCTAATAAGCAGACTACT
GAACTGGTTACGCCTCCTCCAGCTCCACCCCCTTGGAAATCTGGGTATTCTTTAGATGCC
TCCACTGTAGCATGTTCTTCATATCCTCATGCTAATACACTTATCAGCACATCAAAACTT
GGTAATGTTCCTACTCCTCCTCCCCCTCCTCCACCAATTCCAGGTTCTATGACTCCATCT
TTCACGCGAGGAGTGCCATCACCCCCGCCCCCTCCCCCTCCGCCTCCCATGACTAGAGCT
CCAACTACCCCCTTGCCACCACCACCACCACCACCACCACCACCTAATAGACATGGAGCT
TCACTTCAACTTTCTCATTATGGAGCTTTTCCACCTCCTCCGCCACCAATGCCTTCTCAT
CACGGGGCTTCTCCAGCACCACCTCTTTCTCAAGGAACACCACCTACACCCCCACCACCC
CCACCTAGGTTTGGTGCCCCTCCTCCTCCACCTCCACCACCCTCATTGAAGTCCACTGCC
CCACCTCCACCCCCTCCACCGCCATTGATGTCTAGTGCCCCACCTCCACCTCCATTGCTC
CCATCTGTGCCTAGTCCTCCACCTCCACCTCCCCCATTGATGTCTAGTGCCCCACCTCCA
AAATTTGGAGTCCCTCCTCCACCCCCTCCCCCTTTGCGTGGAGCACCACATCCTCCTCCT
CCCCCACGTGGAGCTCCACCCGCACCACCTCCACCTGCTCGTGGAGCACCAGCACCACCC
CCACCTCCTATGCGTGGAGCACCTGCACCGCCCCCCCCTCCTATGCGTGGGGCACCTGCA
CCGCCCCCACCTCCTATGCGGGGGGCTCCTCCACCTCCTCCAGGTGGAGCACCACCTCCA
CCGCCACCTTCTGGAGGTCGAGCTCCTGGCCCTCCAGCTCCACCTGGAGCTCCTCGTGGT
GCACCTCCGCCTCCACCATTGGGTGCTAGAGCCGCCGATGTGAGAGGAAGAGGGCGTGGG
CTATCGCGTCCTGGAGCTGCTGCTGCACCTCGGAGATCTTCCTTAAAGCCATTACACTGG
AGCAAGGTTACAAGGGCAATACAAGGAAGCTTATGGGAAGAATTGCAAAGATATGGAGAG
CCTCAAATGTACTATATTTTCTTATACTGACTTCTTTTTTTTCTTTTTCTATGGTTCACT
TCTATAAGTGATGTATTCTGACCAAATATTTATGCTAAGTTTTCTGTGGATTATATGTTT
CCCATTTGTATTCACTAACATTCCCTTCTTTTGCCTAGTGCACCTGAATTTGATGTGTCT
GAGATTGAGACTCTTTTCTCTGCTGTTGCTCCTAAACCTGCTGATTCTGGGGGTAAATCT
GGAGGCCAACGCAAATCTGCTGGATCAAAACCTGACAAAGTCCACTTGGTAATCTTGAGT
TCCAGTTTTTTGAATAAACCCTATACGTCTTTGTTTCTTTGTTGGTGTTTGTAGTACCTT
ACTTGAATCACCTTAGACTGAATGAACAAGATTCATACTCTTAGAAATTGAAGAATTAGT
AATTTTAAACATATTCTATGTTTTCATGGGAAAAAGGCTTTTCTAATCTTTGTCTTGTGG
TTTGAACTGATACATACTTCTCTTTCTGGTTCTTGGAAAGCGCCTCCCCCCTCCCCCCCC
CCCCCCCCCCAAAAAAAAAAATACAAGTTGAAGATATTAATGAAGTTTTTATTATATAAA
TAGGAGGTAATCGTTGTAATCCCATAAATCTCATCCGCACCCATCCTGAGACTCGAGTTC
TAACCACTAGGAGGGTTCCTCTTGGGACTAGGTACATTCTTTGTGATTTGTATCCCTGAT
GTTCTTATGTTTTGCTATATTCTTGGGACATAATATTAATGTAATACTACCTTTCTGGAA
AAGGCCGAAATGCATAAAAAATTATGTTTATTACCTTTTTGGAAGTTTATATGACCATCA
GTGATTACTATTTACCAAGTTTATATGACCATCAGTTATTACTATTTACCAAGTTTATAT
GACCATCAGTGATTACTATTTACCCCTTCTCCAATGTCGTCACTAACAAATTTTGTTTAT
TACATTGTAGATTGACTTGAGGAGGGCCAACAACACTGAAATTATGCTCACTAAAGTCAA
GATGCCACTTTCTGATATGATGGTAAGCTGGATATAGTCATGTTCTTGCATTTATTTGTG
TTTTTAACTCAGAGCAAGTGTATGCTATTTTCATCAACATAGATGTGAACTTGGAATATG
GAAGTTTATGTTTTCCCATAATATATATGAACAGGACAAGAAGTTAACTTGATTAGTCAT
GTTGTTTTTCTTGTGGTGGCATTTAAATGTCCAAAGAGGTGGTTTCCTTAGGACCTTTGG
CTTCTTCAGAAGATTATTTTGTTGTATGCTAATTCTTAGGATTTTCATGCTATATCTGAC
TGAATTAGTGGATGCATTGGAGGAAATTGGATTTTCTTTGAACTGATGAAATTGGATTTT
CTTTGAACTGATCCTCTCTCCCTCTCATCAAATGCTTTCAATTTATTTGTTTACAACCAT
GTACAACATCATTTTTCTCAGGCTGCAGTGCTAGCAATGGATGATACCGTATTAGATGTA
GATCAAGTGGAAAATCTGATAAAGTTTTGCCCAACTAAAGAGGAAATGGAACTTCTCAAG
GTGAAGCTTTAGCATATTCATAGAATCAGTATTGAATTTTAAGCTATTCAGAACTGATTT
TTTACCCAGGATAGGAATCCATTTACCATTATGAGTTTGTCTTTTTGATTGTGATTTACC
CTCTATGTGATTTTTTAGGGCTACACTGGTGACAAGGAGAATCTAGGAAAGTGTGAACAG
GTCTGCAAAATTTTCTTTAACCATATCTTCTAGCTTTGTTAAATTGTTTGACTTGGGTGT
TTTATATCGGTAGAGATAGATGACTGCATAGCCGTTGACCTGTTACAAATGCAGTCTTCT
GAATCTTCATTTCCATTTGTCTTCACTTATTCTAAATTATGACCATCTCACATTTTTGCA
TCCTCATGCGTTTGGCTCAACTGTTGGTGATTGTTTCTCGGCGCACAAAGAGCCAATAAA
GAAAAAATTTTAGCCATCTGGTTTAAGAATTTTCTTTTTAAATTGAGATCCTTTGGTATG
ATAATGAAATCCAATATCTTGTCTTATTTTTAAGTTTTTGAATTATTTGCATCATCATTT
TATTTGCAGCTTTTTTAAGGGTGTGGGAAGGGAACACATTTTGAAACTCCCTCTACGCCT
CTTCCTTCAACTTACTTTTATTTTATTTTTTTCATTTTCCTCTCTTCCCTCTTGTGCTGA
AAGGAGACTATTATTTTGTGCATTTCTATATGCATTCATACCACAAAATACTTCCTCTAT
TCTTGTTTAGTGTTTCACTTCTATTTCTAGATGCATCTATTTAAGATTATTTTCAGAATC
CGTAAATATTTGTTCTAAACTTTGCAAACTTTTACTTTATAATACCCTTTGGCATTATCC
TTAATGAGACAATTTAGCCATAATTTCCTTTTACATGTTTGCTTTTTTCTTAAGAAGATG
TAAACCAAGATGATTTGTACTTGTCATAGTTACTATTGTTCTAGCCATACTCTTTTCCTA
CTATTATATTTGGAATAATAGATCCCTGATAGCTCCTTAATGAAGATAATAGTGCCAGTG
AATTTGTGTAGTTATAAATTGAAACCTGAATCTAGACGAATCTTGTATTGCTAGCTAGTA
AATAAAGAGCCTTCCCAAGGAAGCTGCACAAGCAATGACAGAAACATGTGTCTTGGCATT
AACTTTGAGAAAAATGGTAGGTTTGTCTTGATAACTATGAGGAGTTGGTGTCTTGTCATT
TTATCTAATATCTTTAACATCCTTTTTCTTTTTCCTTATGTATTTGTATGTGTGTCTATA
AATTACATTTGTAAGGATATATTGTCATCATTAAGGGCTTAATTGATAAACTGCAGCATT
ATTCACAAGTATGAATATGGTTAAGGTTGTTACATGAAATTTTGTTGATGTGGATCATTG
TTTTCAAACAGAGAGAGCATTAATTATGTATTTGACTATTGATCATGTTCTTCTGTAAAA
TTTTATTATTCTTATTCTGAGAGGCCATAAACTAGTTCACTAACTGAAATAGATATTGGA
AAATTCCATTATGGTTGTATGGTTAGGAGACTGATAGATTTGATTCCTCTCTTGATTATG
TGTCTTTTTGGAGGAAGGATGTTTTGGGGAAAAATTGCCCTTGACATAGCTCCTCTGCTT
TTATGCTCCTAATTTTTATTAAGTAGGTATCAGTGAAGGGAAGTGCAAGAGGCAATTGGT
TGATCCAACATTAAGAAGATAAATAAAGCACTAGAGAACAATGAGTGTTGTAGAAAATAC
ATGATAATGACACACTAGTATTTCTTTTATGAAGAAGCCCTAACTAAGACAACTAATTCC
TGGGTGTTTTTCCAGTTACATCTTTCATTTGATCAATCTTGCAAAAAATTATAAACCCTA
ACTGGCTTTGGGTTTTTCATGTTCAGTACTTTTTGGAGCTGATGAAAGTGCCACGAGTAG
AGTCAAAATTACGAGTGTTTTCCTTCAAGATTCAGTTTGGTTCTCAGGTTTGGTGGTATC
TCCTTAGTTAATCTGTTTTGATCCCTTTTCTTTTAATTGAATCCCCTGCCTGACCTGTGT
TCTCACACTTTTTACCACCTCCAGATTTCTGAATTTAGAAAGAGCTTAAACACAGTAAAT
TCTGCATGTAATGAGGTATATCATTAATATTGCTGGAGAAACTGCTTGACCGTGCTTTTT
ATTCATTCTTTGTCTTACTACTTTTATATTGATCATTTAGGTACGGAATTCTGTTAAATT
AAAGGAGATCATGAAGAAAATTCTCTATCTTGGAAATACATTGAACCAAGGAACTGCAAG
GGGTATGTGTCATGTTTAATATTTCTTTTGGCTTTTGTCTTTGATGCTAGAATTCACTTT
ATTTATAAAGATTAAAAACATTGCGTAGAGTAAAGAGCTAAACCAGGAGTGCAATGTAGT
ACTTTGATGTTTGTCCTGTCTCATGCATTTGAATAATACGTACTTTGGTGTTTACATGCA
CTGTTTCAGGTGAGTTTAAGTTACATTTTTTTACAGCATTCCCGCATCATAAACCTTAAG
TCTTGTTGGTCTGTGTAGTCCCAGGGCGTAGTATGCTGCCTTGGAAGTATACTTATCATT
TCTAATGGTTGCTATCAGATGTTGCTAGGGCTTACTTTATAACCCCATGTGCTAACTTCC
TCTTCTTTAGAAGAAATGCCAAATGTTATTTGGATGTCAGAAGAAATCTTAAATGTGCTT
TTCTGAACTTCTCTTATTTGTTTGTTGTTTATGTCTTAATTTTTGAAGTGGTTGGGCGGC
TTAGAGTTTTGGTGTTTACGTTGTTTCTAAATTTCATAGATGTCTACTAACTTGTACTTT
TGATAGTGCTTCAGCAATTGATTCCTTACGCACGTGTTTAAATCTCAATCAAAGAAAGAT
TGCATCACTGGTCCAATAAATTATGCATTCTTTTCAATAGCTAGAACTTTAATTGGGTTC
TGCATTTATCTCCTTTAATAACCAGTTTACACGTTTATGTCCTCTATTTTGAAATTCTAC
ATGATGCTGGCATCATCAATACTTTCACTTGTTATGCTACTAGTTCCAGTGTTGCTTTTT
GTTTCTTGCCAAAGCTACTGTTCCAAGTGCGGTGTCAGTTTTTTTATGCGTTCAGTGCTG
ATCAACTACTCAGATTTGAGTTGGTGAAATTCTTTTAACTATTGTACATTCCTTTAATGT
GAAAATTTAAATCATTTACAATCATACAGGTTCTGCTATTGGATTTAAGTTGGACAGTCT
TCTAAAGCTCACAGATACACGTGCTTCAACAAGCAAGATGACGCTGATGCATTATCTTTG
CAAGGTTTGTTTACTTATTTTCTTTTACTTTGCGTTGTTATTAAGGTCAATCCAGTTCTT
GTAATATTTGCCTGAATTATGTTTTACACCTAGTTTATATGTTACATTTCTACTTGTTTC
TGATGCAACTGGCAACTTTCAGTTTGAATTGAGTCTCAACTCTGATTTATTGTGGCTCAG
GTCCTAGCTGCCAAGGCACCAGCACTTCTAGATTTTCACCTGGAATTTGTTAGCCTTGAG
GCTGCAACTAAGGTTTCCTTCAGTCTTTTTAGTATTTGAGGTTCGTGGTTTGGTAACACT
ATACATATAGTTTGAAGCCTTGTGTCCTTGCAGATACAATTAAAATCTTTAGCAGAAGAA
ATGCAAGCTATCATTAAGGGATTAGAAAAGCTTAAGCAGGAACTGGTTGCCTCCGAAAAT
GATGGTCCTGTATCCGAAGTTTTCCGGAAGGTACATAGTGGTTTAATTGCTTTTATTCTT
CAATGTAGCTATACAAGGTTTGTTGCAGTTTCTTCACTGTATCTTACCATATGGCAACTA
TTGTACAATCACATTCCATTTGTTGACTGTTAATGATGTTCCTGATTGGCTATTAGCTTC
TTTTAACCTTCCCATGTGTAATTATTTTATAGAATACATATGAGAAATAGCATGTAAACA
TGGGTCAGTATTGTCTAGGGCTTAAGGTGCACTCTACGCACAAAACCTGCACGTTGCCTT
AGGCTTGATGCACAAAAAAAGTGCTAGCCTGAGTGCAGTAAAGCACAATACACGTGTGAA
TTTGTGTATGTGTATAAAGCTAAAGTGTGGACTAGTTTATCTACATTACATTTTTTTTAT
AGGTCAATATGCATAGTTTCCTTACAGCCCACTTGTCAAATACTAGAATATTAAGAAGTA
TAGAGTTTGTAACTATTCCTTTCTTACTAGTAAAGGTATATCTAATGGTAAAAGTAAAAA
AATAAAAGCAATTAAAGAGAACTTCGATTAGTGGTGCTTTTGTTTTGTATATCGCCTTAC
AAAAAAGGTTGCCTAGGTGCTCACCTAATTGGCCTTGCCTGAAACGTCTATGGCGCTGTT
GTTGTCTAATGCAAAGGCTCAAGGCGCAGGTGTGCCTGGGTCCACACCTTGACAGCACTG
CATAAAATACCCTAAAAGTTGGTTAGTAAAAAAGAACTGGAGTCATTCAAGTTTAAAATG
CAAAGGCATTAGCTTTAAAGCACAAGTGATTACTGTTAATGTTGGAACATTAGAATAATT
TAGTTAGAATTAGTACTTACTTTTTTGAAAGTTCCTTCAGAAAATGTTCTCCGATCTTAC
ATGGTAGGTGTTTCTAATTGATCGTTTTTTGATGCAATGGAGTGATCATTTGTTATTGCC
CAGCTGCTTTTTTTTTTCAAGGGAATGCTTTCATTTTTCTAAATTTTTTCTTTTTTCTTT
GAATTTAGACATTAAAGGAATTTATTTCTGTTGCTGAAACGGAGGTGGTGTCGTTAACAA
ATCTATATTCTATGGTGGTAATTTTCTAACCGTCAACATTCTCATTGATAAATCATCTAT
CGTTGTCAAACTCTTTTGATTATATTCAATCATTTAGATTTCTTTTCCCAATTTCTGGTG
GACAGGGTAGAAATGCAGATGCACTTGCACTCTATTTTGGTGAGGATCCTGCCCGATGCC
CGTTTGAGCAAGGTAGGTTCTAGAGTAATACCTTCCATACCTATTGTGCCCTTTTTGGCT
CTGACTCTTCCTTTTTCTTAAAGCATTCATATCTGACACAATTGTCTAGCACAAGATCCA
GACATGGGTCTGGGGATTGACCCTCCAATTACATGAAATAACTTCAAAAGAAAAAAAACA
TACCCGTGTTGAACATATACTTGTATTGACACTCACACCCGAGTCCAACTAACATAGATT
ATGCCTTAAATACAATGCCATTATTAAGAATGTCACCCATTTCCTTTTTCTTCAGCCTTC
AGCCCACACGCAACCCTCTTTTTCCTTTTCCTTTACCAAATCAAATGGAAATAAGGATTA
TCAGTCTCCGTACGGCTAATCTGCCATAGTTTCTGGAAGTTGAACTGTAATAAATAAAAC
AAGGCAAATAACCAAATATGAAAACTTGAAGAAAAGGGCTAAAAGACAATTTAAAGTAGT
TATCCATTTATTTTAAAAAAATTCGAGAATGGGGGTTTCCAAACATTTTTATTTATTTCA
TCTCTTTGATCATAAATAAAATGTAGTTGTAAATAGAAACTTATTACAAAACAAAATGAG
CCATACGGTTTCTCGATGTTCTAAGGCTTTAGTTGTTTTTCATAGCGTGCTTGATTTTTT
GCTATAAGGCACACTAGCAGATGGTAAAAGGTAATATGCTTTTTTCTTTATACCAACTTT
TAAATCTTTTTTATTTTTTTATATTTCAGTACTTATCTTTGCTTTTGATCGCCAAAAGAT
TATAGTGAATGGTAAAAGTGACAACCAAGAACCTTATTTTATCTTACTTAGGATTCTGTT
AAATATTTCATGTATTAAATGTAAATCTCTATCCCATCTAGGGTACTGTTTGTCTTCTAG
ATCAACATGTTCCCCACAGTATACTATTACTAGTTTTATATGATGGTTTGCTATTTTGCT
CCAACTATTTTTCTTGAAGTACCCATGCCTAACTTACATGCTAGATATGGATTTGGGGAT
ATGATGCTCCAAAGACTTTCCAAATACATAAAATCTTAAAAAGATTGCACATACCTATAT
TGGTGCTCACACCTGAGTATGGGTAATATAAGTTATTTGAAGAACCGATCGAATCTGATG
CTGTATACTTATTTTTTATGATTATTTGAAGTTGAATTGGTCAAATCTGACACTGAATTG
GTCAATGCAGTTACTGCAACCCTCTTAAATTTTGTGCGGCTCTTTCGGAAAGCACATGAA
GAGAATGTTAAACAGGCTGAACTGGACAAGAAGAAAGCCGAGAAGGAGGCTGAAATGGAG
AAAGCCAAGGAAGCCAACCTTAAAAAGAAGAGTGCAAAGTAG
>GhFH41
ATGAGAGCAGCTTATCATATTCTCCTCTTTTTCATCTTACTACCATTGTCTTCACCAACA
TCAAAAGCTGCTGTGTCTGTAATTCAGGATTTTATCACTTACAGAAGAATTCTACACCAA
CCATTATTTCCAGCTGGTTCAGCCCCACCTCCAGGGACCGACAATTCTATACCTCCACCG
TCTCCTCCGCCGCCTGACCCAGCTCAGCCATTCTTCCCTGAAGGTCAGCAATCCCCAGAT
CAGAATCAACAATCTACACCACCAGCTGCAGCGGCCAATGGCTCAATCCCAATCCCAACC
GCAACACAACCCACCAAACCAGCTAAAAGAGTTGCAATTGCAATCTCAGTGGGGATTGTA
ACCTTGGGAATGTTATCAGGACTTGCTTTCTTTTTGTACCGTCATAGGGCTAAACACCCT
GGAGATACCCAGAAGCTTGTTGGAGGGAACTCGGAGAGGTTCCAGGAAGATTCCGGGGTG
CCACCTTCCAGTTTTCTTTACATTGGAACAGTGGAGCCAATGAGGAGATCGGTGAGTGAA
GTGAACGGAGGAGTCAATGGTTCACCTTATCATAAATTGAACTCAGGGAAGAGATGGGAT
CGGTATAGGCCAAGTCCTGAACTGCAGCCATTGCCTCCTTTGGCTAAGCCTCCTGCACTT
GAGAATTGTTCACCCACAGCAATGTCACCTTCATCATCTTCTTCTGGTGAAGAGAGTCAG
GGGACTGGTTTTTATACCCCACAGAGCTCAACTATTAGTAATGAAGAAAGCTATTATACT
CCGGCTTCACGTTCGATCAGTGGCGGTTTGGTGACTCCGGCCAAGACAGAAATGAATGGG
AATACTAATTCTGGTCGTCCTCGTTCCAAAAGAACATCTCCAAAAACAAGGGTTTTGGCT
TCTTCACCCGAAATGAAGCGTGTTATTATCCCTTCAATAAAGCAGCAGCGGTCGCAGCTG
CCTCCTCCTCCTCCACCACCACCGCCTCTTCAACAATCACAAAGCCTAGCCCCTGAGTTA
CATGAGACCCAAGAAACTACTTGTGCAAAAAGGGCGAAATTCTCCTCCCCACCTCCTCCT
CCAAATATGGCATTGCTTCGATCAATTAGCAGCCATTCGTCCCCACAAAGAACAAAAATT
CCACCTCCGCCTCCACCTCCACCGCCCCCTCCGCTCCCAGCAACGGGACCTTCAATTCCG
AGGACAGTAAGGTCCTTGGAAACCAATGTGTCTCTAAAACCTTCCCCAGTGTTGAAAACG
CAAGAATCCTCGACTCCAATTCCCGATATAAGTGAAGAGAGTGGGAGTAGAAAATCCATG
GAAGAGGTTAATCATAAAGCTGGCAGTTGTGTAGAGAAGACAGATGGGGATGACATGGAG
AGTGCAAAGCCCAAGTTAAAGCCGTTGCACTGGGACAAAGTACGAGCGACCTCGGAGAGA
GCTACAGTGTGGGACCAGTTAAAATCAAGCTCTTTTCAGTGAGTGATAAAACTTGTATAC
TACTTCCTCACAGGGGATTAAGCTTTCAAAATATGACCTCTAATCTTGAGAACTTGCCTT
GTTTGCAGATTGAATGAGGACATGATGGAGACCCTTTTTGGCTGCAATTCCACAAACTCA
GTGCCCAGAGAACCTATTAGAAGATCAGTTTTGCCTCCTGTTGAACGGGAAAACAGAGTG
TTGAATCCAAAGAAGTCACAAAATATTGCCATACTGTTGAGAGCACTGAGTGTAACTCGA
GATGAGGTGTCAGAAGCTCTTTTAGATGGTAAGTCATATTTACATTTTCTATCAGTAAAT
AATAAGATTCTTATATCTTAGATATGATGGAAATTTTTCTGCATCTTCTTTCTCTTTGGT
TAAGGGGCTTTGAGGATTTAAGAGCATAAAATTTGCTGGTTTTCACTTCCATCTAAATAT
GCCAAAGATATTTGTACTCTTTTGAAATTCAATATTTAATCTTGAAATTCAAATTTTAAT
CCAAGATGTTGAATCCCTATGTATACATTTTTTAATTTAAAAATCTTGGTAGGATGTGTG
GAATTCTGTTTATTCACTTTTGATATTATAAAAAAGGTAAAATGACTCTTTTAATCCTCA
TGATTTACAGTTTTTTTTTGTCAATTTGGTCCAACTCATAAACAATTAGAAAAGAAATGG
TTTTAACAATTGAATGTTTTTCCATATTTTCAATAAAAATAATTAAAAATTGTGAAAAAT
TAAAAACTCTTTAAAAGTAAAATAAAATAAAATAATTTTAAAAAAGAGTAATTTATTTTT
AAATTACTCTTTTTAAATTTTATTTTATTTTATTTTATTTTTCACAATTTATTATTATTT
TTATATTTTTATTGAAAATATGAAGAAAAAAATAGTTTGTAAAACATTTTTTTAAATCTT
TATGTACTTTTAAAGAGTTTGGACCAAATTGATAAAAAAAAAACTGTAAATCATGAGGGC
TAAAAGAGTTATTCTACTTTTTTAAAACAGCCCATCATCAATTGTAATGGCAAGACCAAG
ATTTTTAAATAAAAAGAAGTACGGGACTCAATGTCTCAAAAATTGAAGTATAGGGACTTA
TATTTAAATTCCATAAGAAACATTGCAATTGGCAACTTGCTGCTTGGTGTCTTTCTAAAA
GCTAATATTGAGATTGAAGTAAATGATAGTAAACCACGTTTTAGGTACCTGGTATAATTT
GCTGAGCTCAAACACATTGTCCGTCACCATCACTTAAAACATATTCCTAGTTCCTCGAAT
TTCGAACTCTGGGTTGCATCTCCAAGCCCTTTTGTCAATAAAAAGTGTTATATGTATTAA
AAGCAGAAAAAGGAACTTAATTAACAATTTATTATCATATTGCACTTGTATCATTATGTT
AGTTTCTTCATGAAAAACAAAGCCTTAAAAGTTACATATAGGAGTGATGATCAATCTCTC
AATTTATAATGGCAAACCACATAGACAACTGAGATTAGCCATTGGAGTAGCAACTAGCAT
GCTTGACATCATAAAATGCCTTACCATCTAATTGTTTCAAATATCCCTCAAAATTAAAAC
ATGTATATGTACCTGAGTGGAATATCACGAGTTTATGACAAGCAAGTAGTTAAGCATAAC
ACCTTTTCAAGTAAGCTGCTTATGTAGAAATATACAGATGAAAAGGTTCATTGAGATGCC
ACTTATGGGCGACTATTTGCAAAAAAAAAAAAAAGAATTGTCTATTTATATCTTGACTTT
TCAGTTTGCTATATATCACATGCTATTCTGTTTGCACTAGCAGGTAACCCAGAAAGCTTA
GGTGCTGAGCTTTTGGAGACTTTAGTAAAGATGGCTCCATCAAAGGAGGAAGAAATAAAA
CTTCTAGAGTACAGCGGGGACATCTCGAAACTAGGCTCTGCAGAAAGATTTCTTAAGACA
ATACTTGATATCCCTTTTGCCTTCAAAAGAATTGAAGCCATGCTCTACAGAGCTAACTTT
GATACAGAAGTGAAGTACTTGAGGAAGTCTTTTCAAACCCTAGAGGTATTAAAATTCAAA
AGGCTCAATACTTGGTGATTTAACTATCACATAAAAATGTTTCAAAAACCGGTAAAGGCT
CCTATAAGTTCATTTCTCTCTATGTGCTTTCAGGAAGCAAGCGAGGAGTTGAAGAATAGC
AGGTTATTCCTCAAACTCCTAGAGGCTGTTCTGAGGACAGGAAACCGGATGAATGATGGT
ACCAATCGTGGTGATGCTAAAGCTTTTAAACTTGATACCCTTTTGAAACTTGTTGATATA
AAGGGAACAGATGGAAAAACCACACTCCTACACTTTGTGGTTCAGGAGATCATTAGATCT
GAAGGTGCTGGTACTGACTCTGCAAATGGGAATCTTAAGGAGGATGATTTTAGGAAGCAA
GGATTGCAGGTTGTAGGTGGGCTGAGCAGAGACCTCAGCAATGTCAAGAAGGCAGCAGGA
ATGGACTCAGATGTCCTAAGCAGTTACGTGTCGAAGCTCGAAATGGGACTTGAGAAAGTC
AGATTGGTTTTGCAGTATGAGAAGCCGGATATGCAAGGGAATTTCTTCAACTCGATGAGG
ATGTTTCTAAAAGATGCTGAAGAGGAGATTGCTAAGATCAAGGCATATGAAAGAAAAGCT
TTGTTGCAAGTAAAAGAAGTTACTGAATATTTTCATGGGAATGCAACAAAGGAAGAAGCT
CATCCTTTCAGAATCTTCATGATTGTGAGAGATTTCCTTTCAATATTGGATCATGTCTGT
AAGGAAGTAGGCCAAATGCAGGATAGAACAATGGTGGGTTCCGCCAGATCCTTTCGGATA
TCTGCAACTGCTTCACTACCAGTACTTAGCAGGTATAATGTGGGACAAGACGCAAGTTCA
GATGACGAAAGCTTGTCTCCGTGA
>GhFH42
TGGGGTTCCATTGAGGAGGAAAAATTTTGTTTTAAAAAAAGGAGAAATAACAAACAAAAG
AAAAAGAGTGGGGGGTTATCTTACATCGTCCTCCTCACGTCTTTCCTCACCCGACAAAAC
GAGAAACATTCGGATGAACAAATATCCCCACAAGAATAATTACTTTTACGAACCCAGACC
TGGATTTTGTCCCTTTTTATTACATTCTTGGCTTTTTTTGTCTTTTGCTTCTGCCAAGCT
GCAGACATCAGACACGTAAAGCCTTGTTTTTATAATACATATATATATTTTTATGTCTCA
GTTTCTGGGTTATTAAGATTCACAGACATTGTGTCATTGCAATGGTTCGATGAATGAAGT
TGTATAAACAAAATTTAGAAGATAAGAAAAGGGTATTCGTTTTGTTTGGCATTTTCCTAG
AAGGCTAACCCCAAAAGGGAAAATAGTTAAGGAAAGTAGGGAAACAAAAAGGTTTTGGCG
TCTCCTTTCGGTTATTATTATTATTTTTTTTTTGTTCTTGAAAGATTTTTAGTCTATTCG
ATGAAATGAGAAGAAAAATAAGCGAATGGGGTAATGTTTGGAGGAGCAACGAAAATGAGA
AGGGCTGTTTATGCCATTTGTTTTGTGATATTGGTTTGCAATTTGGCAATGGGGAGCTCA
GAAGGTAAAAGGAACACACCTGACAATGAAAGCAGCAGAACAACATCTCCCAAGATAAAT
GAAAAAATGGTATGCTGGTTTTCCTTTTTTGCTCTTGAATTCTTGGAATGGTTTAAATTA
CATTTGAAGATTCTTGTTAGCATTGTGGAGGTAGAAAGAATTATGTTAAATCCTAGGAAT
CATTGAGAGCATTCACTCAAACTTTTCTCTCTTGTGTTCTTATTTTCCTTGGCTTGTTCT
TGTCTCATTTTTCTTTCATCTTGTTGGCTTTGAGTTGCTTTCGCTTGAGTTGTGTTTTGG
GAGGAATTCCGTTGAATCCTTCTTTTGTGGAAGTTAGGCTGACTTAGGCGTTTTGGAGTA
AGAAACTGCCTAAGGCCGCACGGATTCTGAGGCACTTCTGTTGAATTGGGCGAATATTAG
ACTTCGTAGGTAACTCATTCAGCTATTGAAATATGAAGGCTTCTAAGCTGTGTTAGAAAG
TGTCTCCGATATATGATAAGATGAGTTGTTTCGATTTCTTGGGGTTTAGTGGCAGATGAT
AGCAAAGATTCATGTATGACGTAGGTTTAGTGTTATTGTCAAAAAGTTCATCTATAAATG
ACTGCAATCAACGATCAAGCGTTGTTACTGTTTTCGGTCTTACATTGTTATGTCAAGTTG
CTTATATTGTTCAGTGTTATTCCATTATTATATCTGGTCTTCAAGTAGGTGAAGAATGGT
ACCTAAACATTTCCATCTTGCATGTGGCCCTCCCCCTTTTCTCCAAACCTGTTAAGAGCT
TGACAAAGATTTTTTAAATTACAGGCAGAGGAGGCATGGAATCATTGCACAAAGGAGATG
GAAGAAAAAAGGGATGCCATTAAAGATTTTGACATGTATATACCACAAGCAAGCGATGAC
TTGACTTCGGCATTATTAGCAAAACAAAGCATGCACAAAGCTATTGATATTTTGCCTCCT
CAAGTGAGAGACGGGGTTCTTGATTGCTTAAGAAAGAATGGACTTATCTTTTGTGCTTCT
GACCCAGAAGTCAGCTCAAGCTATCTAAGGTCGCATCCAACTGAAGGCGCATTACATTAT
TCACTTCATGTATCGAAAAAGGTTTCTGGTTCACGTTCACCGGGTAAAAAGGGTAAAAAG
GGTAAAAGGAAGAGTCTCATGACAGCTATAATTGCTATTGTTGCAACTGCAGTTGCAACA
TTTGTTCTTGTTGCAGTGATCTTCTTTTGTTGTCTGAGGAAAAATAACGAACCAAAGGAA
GAAAAACCCCTTCTGCACTTGAATGATTACTTGAGTGAAAGTATGTGCATGTTGTGTTTG
TTTGTAATTGAGTCATTATCATCTTTGTTTTCTTGTTCATGTTTCCACAAGCATTTTAAC
TTTACTGTCTTTCAGATTCTTCACAGAAGTCTATTAAGTTAGTAAGTTTGGACAACAAAG
AACTTAGTACTAGCAGCAGCTGCAAGATCCCTGCTTCTGCTTCTGCTTCTGCTTCTGCTT
CTGCTTCTGATACTAACTTGACCACAAAGCAAGATGACGGCGCACTTCCAAAACCACCAG
GATCAGATGCAACTGTTGGAGCAGGCCTAAAACCTCCTCCTGGGAGACCAGCTCCTCCTC
CTCCAGCACCACCTCCTGCGGCACCACCTCCCAAAGCAGCAGCACCACCTCCTCCTCCTC
GTGCTGCTGCCCCCCCACCTCCACCAGGTGCCCGTCCTCCCCCTATGCCACCAAAATCAA
AAGCCGCTGCACCCCTTGGAGGACGTAAGCAACGTAGTGCTTCTGGTGATGATGCGGACT
CTGCACAAAAAGCCAAGTTAAAACCATTTTTCTGGGACAAGGTTAAGGCTGATTCAGGTC
AATCGATGGTTTGGCATGAGATCCGTGGCGGATCATTCCAGTAAGGAAACAATTCTAGCT
TGTATTAGTTGTGGACTTTCTATCTAACAATGCTTCATCAAAATTTTCTTTGTTTCCTAA
TTGCCTCAAAAACCTTTGTAGGTTCAATGAGGAGATGATAGAGACTTTGTTTGGTTATCA
AGCAGCTAATAACAAGAATAACGAGAAGAAGGAAAAAGCAGCAGAACCTGCTGTCCAGTA
CATTCAAATTATTGATGCTAGGAAAGCGCAAAATTTGTCTATTCTTCTGCGTGCACTAAA
TGTCACAACACAGGAAGTTGTTGATGCTCTCCAAGAAGGTCGCTCTCTCTCTCTTAAAGG
AAGACTGAGGGAATTGCTCGATCATAATGATACTAACCATAACCTACTTTTCTAGTTTTA
ACCGACAATTATAGTGCATAATATTTGATAGAAAGAAAAAAGATTTAATTGCTTAAAATG
ATATATCTATCTTCAGTTTAGATACAAATATTCTTCACTGTTTGACCTTTTCTGCAAAAG
CAGAAAGTTTAAAGTTCCTAGTCATCTACTAGAATATGCTTTGTTTCAGATCCACCTTCT
TCAGTCTCAAATGCATGTGACAGCTTACTCTTCTAAATTAAATTGAACCAGGTTATAGGC
TTCCTGGAGAGCTCCTTCAAACATTGAAAAAGATGACGCCAACACAAGATGAGGAACTGA
AGCTTAGATTATTCGCAGGAGATATTAATCAACTTGGCCCTGCCGAGAGGTTCCTCAAAA
CCGTGGTTGAAATACCTTTTGCCTTCAAACGAATTGATGCCTTGATGTTCATGAGTACTT
TCCCAGAGGAAGTCGCTAGCCTTAAAGAATCCTTTGCAACTCTTGAGGTGAGATAAATAG
ATTTAAGAACAGAATACCCGAGAGTCCTCCAGGTTACCCTAGAAGGAAAAAAAATCACAA
CAAATGATTCTCACATATGTTTTGGTTAATGGAATCTCCTGCTTCTCAATAATGAGGAGA
CCGCAAAATTTAAACATAAAACATATTATTTTTCTAAGAATTTATATTCACGGATGTAGT
TCCTACGTGAAAATCTTTATTACATCAAAGATGAATAACCAGATAATTGTGTTATTGTCC
TGATGGTAGGTAGCTTGCACCAAGCTCAAAAATAGTAGATTATTCCTAAAACTACTGGAA
GCAGTGCTTAAAACCGGTAATCGCATGAATGATGGTACCTACCGTGGTGGTGCACATGCA
TTCAAGCTTGACACACTCTTGAAACTATCTGATGTAAAGGGAACAGATGGTAAGACCACG
CTTCTCCACTTTGTCGTTCAGGAGATCATGCGTTACGAAGGCATAAAATGTGTTCGCCAA
CAAAATTCAAGCCAGAGCCAGAGCCTTGGCAGTTTCAAGGGGGTGGACTTTGTTGAAGAT
AATGACCAAGACAATGAGGACCATTATCGCAGTCTTGGTCTTGAAGTGGTTTCAGGTGTA
GCCACTGAACTTGAAGATGTTAGGAAGGCTTCTGCAATTGATGCTGATGCCCTGACATCT
ACAGTGGCTAAACTCGAGGGTGGTTTGAGAAAAACTAAGGAGTTTTTGGATTCAGATATG
AAGGAAACCGAATCGGAGACTCAATTTTATCTTTCAATGACTTGTTTTGTCGATGCTGCA
GAATCTGATATTAAAATTCTATCAGAGGAAGAGAAAAGGATAATGGAGCACATCAAGAGT
GCAGCAGACTATTTTCATGGCCAGGCAGGAACGAAGGAAGGCTTGCGTTTGTTTGCAATT
GTGCGGGATTTCTTGACAATGTTAGATAAGGTTTGTAAAGAAATTAGAGACACCAGAGCT
AAGCAGAAAGCCCAGCAAGCCAAGGAAGCCAAAAAAGAGGGTGCGACGGTGACAGAGAAC
CGACCATCATCTGCTTCGGAGCCTCCTCCACCATCCCCGGATATACGTAAACGACTATTT
CCGGCAATGGCCGGTCAGCGGATGAATGATTCCAGTTCAGATGAAGAAAGCTTCTCTCCA
TAGCTGTAAATTTAGAAAGGTAAATGAAAATTTTCAATTGGGAACATGGTATCCTTCTCT
TTTTTCTTATGGTTATATAGTTTGCCTTGCGGTAACTGGTGTACAAGATCAATGATTATA
GATTGAAGCAAATTTGATTGCCATAGACATGCAACTTTTGTTAGTCTGTTTTCAAACTAG
TGAAACATCCAAAGCAATTATTTTCTTCACCTTGCTTCTTTGTATTTCTGGATTTCATCC
TCTATTATAATCTACAGAACAACACAAAGCCTATATAGGAATGGGCAGGTAGAAATGGTA
GAATCAGGGTTCTTCTCAGTTGCAGCATTTATTGTGTACGGAAACAATATACTCTATTAG
CAATCAAGGTTTTCTTTTTCCCACT
>GhFH30
TCAAAGGATTCTGGAGCAAAGACATGGGATTGTTTAGCAAACTGTTTTACAAGAAGCCGC
CTGATAGGCTTCTGGAAATCTGTGAAGGTGTCTACGGTGCGTTTTTGTCTTCTTGGCTTT
CTGCAATTTATGGTTTTTTTTTGGGCTTTCAGTTATCTTACCTTTTTGAGATGTGGAAAT
ATTGGTCACTTAGGAAATGATTAATATCTGGGTGATTAAATGTAAATTTTGAGAAGATTG
CTGTTTTTTAGAATATGAGTTCTGTTTGGTTGCTTAGGAGATTAGGGAAGGAAATGCGAA
GTTCGCCTGTGAGTTATCTGTTTTAAGTGATTACAAAAGAACTATAGTATAGTTAAATGA
ATTCTAGTTTATTTCTTGTTGGAAAGTTTTATTACTTGAAATTGTAGCTGTGTATCTTAC
ATTTAGTGTCTGATAAATTGTGTGCTTTCGTGGTGGCGTATAGTTTTTGATTACTGCTTT
ACCATTGATGCTTGGGAAGAAGAGAACTACAAAGTCTACATAGAGGGAATAGTTACTAAT
CTTCAAGAACACTTCCCCGATGCTTCGTTCTTGGTCTTCAATTTTCGCGAAGGAGAAACA
CAAAGCTCGATTGCTGAATTACTGTCCAAGTATGATATGACAATAATGGATTACCCACGT
CACTACGAAGGGTGTCCGTTAATTGCAATGGAGGTGGTCCACCATTTTCTGAGATCGTGC
GAAAGCTGGCTCTCACTCGGTCAGCATAATTTTTTACTAATGCATTGCGAAAGGGGCGGT
TGGCCTGTATTGGTCTTTGTGTTGGCTGCATTGCTGTTATATAGGAAGCAGTACAGTGGA
GAGCAGAAGACGTTGGACATGATATACAGGCAAGCTCCTCGTGAGGTTTTGCAGTTGTTT
TCACCCCTGAATCCGGTGCCTTCACAATTGAGGTATCTACAGTATGTCTGTAGGAGAAAT
GTGGGGTCAGAATGGCCTCCTTTGGATCGAGCTCTCACCTTGGATTGTATCATTCTTCGA
TGCATTCCTGATATTGATGGATATGGAGGTTGCCGTCCAATATTTAGAATATATGGGCAG
GATCCTTTTCTTGCAGATGATAAAACCCCAAAAGTTTTGTACTCAACCCCCAAAAGAAGC
AAATCTGTAAGGTATTATAAGCAGGTAATCACATCTTTCTAGTTATATATATATATCAAA
GCGGTTGACATTCCTCATATCTTTTAAATATTTAAAAGCATGTCCCACATCTGATTTACA
ATCTCGGGACTAGTGTGCAAGACTAGTAAAAGGATGAATGGCCTTTTCTTCTTAGGTTCT
TCAGTGGTTAATGACATTACATCTGCTGCTTATAACCTTGTTCTTAAAATTCACGCTTGG
TGAATTATGCTCTAATATAATGAAAATGTTGTTGCTTTGTGTAAGAATAATCTCATTTAG
TCCTCACTCCATCTAAAGACATGTCCCTCATACTTTTTAGGTGTATGCTTGCTCATATGG
TGACATCTTATTTTATATTCATCCTCTTTGATTTCACTGAATAGTTGATTGTATAACCTC
TTACAATTTAATTGCAGAAAGAGTGCAGCCTTGTTAAAATTGACATAAATTGCCATATTC
AAGGTGATGTTGTGGTTGAGTGTATCAACTTGAATGATGACATGGAAAGAGAGGGGATGA
TATTCAGAGCTGTGTTTAACACAGCATTTATTAGATCAAACATTTTGATGCTCAATCGTG
ATGAAATTGATACATTGTGGGATACTAAAGAGCTGTTTCCAAAAGAATTTACAGCTGAGG
TATATATCTTCATGCATTTTTATTGCAATTTTGTTGTCTTTTTCTTCCCTAATAAATGTT
GCCTTGTGGATGAAGATTCTTTTCTCAGAAATGGATGCTGCTACATCTGTTATTTCCCTG
GATTTTTCTGGCTTTGAAGAAAAAGGAGGTCTTCCTATGGAAGCATTCGCCAAAGTTCAT
GAAATCTTTAGTAATGTTGACTGGTTGGATCCTCGGGCAGATGTTGCATTTAACATGCTT
CAACAAATGGGTGCATCGGATATCGTCCAAGAAATGACTGACAGTCCCAGATCAGCTACT
AAAGGTCTTCAGGAAACAATGCTCACAGTTGTATTACCAAGTAGCCCAAGGAGTCCCAGA
TCTATGAGTATGAAGATTCTATCTGCACCCTCAAAAAAGTCATCTCTTGATTCTGGTGCA
AGTAAGGAGGCTAAACCCGAAGTATCTGGCATGGAGCCATTCAGTCGGTCCGATGTCAAG
CATCAACACAGTAATCAGTCTACTGCAAACTTGCATGATTCCAAATCATCCATTAGTCAG
GTTGATCACTTAACTGCAGCTGCTGCTGTAGTAAATGATTCTCAGGTCGTATCACATACA
CCAAAAGTGGATGAAAACATTTCAGTTTCACCACAAACATCTCAGTGTGTTCCAGCTCAA
CCTCCCCCAACTTCTAGTACAACAAAAGCTCTTCCTCACCCTCCACCACCTCCACCTTTG
CCAAGTTCTCTTTCCTCAGCATCAGAACCTGCTAAGCCATCACTTGCCATGGAAGCTGGA
ACTTACTTACATGAAAAAGATCAGACTGCATTACCTGAAGATCAGTCTTTGAAGGCTTCC
TCTTGTACATACTCTCCAGCTACTACATCAGCTTCAACTGTGAGACCTCCTTTAACACCA
CCTAACAAGGAGATCCCAGCTTTTAGAATGATCCCTCCTGCTCCGCCTCCACCTCCTCCA
ACACCACCTTCAAAAGGCAATGGCGTATCTTGTAAAACATCTCCATCTTTGGAGGAAAAT
ATAGCTCTGAGTGCTATGGCTCCAGTGGCATCTGCTTTATCTCCTTTGAATAAAATTGAA
GCTGTTAGAGATGGACCTCTTGCAGTTCCTCCCCCTCCCCCTCCCCCTCCTCCATCTATT
AGAGCCATCCCTCCTGCCCCTCGACCTCCTCCAACACCACCTACAAAAGTGAGTGGCATA
CATCTGGAAGCATCTCCATCTTTGGAGGAAAATTTGAGGGCCACAACTCCAGCCACACCT
ATACCTCCACCTCCCCCTTCTCCTGCACCTATTAGAGCTCGATCTCCTGTAACCCCTCCA
CCGCCACCTCCTCCTCCAATGCCACTTTTGAAGGTAAATTCAGCATCTAAATCTGCACCT
CCACCACCTCCTCTTCATGCCAGGCAAGTGGCATCATCAGTACCGCCGCCGCCGCTGCCA
CCCACCCCTGCCTTGGCATCAAAATCTCAAGTTCCTGCTGCCCCACCACCCCCTGCTCCT
TTTGGTAAAAAGACAAATGGCAATTTTCCTGAACCTCAAGCGGTAGGTAGAAGTGGATCT
TCTGCTCCTGGACGACCACCTTTTACTTCTCCTACAAATTCAAAAAACAGACTTCTTTCA
CGTACTATTAGTTCAAAGAGTCATCAGACAAAGAAATTAAAGCCTTTGCATTGGTTGAAG
TTACCTAGAGCCGTGCAGGGAAGCCTCTGGGCTGAAGCACAAAAATTGGGTGAAGCTTCC
AAGTATGTGCCGCTCTGCTAAGTTTGAGTTTTTTGTTTTCATTTTAGGTCCCGTTTAAGT
CTTACTTTCATTTACTTGTTCCTTTTTATTTTATTGGAATGATTAACCCTCTTCTCAGAG
CTCTAGAGATTGACATGTCAGAGCTTGAGAATCTTTTCTCAGCGGCTGCTCCTAATACGG
GTCGTGGTGGTAAATCAAATTCGCATACTGCACATGCACCAAAATCTGAGAAAGTGACAT
TGGTAGTGTATTTTTTCAATATTTAACTGAAGTAGTTGATGAGTCAGTTGCTTGTTTCAT
AGATGTTACTATCTATAGGTTAATTCTAGTACTATATAATTTAACCTTTGCTAATTGTGT
TGTATATTAAATGCTAAATGCAGTTTTCATCCACCTGATTGTCATTGCTTATCTGCTTGA
TTGCCAAAGGAAGTATGAATCATTGTAAATGTTCCAGATCACACACTTGAATCCAGAAAA
TGAGCATAAATACTTTATTACTTTGTAGAATGGTGCACATAAGAAATGCAAATTTTCAGT
CTAATTCATATTTAGACATGAACAAAAACTTTGTTGATGGTTTGGTGGTGATAATCATAC
GATGTAACTTATTATTGTTTTTCAATATGCTTTTGTCTAATAACAATCTTTGTTGCAGAT
TGACCACAGACGAGCATATAATTGCGAAATTATGCTTTCAAAAGTGAAGGTGCCCTTGCC
TGACCTAATGGTAGGTTGAAGCGTTTCACTAGTTTGTAACCATTTACTTGTCTATTGTTG
TCACTCTGAGACCTTACTTTTAGTAAATCTAAATCCTTCAATCAGCTTCAAACTCATATT
CTGGAATTGGAAAATGGATAAATTTTATTCTTTTATCAGTTTGCTGCTTATTCAGCTAAC
ATACTAGTCTCTTTCTGCTTAACAAATGTACATTATGTGTAATGAATGAAATACTGAAAG
AATAATTAACGAGGCACAAGGGGAGAGAGAATGAAATTCTATATCATTCATCATCAAACA
ATACATATATATACAAGCATGAGTCTACTCTATAAGGGAAGTAAATAAAATCAAATCCTT
AATACCTTGCTATAATCCCTAATTGTCAGCTATACTATTCTATTTGCTTATCTTAACATG
TAACAACTTAGTCCGTCAAACTATCTGTGGTTTTAGATTGATTGGAAATGTTGCTAAATA
TTTGGTGGAAAGTGCAAAGCTTAGCTTATACAGCTTTAAGGAGAAAGCTTGTTGTAGTTT
AAGGATACCAAGGGAACTATTGTTAATATTAGGACAAGAGCTACCCAAACATTTTCATAA
GTCAAAGCTTGGTCTAGTTCTATAGTTTTTGCTAATTTAAAGAGATATAAAATGTGCATG
CTAAGTCCCAATCTGGATTTCTCAATGTGTACCCAGAGGTCACTACCATTTTGTACAATT
GAAAGTTTGCTGATCCCTATAATGTTTTGCTCTTTCCTGGCAAACGTATACTGCTCATCC
AGAAATGCATATTTGAACATCCTTGTGCTATCAAATGCAAGTCTTGATTTTCTCAAGTCC
TTAACAATAAGGATGTGCACTCGATAAGCCCAAATATCAAAATGCATTTACAAATACATC
TCCATTCAAATGTGGATTCACCAAAAAGGAGATCTTTCATACCAGTTTAGGTTGGTAATC
TCTTTTTTGTTAGCCTTACTCTATTCAGCGAAACTTCTGCAGAGTTCAGTGCTTGCCTTG
GATGAATCAGCATTAGATGTTGACCAGGTTGATAACCTCATAAAAGTTTGCCCTACCAAA
GAGGAGATGGAATTACTAAAGGTAAAATGATTTATTACGAGTTGATTAATTTCATTAAAA
TTCCTCATCATGGTAACAATAGATTTGATGGTTTCCTCTAATAATCTTTCTGCCTTTGAT
GTAGTCAAACCACCTTGCGTTCAAGGTACTTGAGTTATTTTTTCCTTAAGTTATAATAAC
ATAAATAACTCCTTTTCAGGGCTACACTGGAGAAAATGAAAAGTTAGGGAAATGTGAACA
GGTATGTAAGATCTATTGTTGTTTCCTTATGATTGTTTATTTGTTGTCTGTAGGTCAATT
TGTAAACATCCACTTTCTGCTGGATGTCATAATTTGTCAACATAAAACGGACATTTGAAC
TAGCCAATTGGCTTTCACTTGAATAACTTTTTCTTATTAACAACTTATAGACTTTTATAT
TATCACTTTAGAATCACTAATGGACCAATATTTTCATGTACCTCCAATAACAGTTCTTCT
TGGAGCTAATGAAAATTCCCAGAGTAGAGTCCAAGCTCAGGGTGTTCTCTTTTAAGAAAC
AATTTCGCTCCCAGGTTTGATCAAAATCTGTATCTGAATTCCACAATAGTTAAATGTTGA
CTTTTCATTGTTACTTATAGGACCTTGGATTGTACTCTAGGTTTCCGACCTCAGACATAA
CCTTAACATTGTAAACTCTACAGCAGAGGAGGCAAGTTATAAATTTTTTGCTTGCATTCT
TTCTTGGGAACCGTGTTAGATACCCAATGGTTGGCAGCACAATAATGTCAAAACTTCTTT
TATCAGATAAGAAATTCTGTCAAACTGAAGAGGATAATGCAGACAATTCTTTCATTAGGA
AATGCATTGAATCAGGGAACTGCAAGAGGTGAGTGAAGCATTTTCTTTTTCTGGTACAAG
ATAGTGGTGGACTATAATACATGCATATCCTCAATATTAGGGGACACCATAATCGAAAGT
GAAAATTGGAACTCTAGCTCTAATGCCATTCCCCAATACCACTAGCATTCAACTCTGTGA
TGAATGTCCTTAATGTTTTACTTGTAAACTTCTTTAAACCACTGGTCTCTCTCTTTGCAA
CAATTACAACTTCCCCTTTTCTATTTTTATCACACACTTCTAATTGCACTGTTTATTCTT
GTTTCTCTTTGTCTGACATTTGCTTATGTCTAGTGTCCTGCTTTTCTAAGTCTCTTTGAT
GATGTTAATTTTTGCTCTTTTTATTGAATGCTCGTATTTTTGCTGTAGGTTCTGCTATTG
GATTTAGGTTGGACAGTCTCCTTAAACTAACAGATACACGTGCACGAAACAGCAAGATGA
CTCTCATGCATTACCTTTGCAAGGTACAAGTTGTTATTCATCACTTGGACTCTTGTGATC
GTAACCACACCCTTGATGTATTGGTTCTCAAATAGTTATGAACTGTTCTGTAATCTGGTG
TGCCGGAGCTTTTAACGTATCCAGTGGTCATAACATTCTGAATAATAAATTATAGGTGCT
TGCTGAAAAGCTGCCAGAGGTACTAGATTTTTCAAAAGATATTTCAAGTTTAGAACCTGC
ATCTAAGGTATGTTTCTAGTTCTTGTTGAAAATAATTTTTCAAAAAATTTAAGTTTGAGC
TAACATCTTTGGCTGATACGCGGTTCCATCTAGATACAACTTAAATTTCTGGCAGAGGAG
ATGCAAGCCATAAGCAAAGGATTGGAGAAAGTTCTTCAGGAACTGTCCAGTTCTGAAAAT
GATGGCCCTGTGTCAGAAAAATTCCGTGAGGTATTTTAAGTGTATAATCTGTTTTAATAA
ATGTAATCAATAATATTTTTTCATTTGTATACATATGTATTCTATTTTCTTTTGTTGTCC
AGAACTTGAAGGAGTTCCTCTCTTTTGCCGAAGCTGAAGTTAGATCCTTGGCTTCCCTAT
ACTCCAGGGTGGTATGTGTCTAGGTTTTGTTGCAAACAGTGGCAGTCTTACTAATGTTCA
TATTGAACTCTTCATTACATCTTAGTTTTACATTGACAGGGAAGAAATGTGGATGCATTG
ATTCTTTACTTTGGAGAGGATCCAGCTCGTTGTCCCTTTGAACAAGGTATTCAATGATTG
TCATCAGTTTGTGAATTCTAGTTCTATTATGACTTCTAAATTACGCAAAAGTAAAGCCTT
CGACTTTAATCTAGCATGGAAATGAAAGAACATAAAAATAAATGAAGAAGAGAAGCTTAC
TCTACTGCAAGTCTATTGTACTTTTTATCTCTCTTTGTTTATTGGTCTATAATGTTTCGA
AGAATGAACCAGTTTCTGGTTACTTCTGTTGGAGATGCACAGGTAAGTTCCGTGTTTATC
TGGTTTTTACTTCATCTTAAAATCCCTTGCTTCTTTGTATCCTTTTTATCGGACGGTTAA
TAGTTGCCTAAGAACAATCGATGTTTTAGTTTTCAGTTATTTTCCTCTATTTATTAGTCT
TGTAAACCACTGCAGTTACTTCAACTCTACTTAACTTCGTGAGGTTGTTTAACAAAGCTC
ATGAAGAGAACTGCAAGCAGCTCGAGAACGAAATGAAGAAGTTGTCGGAAAGTGAGAAGT
TGAAGATGAATGCTTCGCAAAAGAATGAATCAAAAAAATTATTATGCAGTTCCATTCGGA
CCAGCAATGTTTAATTCATTCAGATCTCAAAACCTAAAATGCTTCCTGTTCTTGGAGATG
AGATGGTAACAGCATCCGCGCAGCAAAGGTAGTGGATAGATTGTTGTTGAGAGGACATAT
AGTGGACTGATACATCAAACTTGAATTGTAAATACGAAAGACGACAGATTTTATCTCAAA
CTCAGAAGCTTCTGAGAGACAAGCACCCTAAAAAGTACTGAGCCTTGCCCATTATCCCCT
TCTATAGATTCTTCCTTTTCAATTGTTCCCTTCCATATATGACATACTGATATTAAATGA
TCTATGTTGGCAGAGATGGGAGTTAAGGCTACTAGCCATCGACTTGGCTAAGGGCAACTT
GTACATTATCCCCTCACAAAAGTTGTAAGTAGTGTTAAAGAAAGATGATTATAAATTTTT
GTTTTCCATAAAAAGTACAGTTTGTTGCCATGGTTTGATTTGATGAGCATGCTTTTAGGC
AATGTCTTTGTTTGTTTCACAATAATAAATGACGTGGGAACTGTAAATCTGCCATATTCA
TTGATGGGGGTCTCTTCTTCACAAGATGGATATTTCATTCTCAGTTCTGATTCTAATTCT
CAAGCTTCACCTTTGATTTTAGAGATGTAAGCAAAATATTTATAAGGTATTTTTTGAATT
TTGATTCAAATTAGGTTTATAATTGTGGATTTAGTCCTTGTTTTGCAAATTGATATGTTT
TTGGTCTGTGTCTGTTTTATAGAAATAAAAAGCTCATATGGTATTACTCTACTTTCCATA
ATAAATTTTGGAAGGGATTTGAAAATTAATTTCATTTGTATTTAAAAAATATTAACTCTT
GTTTAAGGGACGG
>GhFH25
GGGATTGGAATTGGTTTTCCACATTTTCCGGTGTTTGTTTGTTGTAAAATGTTTTCCAAA
CACGGGTAAAATTCAAAGCTTTTTTTTTTTGGAAATTGTCTTACCCATTTCTCTACCGTA
AGATATTTTCTCTTTCTCATTTCTCTTCTTCAACCTTCTTCAACTCCGGGGAGGATTTCA
GTTGATTCGCCACGACTTCCCAATGCATCCAATGGAAATGTACGATCTCCCTCGTCGTCT
TCAACTTTAACGTCATCGGAGAGGGAAAAATCAGATGGCCGAAGCTTGCGATCTCCTTCG
TTGTCTCCGATGTCGATCCCGAACCCAGATTCACATGTTTCTGATCGAAACATTGGATCA
CCATCACTATCTTCGACTGCTACTTCGCCAAATAGAACGTTGATCGAGAAATTAGATGCA
TCGATTAGAAATTTCAAGGATTTGGTTCGAAATATATGGACTCCATCGATTTCAGCTTCA
GCTGCAACTAGTTCATTCAAGTATGATTTCAACCTCTAGTTAATTGTAACCTATGGGGTT
CTTGTCAGATCTTTTAGTTTTAGTTGAATTAAGGTTTTCTTAATGTGGTTCTACTCCTTG
CTTGAATACTGTCTAAGAGTTTGGATTCTGCAGATTGAATGAGGAGATGATTAAAACACT
ATTTGTCGCAAAAAAACCGAATCCTAAACCAAAGCAAGCAACTCCATGTTCTGTTCTTCC
TTCACCAAACCAAGATAACAGAGTGTTGGATCCCAAAAAGGCACAAAACATAGCAATTTT
GTTGAGGGCACTCAATGTGACCGTCGAGGAAGTTTGTGAAGCCCTTTTAGAAGGTAATGA
AATTGCCATTTAGGAATCATCACTTATAACTTTTTGGTTTATTGATTGCAATTGTGGTTC
AAGTTTTGTTGATTTTAAGACTTAAAAATGTCCATAACTTGCACAAAGGTCACTAAGCTG
GTCTGTTGGATATGGAATTGGTATTCATTTGTCCTTATATTCCTTGAACATTACTTAATG
AAAGTTTTCTGCTGAAATTGTCACTGAACTTAGTAGTTTGTTACGACTTTGGACCTGTGT
TTAATAATTCACAGTAGTTCAAATTTAGATGCTACTTTCGAAGCATGTTCCCTTTTAAGG
TATATAAAATTTGCATTTTTACCATTGTTATGGTGCAAACCATTGAAGAATCCTTTGTTT
GTCTTTCTACGATTGAAAAAGGTTTTTGATAATTTGCATCACTATGCTTAACTGATGAAC
CCATCTTAAATGGTTGACTGTTTTGAATGAATCCAACTCTGAGATTACCTTTGAGTATAC
TGAAGAAATATTCTCACTAGATGTGAATATCGGCTTATATTTTTGGAATTAGTTAGTATC
ATACAAGACCATAAGTGAAATTCATATTTTTGGGAACCAACACTCTGAGTTTGTATTGCC
TACAAGTGAAATTCAACTACTATATCCTTCATCGTGGTTTAGAAATTTCAACACCAAACG
TTACAGCTATCTATTTGACTATTCACAGTCTTTATCACATGTTTCTCTTCAAAGTAAAAT
ATGAATGACTAATTAAATGTGCCTTGACTTTAGGTTAGTTCATACCTGACAGCTTGGTTT
TAGTTTATAAGCTTGCCTAAGCGTGTGAACAAGAAGAATATTCTTGTAATTTGGTTTTTT
TGGGTACAACTACATGTGTTCTTGTAATATGTTGAATATAGTAACCATTTCAATGGTCTA
AACAATGCACGTGTGCGAGTTCACTGACATGAGCGCTCTAGCAGTGCTCCTACCGACAGA
ATATTGCCTCATTTGCTTTAAGACGAGTCATATGCTTTGTTTTCATTTTGTAGATCTAAT
GTAAACCATGAAAGTGTGGCCTCTGGTAAAGGAGGTTACTGAATACTTCCATGGGAACTC
AACAAAAGAAGAGGCCCACCCATTTAGAATCTTTATGGTGGTGAGGGATTTCCTTACAGT
TCTCGAAAGGGTCTGCAAGGAAGTTGGGATGATAAATGAACGAACCGTTGTTAGTTCTGC
CCATAAATTCCCAGTCCCAGTGAATCCAATGATGCAACCAGTGTTCCCAGTCCCAGTGAA
TCCAATAATGTCCCAAGCTTTTGCTAGATTTCAGGGCAGACCACGGTATGGTTCTGGTTC
TGATGATGAAACTGCATCACCTTAGTTGTTTGCTGAAGCTGTAAGATAGAAGCTACCAAA
ATTGGGTGGTTTAGGTTTTGCATGAAGCTTGTATGGCTTTTCCTGCAATGTAAGGTCGCA
AATATTTATTTATATTCTTATTTTCATATCTGTATAAATCCATGTACAATTCAGAACAGT
TTTGTACTATATAATCTATAATATACGAGAGGAAATT
>GhFH26
CCACTCTTTTGAAAGTGTCAACGCCTAGTTTACCAAATCCAAAAAAGCAAAAACTAAAGA
AAAACCAATGGAATAAAATATTTCATTTCATTTCTCCAAACTAACCACATCGATACATTT
ATTCTCTTCTCATCCTTTTCCTCCACCATCCCAACTCTTTCATGGCTGTCATGTTTCAGA
CATTGATTTCTCTCAACCTGTTGGTTGTGTTTTTCATCTCTGTCTTACCTTTCTCTTCTT
CCCAATCTTCTCCTCAAAATATTGAAGTTTTCTTCCCTACTCAAACTCCACCGCCTACCC
CTCAACCCATCTCACCGCCACCCCCACTAAGACCACCAGAGTCACCACCGCCAATCCCAC
CACCATCATCATCTTCATCTTCTGGGGATGACGACAATAGTACTATTGCAAAGGCAGTGG
CTGCGACAGCCGGAAGCACTATTGTTATTGCCGCAGTATTCTTCTTTTGCATCAGAAGAT
ATGTTCTTGCTCAGCGCAAAAGCGAGAGAGTTGGGAATAGTTCCCAAGGAGGTCAGCCGA
GGGTTCCACCAGATGAGTTCGCTAGAGTTAATGGCAACATAAAGGGTTTAATTGTAGATG
AAAACGGTTTGGATGTTCTTTATTGGAGACAGCTTCAGAACGGAGATAACAAAATTGAGT
TCCGCCAAGAGGTTCTGCATGTTCCAAAGGATGAAGAAGAAGGTGGTGGTGGAATGGTTA
GAAAAGGAAGTCGAAGCAAGAAGGTAGAGCCTGCCAATGAAATTCCTTTGCTTCGTGGGA
AATCTTCGACATCCCACGTTCCACCTCCTGATGATGATGATTCAAGTGAAAATATGGGTC
CTTTAACTCCTCCACCTTCCTCTCATGGGATTGTGTTAAAAGCTGTCGAGAAAATGGAAG
CTCCGCTTCAATCAAAATTTGTGCCTCCACCACCTCCATTACGGATTCAAAGCAATAAAA
GTCCAGTGACACCTCAGCCTCCACCTCCACCGCCTCCACCTTATAGAACTCCACCGCCAC
CGGTTCCAGCGAAAGGCCCTGCCCCACCACCACCGCCACCTTTTAATAGAGTGGGTGGTT
CAACTACGTCCTCTAAACCTCCGCCAGCAGCCAGAGATAAGTCCAGTACGGGTAAACCAG
GGGAGTCTTCTGGAGATGGTGAGAATAATCAGGTGAAATTGAAGCCATTGCACTGGGATA
AGGTGAACAAGAAAAATGCTGATCATTCCATGGTGTGGGACAAAATCAATGGCGGGTCTT
TTAAGTAAGTTTTCAGTTTCATTATTTCTCGAACACTTAAGCCAACTTTGTTCTTTTCTG
AACAAAAAGCAATGTTTTTTTTTTTAAATACTGATTATATCTCTCTTTTTTCAATTGATT
CTTCAGGTTCGATGATGATCTTATGGAAGCTTTATTTGGATATGTAGCAACAAATAGGAA
ATCCCCTACTGGTGATAGTAGCTCAAAGAACACACAGAGTGTTAACAATGGCTCACCATC
ACAAATCATGGTTCTGGACGCTCGAAAATCACAGAACATAGCAATTGTGCTCAAATCTCT
AGCTCTCTCTCGTAGAGAACTCCTTGATGCCCTCAATGAAGGCCAAGGTCTTGAAGCAGA
TACTCTTGAAAAGCTCTTGAGAATTGCCCCCACTGAAGAAGAACAGTCCCAAATCCTTGA
TTTTGATGGTGATCCAACAAGACTTGCTGATGCTGATTCCTTTTTGTTTCACATTTTAAA
AGCTCTTCCCTCAGCCTTCACGCGCCTTAATGCCATGCAGTTTAGATCAAACTATGACTT
GGAAATTCTCCACATGAAGGAGTCTTTACAAGCTCTAGAATTAGGGTGCAAGGAGCTTCG
TTCTCAACGACTGTTTATGAAACTCCTCGAAGCAATACTCAAGGCCGGCAATCGCATGAA
TGCCGGAACTGCCAGAGGCAATGCTCAAGCCTTTAACCTTATGTCACTGCTTAAGCTCTC
AGACGTTAAAAGCACCGATGGAAAGACTACTCTACTTCACTTTGTGGTGGAAGAAGTAGT
CCGGTCTGAGGGAAAGAAATGCTTTATCAGCAGAAGTCATAGCCTGACCCGCAGCAGCAG
CCGAAGCAGCAGTAGCATCTCTGGCAATTCGACATCAAAAGAGGATAGAGAGAAGGAATA
TGTAACGCTGGGATTACCAGTGGTAGGAGGCCTCAGTGCTGAGTTCACCAACGTGAAGAA
AGCAGCCGCCATAGATTTCAAAATATTTTCAGGCACTTGCTCGGCTCTTGCTGCTCGTGT
AGCAGAAATCAAGCAGCTTGTATTGCAATGTATGGCTGATGGAAAAGGGGGATTCGTGCA
AGAAATGAAAGGGTTTATCGAAGATGCCGAAGAGGAACTGAAGGTTATAAAAGAAGAGCA
AAAAAGAGTGATGGATGTTGTAAAAAGAACAACAGAGTATTATCAAGCAGGGGCTTCTAA
GGATCCTTTCCAAGTATTCGTTATAGTTAAGGACTTCCTAGCCATGGTCGACCAAGTCTG
CGTCGAAATAGCTAGGAACCAACAAAGGAGGAAGTCATCAACTGCAAATTATGGATCACA
ATCACCAAATTCACAAGAATCAAGAACCAAGATGAGGTTCCCGGTTTTGCCAGCAAATTT
CATGGCAGACAAGTCCAGGAACAATTCTAGCAATTCGGACGCAGATTCATGAACATGAGC
AGATATTCATCGGAAAGGCAATGTACATAGACATCATACGAAAGATGTAGATTTGGAACA
AGTATAGAAAATTTGTTTTTTTGAATTCTTCCATTTGTTTTGTACTAACTTTTGATCAAG
TGGTAAATAAAATTGGAATCCGATTTTTCT
>GhFH24
AGTTTGAAATATTGGGTTTTTGGTTTAAAGTTCATCACTTTCAAAGTTTCATCTCTGTAA
AAAAGTGGTGAAAAAGTCTGTTTATAGCTCTAAATCTCTTAAACTAAACTTGAACTACCA
TTCTTCTTCTTCCCCTCTCTGACTTTGAGTTGGAACTTGAAACATACATGCCCATGTTGT
CTGGTTTGGTCTTTCTGTAAACACCCATTGTGCTTCTTCTCTGTAATAAACTGAAAACTC
CATTGTTGCAGCTTTCAAGGTTGTTCAAAGGTGGGGTTTTTTTTTTCTGAGAAATGATAA
TGCTGATAACTAAAGCGAGGGATTTTGTTGTTTTGTTTGTTCTCCTCTTTTTCTCCGCAG
TGTTGACCGCCGAGTGTTTCGAGTATCACCGCCGTTTACTCCACCAGCCTTTTTTCCCGG
TTACTTCACAGCCGCCGGTTTATCCTCCTTCTTCATCTTCGCCGTTTCCGTCGCCGGAGC
CACAACCTCACTTGAAACAACAACCGAAATATCCTTTCTCCACCACTCCTCCTTCCACTC
CTCATAGTCCTTTCTTCCTTTCTTTCCCTTCTCCGCCACCTCCTCCGTCGCAACCTTCCA
CACTCCCTACTTTTCCCGCCAATATTTCGTCTTTGCTCATACCTCATTCCCCTTCCCCTT
CTTCACACCGCCGTCACCTGCTCCTTATTTCCCTCTCTTCCGCTCTCCTTGCCGCCGCCA
TCATCTTCTCTCTCGCCGTTTTGACACTCTTCCTCCGTCATCGTAGCCACCAAAACACTT
CCTCCGACGACAAAGCTTCCCGTTCAGACTCTCTTCGTTTATTCCCTCCAAATATTCCTC
CTTCAGATGCTTCTCAAAAACCACCTACTCCACAACCGCCACCGCACCAACAACCACAAC
AACCGCCGCGATATGTTTCAACGAATCGAAGCTCGGAGTTTCTTTACCTAGGCACACTCG
TTAACACTAGAGTAGACGCTGCTAAAGCCACCGTTTCAAGCAATGGCGGCATCAAGCTAG
GTGTTTCATCGCCACCGTACCAAAAGCTTGGCTCACCGGAGCTAAACCCATTGCCGCCAT
TGCCAAAAGTTCAAACCTTTCAAAGTGGTGAACAGTTCCTTCAAAGTCCATCAATGCGTT
GTTTTGAAAACACCATTGAAGTTGAAGAAGATGAGTTTTTTTCGCCAAGAGGGTCTTCAC
ATGGCAAAGAAAGCCCACCGCCACCACCACAACAACCGCCGCAACCACCACCACAAGAAC
CAGTAGTAAGAGTAGAGTCAAGCTCGAGAAGGGAATTTAATGGCGATAACTATGGTAGTC
GAAGCTTCAATTCAAGAACAGCTTCATACCCATATTCCAACTCATGTTCACCTTCTAACT
CGTTCTTGAACTCAAGTCCACCGAGTCAAAGATCCACTGTTGTCCCTATCTATACAGTGC
AAATAAAAAACCCATCTTCAACCTCACCTTCATCTTCAAGGTTATCTTCATCATCTTCAG
AAAGGTATTCACCTGATGGAAGTTCAAGTTTTTCAGCTCAAAACAAAGAATCTCCATCAA
GGGTTGTACATAAAAAGCTTCCACCACCACCTCCACCGCTTCCTCCACCATGTTTTTGGG
AGGTTCCCGCCGCGAAAAACCCTGAACCTGGTGGTCCACCGGTTCTCGTTGCACCTTCCA
GGCCAGTGGTGTTACAGAACAATGAATCCATAGATAATACTACAGCTGAGACCCCGAAAC
CGAAACTGAAACCTTTGCATTGGGATAAAGTTCGAGCGAGTTCGGATCGGGCTATGGTGT
GGGATCAAATAAAAGCAAGCTCATTTCAGTAAGATTCATGGTCTTGAATTACATTTATGT
ATCTGTTTATAGTTTTGAATTACATTTTTGTTGTAATGGTGGTTGCAGGTTGAATGAGGA
AATGATCGAGACGTTGTTTACGGCGAATAATTTGAATTCGGCTACTAAAGAAAACGGTCG
TAGGCAGAGTTTGCCGTCTGTTAATCAAGAAAATCGTGTTCTCGATCCGAAGAAGTCTCA
AAACCTTGCGATTCTGTTGAGGGCATTGAATGTTACCATTGAAGAAGTCTGTGAAGCTCT
CATGGAAGGTAAGCCCGAGCTTGAAATGATTTACTTATGCCATTACCGGAATATATTGAG
TTCAATATTCAAACAAAACCGAACCCTTTTGTAGCTTTGGTATATGAACTAGTCCTGTGT
CCTTTAGAGTTAAGACAGGTTTCTAATTTGTCACGTATTTGCAGTCTGCTTTTGGTTTAT
CTCTAAATTGTTTAGACTTTTTTCACTGCAAACAGGTAATTCAGACACTCTTGGGACTGA
GCTCCTAGAAAGCTTATTAAAGATGGCTCCAACTAACGAAGAAGAGCGTAAGCTGAAGGA
TTTCACTGACGAGTCCCCATTCAAGCTAGGTCCAGCCGAGAAATTCCTCAAGGCTGTGCT
CGACATACCTTTTGCCTTCAAGAGGGTTGATGCGATGCTTTACATTGCTAATTTCGACTC
CGAAATCGAGTACCTGAAAAGGTCTTTTGAAACTTTAGAGGTAAGTCTCGATTTCCTGTA
TGTATGCCACTTGCATGAGCATGTTGTTCCCTTTTTTAACCTTTATTCTTGATATTCTGA
TATTTTACCTGTTCATAATGAAGGATTTTAATGTTTCGGTTTATGTTTTGTTGAAATTCT
CTGGATTGCTGTGTTTCTCATATTGGCAGGCCGCTTGTGGAGAGTTACGGAATAGCAAAA
TGTTTCTTAAGCTTTTGGAGGCAGTGCTTAAAACAGGGAACCGTATGAATGTTGGTACCA
ACCGAGGGGACGCCCATGCTTTCAAGCTCGACACACTCTTAAAGCTCGTTGATGTAAAGG
GTACAGACGGAAAAACCACGCTTCTGCATTTTGTTGTGCAGGAAATCATCAGAGCTGAAG
GTTCTCGTCTTTCCAATGCCAATCAGAACCCAAAAGCTGAGAAAATACAACAGTCCGATC
TTCAAGATGATGTTGAGTTTCGTAAACTTGGCCTGGAAGTTGTGTCCGGTTTAAGTGGGG
AGCTAACCAACGTGAAGAAAGCTGCCGCTATGGACTCAGATGTTCTCAGCATCGATGTTG
CAAAACTTGCAACTGGCATTTCTAAAATCCGAGAAGTCATAAAACTAAACGAAGAGGTTG
CTTTGAAAGACAGCAGCCGGAAATTCTCGGAATCAATGAATGAGTTCCTAAAGAAGGCGG
AAGAAGAGATCATAAAGATCCAAGCACAAGACCGAGTTGCCCTCTTAATGGTAAAGGAGA
TAACCGAGTACTTCCACGGAAACTCGACCAAGGAAGAAGCTCATCCGTTCCGTATCTTCA
TGGTTGTAAGAGACTTCCTTTCGATCCTCGATCAAGTATGCAAGGAAGTCGCGAAGGTCA
ATGAGAGAACAATATACAGTTCGGCACGACCGTTACCAAATCCCATTCCACCCCCGGTTT
TCCCCGGACTCAACACTCAGCATTACAGTTCCTCAGATGACGAAACCTCATCATTCTCGT
CATAGTTCCTCGGGTAAATCCCATCATCGTCATCGCGAAAAACCCAATATCTAACCGGGG
CCTCATTTTCATAATCCAAATGTGCTTTTGCTAGTAAAAATGTCCAACATTATAATATAT
GATATGTAATTTCTTTTTTTCTTTTTGTTGGTTAAATCTGTACTTAAAAATATGTTTACT
TTTAACAAGATTTTGGAACTTGTTTTGGTTATGTGTAATATATAGAAGAGGAAATAATGT
AAGTGATAAAAAACTAGAGGACCTGTCCTGTAAATAAACAACTTTCAATGAATCTTATAT
ATAATCTTGATGCTATTATTGTG
>GhFH14
ATGTCTAGTGCTTCACTTCCTCCTTCACCTTCATCAACCACTTTTTCAACTAGTGCCCCA
CCTCCATCTCCACCACCCCTATTGGTGTCTAGTGCCCCACCTTCATCACCCCCATCGATG
TCTAGTGTCTCACCTCCTCCACCTCCACCACACTCATCAATGTCTGGTGTCCCTCATCCA
CCCTTTCCCTCATTGCCTGGAGTGCCACCTCCACCTACCCCCCTTGGAGCACCACCCCCA
CCACCTCCACCTGTTAATGAAATTGCAGCACCAGCCCCACTTATGCATGGAGCTCCTCCA
CCTCCACCGTTGCCTCCTACTGTTGGAGAACCACCTCCACCACCACCTTCTGGGGTACCG
CCACCTCCACCGCCGCCTTTTGGAGTTGAATCACCACTTCCAGCACCACCTCTTGGAGTT
GGACCACCACCGCCACCACTACCTCCAGGGGGAGGAGCACCACCTCCGCCACCACCTCCT
GGAGGAGGAGCACCACCTCCGCCACCACCTCCTGGTGGAGGAGCACCACCTCCGCCACCA
CCTCCTGGAGGAGGAGCTCCTGGCCCTCCAGCACCACCTGGAGCTGTTGGTGGTGGACCT
CCACCGCCTCCACCATTCGGTGCCAAAGGAGCTGATGCAAGAGGAAGAGGGCGTGGGCTA
TCACGTTCAGGAGCTATTCAAACAGCTAGGAGATCCTCCTTAAAGCCCTTACACTGGAGT
AAAGTCTCAAGGGCAATACAAGGAAGCTTATGGGAAGAATTGCAAAGACATGGAGAGCCT
CAAGTGTAATATATCTTGTGATATTGATTTAACTTTTCTGTGGTATACTTCTGTAGTGAA
ATTCCTGACTAAATATCTATGCTAATATTCCATTATTATATGTTTGTATTTCTCTTTCAC
ATGTATTAATTTCTTTTTTTTTTTTTGTATTTGCTTACCTTTCCTTTATTTCTCCTAGTG
CACCAGAATTTGATGTGTCAGAGCTTGAGACTCTTTTCTCCAACGTTGTTCCTAAGCGTT
CAGGTGATAAAGGGAAAGGCAAGTCAGCTGGACCGAAAACTGACAAAGTCCACCTGGTAA
TCTGGAATTTCATTTTTCTCAATAACTATGCATCTAGGTTTTTTTATGGGCAATTGTGGT
ATTATTACTTGAAGCATCTTGTAGAGTTACTACAAGGTCTGTGGTCTTAGAAATTGAGAA
TTTTTAATTTTTAGGGTAGGTTTCTGCTTAGTCATGGGGAAGGCATTCTGATCTTTGTTT
TGTAATTCAAATTAACTATAATGCTTATCTTTCTAATTGCTTAACTATCATAAGACCATC
ATAATTCCATTGCTAACCGATTTGGTTTATCACATTGTAGATTGACTTGAGGAGGGCTAA
CAACACTGAAATTATGCTCACTAAAGTTAAGATGCCACTTCCTGATATGATGGTAAGCTA
GATATGGTCATTTTCTTGTGTTTATTAGTGTTTCTTTTAGACAACTAGAGGATTTATCTA
TGGTGTTCCATTTATATAGAACTTGGAGCATGGAAGTTTAACCCAAAATATATGTGAACA
AGACAACAATGTTGTTTGATTCGTTTTTTCTTTTTTTGGGTTGTGGTTGCACTTAAGTTT
CCAAAGATGTGGTGACCTTAGCATCATTAGCTTCTTCTATGGATTCTATTTTGGTGTAAT
GCAAATTCTTAGGATTGTCATGCCAAATCTGTCTCACTTAATGGGGCATGGTGGGAAATA
GGATTCTCTATGAATTCATCTCCTCTCTTTTATTTTCTCCTCCTTTTTTGCCTTAGTTTT
AACCAAAAATATTCGGTTTTATTTGTTAACTTACCATGTAGAGCTTCTTGAATTTATCAG
GCTGCAGTGCTAGCAATGGATGATACGGTATTAGATGTTGATCAAGTGGAAAATCTCATA
AAATTTTGTCCAACTAAAGAGGAAATGGAACTTCTCAAGGTGATGCTTTAGCATATGCAT
ATAAATATATTCAATATTGTATTTAAGCTATTTACAATTGCTTTTTACATAGTATACATT
TACCATTAGAAGTTTGTCTTCTTTGATTGTGATTTACCCTCTTTTTATTTTTTAGAACTA
CACTGGTGACAAGGAGAGTCTAGGGAAGTGTGAACAGGTCCGCATTTTCTCTCTAACCAT
ATTTTCTCAAATTTTCAAATTGTTAGACCTGGGTTTCTTACATAGCTGGACTGATAGATG
GTTCATTTCCATTGACATGCTAAATATACTATTTTTCTGAAAATTATTTGTCTTTGTCTT
CATGTTCTTCTAAAATTTGACCTTCTAATATCTTTCCTCCAGAGCATTTGGCTCAGTGGT
TGGTGCATGCTTCCCCCTACTCAAAGAGCTGGATTCAAGTCCCCCCATCTCCCAATATAA
GAAAACTCTTTATGCCATTCAGTTTAAGAAATTTCTTTTAAAACTGAGATACTTTGGTAT
GATAGGGAATACATTTTCCCGGCTTGGTCGCTTCAAATGACTGAGTTACTGCTTTCTTTT
GATTCGGTTTTTAGGGAGTGAGGGGAACACAATGGAAAACTTGTCCTCCCTCCCCCCTTC
CCCCAAGTTCTTTTTATTTTCCTCTCTTCCTTCTTCTAATGAAAAGAGACTATAATTTCA
TGTACTGATGTAGGAATTTATACTGCTTGTTAACAGTTTCCTTTTCTGTTCCTTGATATA
TTGAATTAAGTGTTTATTTTCAATATTTCTGAAATATTTTCTCAGTTTTAAGATTTTATA
CTTTCTAAAGCCCTTTGGCATGAAGGATTCTTTTCAAATCATAGTTTAAAGATGGAAATT
GATGTCTAAGCATTGATTTGTTTTTATCTTTTTGCATTTTTATGGGGACATCTAAACCAA
GATGAAGATTGTACTTTTGATACCTAGTCCTATATTTCCCTACTATATTTTTGGAACAAT
TTATATCTGATAATTCCTCAATAAGGATGGTAATGTTAGCAAAATTTGTTCAGTGATGTG
GATTATTCATGAGCATAAATACAGTTAAGATTTTCTGACTGAAAGTTCAAGCATAGGGAG
CTTCTCTGTGAAAAAATCATTTCATTTACTTATGGGTTTATTCTTATTCTGAGAGATATA
AACTAGATTACTCTATATATTTACCTATGGAAAGAAGTGTGGTATGGAAGGGTGTTTATG
GTTGTACATTTAGTAGAGTGATAGGTTTGTCCTCCTTTTGACTTTGTGGTTCATTTGAGG
AAGAAAAATAGAAGGATGTTTCAGGGAAGAATTACCCTTTAACAATCTCCTATTCTGTAC
TCCCTTGTTATAATTTAAAAAGGCAGCAGTGGCTGGAACTGCAAGAGGCTATTGGTTTTA
TATCTCTGTTCTGGTAAAGTGGGCTTTGTGCTTCAGTCAGAGCTGCCTTGGTTCTTAGTG
GTAGTATGGGTTCTTTCTAATTCAAAAATGAGAAAGAAAAGGAAAGAATGGGCAGATAAT
GTATCTCTGTTATAGTACTAGATTTTGGTTGATTCAACATTAAGAAGATAGTTGAAGTGC
TGGAGAACAATGATTTATCATATAGCATTGTTGCAAATACAAGATAACAATTTTCTGGCA
TTCGCTTTTATGAAGAAGCTCTAACTAAAACATTTAGTTCCTGGATGCTTCTCCAATAAC
ATCTTTCATTTGATCCATCTTTGTAAAAACTTTTAAACCTGAACAAGTTTTGATTTTTCA
TGTTCAGTACTTTTTGGAGCTGATGAAAGTGCCACGAGTAGAGTCAAAACTAAGAGTGTT
TTGTTTCAAGATTCAGTTCCGAACTCAGGTTTGGCGGTATCTCCATAGTTAATCTGATTT
GATAAATTTACAGTATTATTCAATAATTAATCTCCTTCTTGTTTCTCCTTTTTCTTTTAT
TGAATCACTTGTTTATCCTCTGTTCTTACATTTTTTTACCACCTGCAGGTTTCTGAATTT
AAAAGGAGCTTAAATACTGTAAATTCTGCATGTAATGAGGTATATCATTAATGTTGTTGA
TGACGGCAGTGTTTATTCGTTCTTATCTTACAACTTTTGTATTGGTTATATAGGTACGAA
ATTCCCTTAAATTGAAGGATCTCATGAAGAAAATTCTCTATCTAGGAAATACATTGAACC
AAGGAACTGCAAGGGGTAAGTGACATTCAATTTTTCCTTTTGGCTTCAGTCTTTGATGCT
ACAATTGCAGCTTGTAAAAAGATTATGCAGATAAAATATTACTAGCTAAACCACATGTAA
TGTATTGCTAAAACCAATTAAGGTTGGCCTGTCCAGTCCTTGCATTATCTAAGAATTGGG
TAATATTCAAACCGATCAAAAACCAGTTATTTATTGAACAGGTAAAAATCCAATTATTTT
TTTTCCCTTTTTCTTAAATTAAAGACCATGCCATTAAGCTAAATGCATATTATTGTTAAC
TATTAATTATATTAACTATTTATTTTACATTAAATTAATGTTTAAACATAAAAAATAAAA
TAAGAAACAATCAAACCAACTGGTTTAACCTGTGGTCCAGTTTCTTTAACATTGGCATTT
ATGTCCTTTAATGTCGAACTTCTACATTTATGTCTTTCATTTTGAATTTTTAGATGATAG
TAGTGTCAATCAATTCTTTGTCCCTTGTTATGCTACTTGTTCCTTTGTTTTGCATTTTCT
TTTTCTTTTCTTTTCTTTTCTCTTTTTTTTTTTTTTTTTTGCCAAAGCCACTTGTCCCAG
GTGTCATGTTTTTTTATGCATTTAATGCTGATCAACTATTCAGATTTGAGGAAGTGAAAA
TTCTTCAACTGCTGTATGTTCCTTTAATACGAGGTTTCAAATCATTCCTGCTATACAGGT
GCTGCTGTTGGGTTTAAGTTGGACAGTCTTCTAAAGCTCACAGATACACGTGCTTCTACC
AGCAGGATGACGCTAATGCACTATCTTTGCAAGGTCTGGTTACTATTTTTTTTTTCTCTT
GTTGTTTAATTAAAGATAATTCTGTTTCTTGTAAGATCTGCCTCGATTATGTTTTACACC
CAGTTTATATGTTACTTTGCTACTGGAGATTTGTTTCTGATACGAACAGAAATGGTTGAT
TTCAATCAAGTCTGAACTGTGTTTTTATTGTGGCTTAGGTCCTAGCTGCCAAGAAACCAG
CTCTATTAGATTTTCACCTCGATTTTGTTAGCCTTGAAGCTGCAACTAAGGTATTCATTA
GTATTTTTACATTTGAGTTTGTAGCTTGGTAACACTATGTTTAGTTTGGAGGCTTGGGTC
CCTGCAGATACAATTAAAAGCTTTAGCAGAAGAAATGCAAGCTATAATTAAGGGATTAGA
AAAGGTTAAGCAGGAGCTGGCTGCCTCAGAAAATGACGGTCCTGTTTCCGAAGTTTTCCA
TAAGGTACATGGTTGTTTCGTTTCTTCCTTCAACATACATATGTGGTAGAATCTCGATAA
ATGAATATTCAATAAATTAATAATCTCAGTTAACTAATAGAATCAAAGTCTCAGTTGAGC
CAGTTTATTAATTCAAATGACAGCCTCACTAAAAGCCTAAGACTATGTTGCTCAAACTTT
TCATTTTTTTGAAATACCCATGTTGAACATATGGACATGAGCTCCAAGGATCCTCTAAAT
ATATAGAAAACTTTAGAAAATTTGAACCATATCCATGCTGAATTCATAATTGTATCTGAT
ATTTGCTACCAAGTCTAAGAAACATAGGCATAAGATAATATTAATATATATGTATATATT
TATAATTCTTTAGGCCCAACAAATATATAAGATAATAATTCCTAAAGAAACATAAATGTT
CATATAAAACAATAAGTAAATTTCAGTTAACAACTTTTACCTTATTGTTTAAGCTCTTCT
AAAAATTTAAACTTTAAAATTGTTTTTTTTTTCTTTGTGCCTAAACCAAACTAAACCTTA
CTCTTAATTTTTTGACATGCACACACCGCATTCAGCGCATTTTTTTCATGTTTAGCAAGT
AGTTATTTAAAGTGACTATATAATTGTCATCTGGATCTTGATCATCATCAGTAGGCCTAT
TTATGATCCCTTGAATAATTTATCCTTAGGTGATTCCATCACTATATCCAGTGCTTTTAG
TTTATATGTCATTCATGCATCTCTTAGTAAAAGAAAATAGTAATATACATTTATAAGAAT
TGAAAACATAAAATTCCTTATAAATTAATAAAGATTGACCACCAACTGAATTCTCGATTG
GTTACTAGCTTCTGCATTTTTTTCGTTTTATCACTCTTTGCACTCATAGTTGCTCTATAA
AATAGAAGAAAATAAATGTTATGTAAACATGCCATAGCCCTAAAATTGGGTTTAGAGAAT
AAAGAACCATCGTACAAGTTTATGATTGTCACACAAGTGGTTATTGCTAATATAGTGGAA
TACTAAGAAAATAATATGGCTAGAAATGATATTTCCCTTTTTGAAAGATCCTTCAGTTAA
TGTTCCCTGAGGCCTGATCTATACATGGTAGTCCTCCTTTCCAATTGAAACGTCACCAGG
CTTCATATAATCATTTTCTGATGCAGTGGAGTGAGCAATTGTTATGGCCTTGCAATCTAC
ATCAAAACCTACCTAATGCTTTTTATTTTTCAAGGGAATATTTTCATTACTTTAAGATTT
TTCCCTTTTCTTTTACCATTTTAGACATTAAAGGAATTCGTTAGTGGTGCTGAAGCGGAG
GCAGCATCTGTAACAAATCTATACTCTACGACGGTAATTTGCCAACTTTTTACATTTTCG
TTCATATGTCATCTAATGTTCACCTTCTCCTTTGATTATTGTCTTCAATAATTTTTTTGA
CCTTTTTGGTGGACAGGGTAGAAATGCAGATGCACTTGCACTCTATTTTGGTGAGGATCC
TGCCCGATGCCCATTTGAGCAAGGTATATTGTGGATGTAATACCTTCCATACATGTTATG
CCTGAGTGGTTATTTACAATGAGCATTGCAAGAATGTTAAGGGAAAGGCTTTTGACTCAT
CTTTCTTCCTTTCTTCTTCAATATTTGAACCTCAATTCAATGCTTCTTTCTTTTTCCTTT
TCTCCGATCAATTTCGAAAAAGGATCGGTCGTCATATAGTTAGTGAACCAAATGTTTCAG
CAAGTTGTCTTGTTAGGGCCAAAACTGAAGGAAAATTTACTGGAAGAAATAAAAAGATGA
GGATGGACTGTCTAGAGAAAGACAAATTTGTGATTGAATTTAAAGTGTTTATATTTTTTA
GGGAGGTCAAATACTTGTTAAAGTATGAGAAAGTCGAAAAGTGGATAGTTTTGGAAAATA
TTTCTATTATTCACACCCACATTGACTCTAACTGTGATCAATAAAACAAATCAAATATGC
AAAAAAAAAAATTGAGAAAAGGGTTCCTAACTTAACAAATAGTTAAAAGCCAATTGAAAG
TAGTTGTTTAGTTTCTTTATGAAACTAGAAAACTAGGGCTTCCTGAACTTTTATTTATCT
TATTTCAGTGGTCATATATAGAGGAAATGTATATTTGGTTAAAATGAAGGAAATGGCTTA
ATGGTACAACCGACTTGTACATAATGGTTTTATGTTGAAATAAACTCATGCTTTTACATC
GTCAACTTTTAAAGTGTTAGATTAAAAGAAAAAAATTCCCAACACTGTTCTTTTGCTCTG
TAATCAGATTCTGTTCAGTAGTCATGCATTAGTCTTTATCATAGTTACGATTTCGGTTAT
TTCAATCTAAATTAACATATTCCTTCATGTTATTCTGATTTTACGTGGTGATTTGAAGTT
GAATTGGTCCAATGCAGTTACTTCAACACTCTTAAATTTTGTGAGGTTGTTTCGAAAAGC
ACACGAAGAGAATGTAAAGGAGGCTGAAGCGGAGCAGAAGAAAGCCGAGAAGGAGGCTGA
AACAGAGAAGAATAAGGGAAAGCAGGAAGCGGAATAG
>GhFH16
AAAAGAAGAAACAATTCCATAAAATAATCGGACAGAAAAGGACATTAACGTGGTCCTTTA
ATTCCCACCATTTATAGGGGCATAATCGTCCATTTACCTGGAAAACAGCCCCCGAATACC
ATAGTTGATTTGCTATTCCTCTAAAATAGCAGGTGTCATTCCAGTACAGTCCGAATAATT
AATTAAAAATAAAAAATAAAAGATGCGACTATTGCCGATCTCATGTAGCATCCAAATCTA
GAGGCAGAAAGAAGCTTCCCCCGCAGTCTAAAACAGCAGTACTCATATTTTTAGTATAAT
TTTCGTCCTTTTAGTTTGCTGTGTTATGCATTTTTGGCTAAAGGGTCCAACAGTTAGAGA
AACAAAGTCCTTTCCCCCCTTCAGAGATGAATCTTCGACCCTGAAATTTTCACAATGAGA
TTGAGATCTCATCCACATTTCACTTTTTTTTTCTTCTTGCTTTCATTGTTCTTGTCGTCT
TCTTCTTCTGTAATTCAAGATTTTATCATTTTTCATAGAAGAATTCTACACCAACCGTTG
TTTTCGGTTGGTTCATCTCCGCCTCCAGGCGCTGACACTTTTTTACCTTCACCGTCTCCG
CCGGCTCCAGATAGTCCTGTTTATCCAGACCCAAGTCAGCCATTCTTCCCTGAAGTTCCT
TCAGGACCAGGGCAGACCGCAGATCAGAATCAACTGCCTACCCCACCATCTGCGCCTACT
AATGGCTCGATGTCAATCCCAACCGCAACCCAGCCTGCCAAACCAGCTAAAAAGGTTGCA
ATTGCCGTCTCTGTTGGGATTGTCACTTTGGGAATGCTATCGGGGCTTGCTTTCTTTTTG
TACCGTCACCGGGTCGCTAAACACCCTGGGGAAACGCGAAAGAGGCTTGTTGGAGGGAAC
TCCGATAGGTCGCAAGAAGACTCTAGGGTTCCACCCTCCAGCTTTCTTTACATTGGAACC
GTGGAGCCCAGCAGGAGATCGGTGGGTGAAGTGAATGGTGGAGCTAATGGTTCGCCTTAT
GGTAAGTTGAATTCAGTGAGGAGGTCGGATCGATATAGGCCGAGCCCGGAATTGCAGCCA
TTGCCTCCATTGGCTAAACCTCTTGGGCTTGAGAATTCACCGACGGCAATGCCATCTCCA
TCTTCGTCTTCTTCAGATGAAGAGTCTCGGGGGACGGCTTTTTATACCCCTCAGGGCTCA
ACGATCAGCAATGAAGAAAGCTATTACACTCCGGTTTCGCGTCGGGTTAATGGCAATTTG
GTGACTCAGTCGAGGAATGAAATGAATGGGAAAACAAATTCTGTTCCTTGTTCTAAAAGA
ACTTCTCCCAAAACAAGGATTTTAGCTTCTTCGCCGGAAATGAAGCATGTTATTATACCT
TCAATAAAGCAGCAACAGCAGCAGCCACCTTCTCCACATCCTCCGTCGCCAACATCGCTA
CCCCTTCAACAACCACAAGGTCTAGGACCGGAGCCGCATGAGACTCAGGAATTTACTCAC
GCAAAAAGGCCGAAATTCTCCTCTCCTCCACCACCTCCAAATATGGCGCTACTTCGATCA
ATTAGCAACAATTCATCCCCACAAAGGACAAAAGTTCCTGTTCCACCTCCGCCACCGCCA
CCACCCCCTATGCCGCCACCAGCAGCCGTAAAACTGTCAGTACCCAGGTCAGTAAGGAAT
TTGAAGACCAATGTGACTCCAAAACCTGCCCAACTGTTGAAAAAGCATGAATCTCGGACC
TCAAGTCCCAAAAACAGTGCAGTGAGTGGGGCTAGAAAGTCCATGGAAGAGGTGGTTAGT
TACAAAGGTGTCAGTTCTTCAGAGAAGACAGACGGGGATGACATGGATAGTGCAAAACCC
AAGTTGAAGCCTTTGCACTGGGACAAAGTACGAGCAACCTCGGAGAGAGCTACAGTGTGG
GACCAGATAAAATCAAGCTCATTTCAGTAAGTTATAAAACTTGTACATTTTATGGGTGTA
GATTACGTTTCAAGTACAATATGGGAAAATTTTCATTTATTTTTTGTTTGCTTGTTTACA
GATTGAATGAGGACATGATGGAGACTCTATTTGGCTGCAATTCAACTACAGCAGCACCAC
CAAAAGAACCTATTAGAAGATCAGTTCTGCCTCCTGTTAAACAGGAAAACAGAGTTTTGG
ATTCAAAGAAGTCACAGAACATTGCCATACTGTTGAGAGCACTGAATGTAACAAGAGATG
AAGTGTCAGAAGCTCTTTTAGATGGTATGTCATGGCTATCATTCTTTTCTATTTTCTATC
ATTTGTTCTTAAAACACAGCAATTGGCCGCTTGTTCATGCTTAAAGCTATCATAGCTAAA
GGATCATATAAGCCGTCAAGCATAACTCATAACTAATTACTATGCACATGTAGATATATT
GATCAAGAAACATGATGAAAAGCTTCTTCGAGATGCTGATTATGGGCTTCAATTTGCCGA
TAATCTTCTACTTAAATATTGAACTTCACTTCACTTTCACATGCTGTTTTGTTTTGCTTT
AACAGGTAACCCGGAAAGCTTAGGTGCTGAGCTTTTCGAGACTTTGGTAAAGATGGCTCC
CACAAAGGAGGAAGAAATAAAACTTCGAGATTACAGCGGGGACTTATCGAAACTAGGCTC
TGCAGAAAGATTTCTGAGGACAGTGCTTGATATCCCCTTTGCCTTCAAAAGAGTTGAAAC
CATGCTCTATAGAGCCAACTTTGATACTGAAGTACAATATTTGAGGAAGTCTTTTCAAAC
CCTCGAGGTATTATTAGTATTCATGAGATTCAATGCTTTCACCATAAAAATTCTGAAAAA
TTCTTTGTTAAAACCTCCTATGAGTTCATTTCTCTGTAATGTACTTGCAGGAAGCGAGTG
ACGAATTGAAGAACAGCAGGCTATTCCTCAAACTCCTTGAAGCTGTTCTTAGGACAGGAA
ACCGGATGAATGTTGGAACCAACCGGGGTGATGCTAAAGCTTTTAAGCTTGACACCCTTT
TGAAACTTGTTGATATAAAGGGAACTGATGGGAAAACTACACTGCTACACTTTGTGGTTC
AAGAGATCATTAGATCCGAAGGTGCTGGTACTAACTCTACTGATGGGAATCATGAAAATA
AAATGGCCTCCAACTTTAAGGAGGAGGATTTCAGGAAACAAGGATTGCAGGTTGTGGCTG
GGCTGAGCAGAGACCTCAGCAATGTCAAGAAGGCGGCTGGAATGGATTCGGATGTCTTAA
GCAGTTATGTGTCAAAGCTTGAAATAGGACTCGAGAAGGCCAGATCAGTTCTACAATATG
AGAAGCCTGATACGCCCGGGAATTTCTTCAACTCCATGAAAATGTTTCTAAGAGATGCTG
AAGAGGAGATTGCTAAGATAAAGGATGATGAAAGAAAAGCTTTATTGCTTGTGAAAGAAG
TTACTGAATATTTTCATGGGAATGCAACAAAGGAAGAAGCTCATCCCTTAAGAATCTTCA
TGATTGTGAGGGATTTCCTGTCAATATTGGATCATGTCTGCAAAGAAGTGGGGCTATTGC
AGGATAGAACAATGGTGGGTGCTGCTAGATCCTTTCGGATATCTGCAACGGCTTCACTGC
CAGTTCTTAGCAGGTACAATGTGAGACAAGATGGAAGTTCAGATGATGAAAGCTTGGCTC
CTTGAAGTTGTGTGAATACAGGTCCTAAGAAAACTCAAACCTCGGTTTTTTTCCAACCAA
ACCAACATCTAAGATACTTCTCTTTTCCATTACAACTTAAGCTATAGTTCACATGGAGAC
GTAGCTGATGGCTAATGTAAAGCCAGAAACTATGTGACAATAAGGTTAGATTGTGGGAAA
AATTGAAGGATGCAACCATATACATATCTGGCAATGAAATGGATGCCAAAATGAACAACA
TGCCAGTTCAGAGAAACACAAAAATATAGTTAATTTCTTTTGTCTGCTTCAACACACATG
TAATAGTTAAGAGATTAAAATTTCCTCTTTAGATCAGATCCCTATACATTTTTTTGAGTA
AAAATGATGTTCTTTGATATATTACTTTATGCCGTGCTCTGCATTTATTT
>GhFH15
GCAGTAAGCATATTATTAGTGTTATTAATAAAATAAAATTAAAACAGCCCAACTCAGTTA
CAGATTCACTCAACTCAACTCAACTCAACTCAAGTGCACAACCACAGCACCAGCTGAATC
TTAGCTGGATGCACCTCCTTCCTTTTCATTTTCCTTTCTCCCTCTCTCACTCCCAAGAAA
ACAAAAGAGAAGAAAAATAGTCCCCACGAATCTCACCCATCCATTCACAGCAACACTCAC
ACACGATGCTCTCCTCCCTCTCCCTCTCCTTCTCCTTCTCCTTCTCCTTCTTCTTCTCTT
CGTTGTTGTTTTGGTCATGTCAATCCTTTCCCATTCATAGCCGTCGGATCCTCCATCAAC
CTTTCTTGCCATTCGGATCTAGTCCGCCGTCTGATCCTCCTCCTCCGCCTTCTCCTCCGC
CTTTTTCTTCCACTTCTCCTCCTCCCGACTCTCCTTTCTTCCCCTCTTTCTCTTCATCTC
CCCCTCCTCCTTCTCCTTCCTCCTTGGCTTCTTTCCCCGCCAACATTTCCTCCCTTGACA
TCCCTCACGCTCCCTCTCCCAACCACAGCTCCCGCACTCTCCTCATCCTTGCCATTGTCG
CCGCCGTTTCCGCTTTCGTCGTCTCTGCTTTTCTCCTCTTCTTCTACTGCCGCCGCCGCA
AGCAGAAACGTAGTTTCGTCGACGATAACAAGACCTTAACGTCCAACAATAGTAGCAGGT
TGTACCCCAGCAACAATGTTCATAATGCTCGTAAGCTGAGGACAACTTCCGCCACTAGTT
CCGAGTTGCTTTATTTGGGTACGTTGGTAAATTCCCGAGGCGGGATCGGAGACGGCTCCA
ATAATTCGCCGGCCAATGCTAGGTTTGATCCGAGGAAAATGGATTCCCCGGAGCTCCAGC
CGTTACCGCCGTTGTCTCGACAGAGCACCGGTCGGAACTTTCGAGCCGGTGAAGTTGAGT
CGGTTGCTGAAGAAGAAGAGGATTTTTATTCACCAAGAGGATCTCTCGATGGCCGAGATA
GTCCTAGTCGAAACGGATCCGGGTCAAGAAGAGTATTCGCGACGATTGCTGTAAAAAACA
TTGAGTCTACAAGTACTTCATGTTCATCTTCGAGTTCAAGTTCCTCCGGCGGGTCTCATT
CACTTAGTATTTCTCCGCCGGTTAGTTCGAGTCCGGTAAGATCTGACCCGAAATCTCCAG
AACTCGAGCAAGTTCAACCTTCTTCATCTCCGGGGAGGATTTCAGCTGATTCGCCACGAC
TTCCCAATGCGTCCAATGGAAATGTACGATCTCCCTCGTCGTCTTCAACTTTAACGTCAC
CGGAGAGGGAAAAATCAGATGGCCGAAGATTGCGATCTCCTTCGTTGTCTCCGATGTCGA
TCCCGAACCCAGATTCACATGTTTCCGATCGAAACAATGGATCACCATCACTGTCTTCGG
CTGCTACTTCGCCAAATAGAACGTTGATCGAGAAACTAGATGCATCGATTAGAAATTTCA
AGGATTTGGTTCGAAATATGGGGACTCCATCGATTTCAGCTTCAGCTGCAACTAGTTCAT
CAGCCAAAGGATCTCCGGTTAATGATATGGGTCGAAACCGAACAAGGTCCCCATCAGTTC
GTTCAGCTTCGGCTTCTCCTGAGAAGAACATGGTAAATAATCCGAGTGAATTTCCAAGAA
TGGTTAGTGATTTGAATCCAATTGTTAGGTATCCTTCAATGTCATCAGCCTCAACATCAC
CGGAAAGGGCTTTGAATGAAAATGAGAATGAGCGGTCTCCTTTACTATCACCGGCTTCAT
CATCATCGGATGGAAGTTTCGGGAAAAGCCCAAAGAAGTCACCATTAGTGGTTGCTTTTT
GGGATTACAATAGGAGCTCTTCGTTCTCATCTTCAGCTTCTTCATCACTAAGAAGAGATT
CGGATAATAGTCCTGATGCATCTCCTGTAAGAGTTAGCGGAGATTTAGAGAAGCCTATGT
TGACTCCACCGCCGCCGCCACCTCCTCCTCCTCCGCCTCCTCCAAAGCAACGACGGCTTT
GGGAGAAACCACTTCCATCAGCATCTATAGTAAAACAGATATCGAAGCCGCCTCCTCTTG
TGCCCCCTTCGATGCCTTTTATGACACACAACCCAATTAGTATTTCTCAAGTCGAGTTGC
CTACAAGGTCTGAGTCCGAGGCAGTGGAGGCAGTGGAGGAAGAGGATTCGGAGGAGGCTT
CAAAACCCAAGTTAAAGCCTTTACATTGGGATAAAGTACGAGCCAGCTCTGATCGTGAAA
TGGTGTGGGATCACCTCAGATCAAGCTCATTCAAGTATGATTTCAACCTCTAGTTAATTG
TAAACTATGGGGTTCTTGTCAGATCTTTTAGTTTTAGTTGAATTAAGGTTTTCTTCACAT
GGTTCTATTCCTTGCTTGAATACTTTCTAAGAGTTTGGCTTCTGCAGGTTGAATGAGGAG
ATGATTGAAACACTATTTGTCGCAAAAACACCGAATCCTAAACCAAAGCAAGCAACTCCA
CGTTCTGTTCTTCCTTCACCAAACCAAGATAACAGAGTGTTGGATCCCAAAAAGGCACAA
AACATAGCAATTTTGTTGAGGGCACTCAATGTGACCGTCGAGGAAGTTTGTGAAGCCCTT
TTAGAAGGTAATGAAATTGCCATTTAGGAAACATCACTTATAACTTTTTGGTTTATTGAT
TGCAATTGTGGTTCAAGTTTTGTTGATTTTAAGACTTAAAAATGTCCATAACTTGCACAA
AGGTCATTAAGCTGGTCTGTTGGATATGGAATTGGTATTCATTTGACCTTATATTCCTTG
AACATTACTTAATGAAAGTTTTCTGCTGAAATTGTCACTGAACTTAGTAGTTTGTTACGA
CTTTGGACCTGTGTTTAACAATTCACAGTAGTTCAAATTTAGATGCTACTTTTGAAGCAT
GTTCCCGTTTAGGTATATAAAATTTACATTTTTACCATTGTTATGGTGCAAACCATTGAA
GAATCCTTTGTTTGTCTTTCTACGATTGAAAAAGGTTTTTGATAATTTGCATCACTATGC
TTAACTGATGATCCCAACTTAAATGGTTGACTGTTTTGAATGAATCCAACTCTGAGATTA
CCTTTGAGTATACTGAAGAAATATTCTCGCTAGATTTGAATATGGGCTTATATTTTTGGA
ATTAGTTAGTATCATACAAGACCATAAGTGAAATTCATATTTTTGGGAACCAATAGTCTG
AGTTTGTATTGCCTATAAATGATATTTGTTGAGCTTTAATATCCTTGCCATGACTGGCCA
TATGGTTTCCCATATTTGGAGTTATTATGTATGGGCACTAAAAATCTCATCTATGATGGT
ACAGGTAATGCTGAGACACTCGGCACTGAACTTCTTGAAAGTTTATTGAAAATGGCTCCG
ACCAAGGAAGAAGAACGCAAGTTGAAGGACTACAAAGATGATTCACCAGTCAAGCTTGGG
CCAGCTGAGAAGTTTTTAAAAGCAGTTCTTGATATACCCTTTGCGTTCAAAAGGGTGGAT
GCAATGCTCTACATAGCTAACTTCGAGTCTGAAGTTGAATACCTTAAAAAATCTTTCCAA
ACTCTAGAGGTAATTTTCACCAACTCCATGTCTGTCTGCTCCGCATTTTCTCGATTTCTT
CCTCGTTTTCTTTCAGCTTTTCTTGGTTGCTTGTTTATGCTTGTATTAAAATGTGAATAC
TCATTCAGCTACCATATCCTTCATCGTGGTTTAGAAATTTCAACACCAAACATTACAGCT
ATCTATTTGACTATTCAGTCTTTATCACATGTTTCTCTTCAAAGTAAAATATGAATGACT
AATTAAATGTGCCTTGACTTTAGGTTAGTTCATACCTGACAGCTTGGTTTTTGTCTATAA
GCTTGCCTAAGAATGTGAACAAGAAGAATATTCTTGTAATATGGTTTTTTTGGGTACAAC
TACATGTGTTCTTGTAATATGTTGAATATAGTAACCATTTCAATGGTCTAAAAAATGCAT
GTGTCCGAGTTCACTGACATGATCATTTGCTTTAAGATGAGTCATATGCTTTGTTTTCAT
TTTGTAGATTTAACGTAGACCAACAAAACCTGTGTTGTTGCTTTATTATCAATTGTATTA
AGCCGTATCCTGTTGGTTTGTCCTTTTTACAGAATGCTTGCGAGGAATTGAGAACCAGTA
GGATGTTTTTGAAGCTTCTAGAGGCTGTGCTCAAGACTGGGAACCGCATGAATGTCGGGA
CAAACCGTGGTGATGCCCATGCCTTCAAACTTGATACACTCCTTAAGCTTGTTGATGTGA
AGGGTGCGGATGGGAAGACCACACTCCTGCATTTTGTTGTACAAGAAATCATAAGAACTG
AGGGTGCTCGTCTTTCCGATGCTGACCAAACTCAAAGCTCCACTGTAAACGAAGATGCTC
GGTGTAGGAAGCTCGGTTTACAAGTTGTTTCTAGTCTCAGTTCAGAGCTCACCAATGTGA
AGAAAGCTGCAGCAATGGATTCCGAGGTACTTAACAGCGATGTCTTGAAGCTTTCTAGAG
GCATTGAAAACATCAGCGACGTTCTAAGATTAAATGAAAAAATGGCATTGGATGAGAGCC
TGGAGAAGTTTTCCGAATCAATGAACAAGTTCATGAAAATGGCCGAGGAAGAGATTATAA
GGATTCAAGCCCATGAAAGTGTGGCCTTATCTCTGGTAAAGGAGATTACTGAATACTTCC
ATGGGAACTCAACAAAAGAAGAGGCCCACCCATTTAGAATCTTTATGGTGGTGAGGGATT
TCCTTACGGTTCTCGAACGGGTCTGCAAGGAAGTTGGGATGATAAATGAACGAACTGTTG
TTAGTTCTGCCCATAAATTCCCAGTCCCAGTGAATCCAATGATGCAACCAGTGTTCCCAG
TTCCAGTGAATCCAATGATGTCCCAAGCTTTTGCTGGATTTCAGGGCAGACCAAGGTATG
GTTCTGGTTCTGATGATGAGACTGCATCACCTTAGTTGTTTGCTGAAGCTGTAAGATAGA
AGCTACCAAAATTGGGTGGTTTAGGTTTTGCATGAAGCTTGTATGGCTTGTCCTGCAATG
TAAGGTCGCAAATATTTATTTATATTCTTATTTTCATATCTGTATAAATCCATGTACAAT
TCAGAACAGTTTTGTTCTATATAATCTATAATATACGAGAGGAAATTTT
>GhFH32
TCATTTATTAAAAAAATTTTAAATTTTATTATTGTTTTTTTACATAAATTAATTATTGTT
AAATTAAATTAAATTAATGTTTATCTTTTTAAGTTAAAATTTCTTCGTAACCCAACACAA
ATCTTCTACTTCAACTACTAACTGATACCATGAATCAATCCCTTTGTCTCTGCATGTCTC
CTTTCTCTTAAACCTGCAAAAGACCACCATGCTTTCCTCCACCTCCTCTGCCGCCGGCGG
CTGTTTCTTCTTCCTTTTATGGTGGTCATTTTCATCATGTGAAGCACTTCAAGTTCCTAA
TCGTAGGCTCCTCCATGAACCATACTCCACTCTTTCCTCTGAACCACCTTCTCTTCCACC
TCCTCCATCTCCACCCAACCCCAAATACACTTTATCTTCCTCCGCCGCCACTTCTCCTCC
AGGTTCCCCATTTTTCCCTTCCTTCCCTTCCGCTCCTCCGCCTCCTCCTCCTTCCACTTT
CGCTTCGTTTCCCGCCAATATTTCCTCCCTTGTCATCCCTCACACTCCCACCCCCAAACA
TAATTCCCAGAAACTCGTTATCCTTGCTATCGCCGCCGTCCTTTCCGCCTCCATTGTCGC
CGCTATTATCGTTTTTGTCTATTGTAGACAACGTGGGCCGAGACGTGACTGCTTTGAAGA
TAACAAGACCGTAACGTCGGATAATAGCAGTAGGGCATGCCAGTACAACCACAATGACAA
TAACAATAATAACAATGCCGCCGGTGCTCGTAAGGTGAGAACAACGTCGACAACCAGTTC
CGAGTTCCTTTATTTGGGAACTGTGGTGAACTCACAAGGCCGGTTCGACGACGGTTCCGG
TGACTCTCCGGGCAATGACGAGTTAGATCAGACAAAAATGTACTCTCCGGAGCTCCACCC
ATTGCCGCCTCTGTCCCGACAGAACACCGGTCGGAACTGTCGGGACGGTGAAGTAGAGTA
CGGTACAGATGATGATGATGATGATGAAGAAGAAGAGGTGTTTTATTCGCCAAGAGTGTC
ATTGGGCGGGCGTGATAGTTCGACCGGAACCGGATCCGGGTCAAGAAGGGTCTTCACGGC
GGCGAAAACCATTGAATCTAGTAGTACTTGTTCGTGTTCATCTTCCAGTTCGGGTTCTCC
GCCCAGGTCTCGTTCCCTTAGTATTTCCCCGCCGGCTAGTTTTAGGTCGCGATGGCCCGA
CCCGAAATCTCCTCAACTCGTGCAAACTCAGGCTTCACCGGAGATGATTTTAATTGATTC
ACCACGAGTTTCAAATGCATCCATTAATGGAACCATACGGTCTCCATCGTTGTCATTGAT
CTCTACATCACCAGATAGAGTGTTCATAAGAGAATCAAACGATCCAAACATGGAACCTCC
TTCACCGTCGACGGCGTTGGTTGAAAACCCTGATTCATCATCACCTTCACTGTCTTCTCC
AAACAGAGTGTTGATCGAAAAGCTCGATGAATCGATTAAAAACTTCAAGGATTTCGTTCA
AAACATGAAAGCTCCATTGATTTTAGCTTCACCTGGTACTAAAGACTCTCAAGGCAACGA
TCCTTCAGTTTGTTCAGCTTCTACATCCCCAGACAGAGCTTTAAATTCACCATTGTTAAA
CAGAGCTTTCGAGGAAAGCCCAGAAATGTCACCATTGAAGCCTGATTTTTACAGTAAAGC
CCCTTCTTTATCATCTTTAGCTTCTTCATCACCAGAAAGAGTTTTAGAAAAAAGCCCTGA
ATCATCTCCTTTAAGACTTAACAAAGCTTTACAGAAACCTATCTTATCTCCACCGCCTCC
TCCGCCACCTCCTCCACCTCCAAAGCAACGACGGCTCTGGGAAAAACCAGTTCCATCAGT
ATCTTTTGCACAACAAACATCAAAGCCGCTGCCTCCATTAACACCCTCTTCAACACCATT
TATAATGGAAGAACAGGAGGAAGGTTTAAAACCCAAGTTAAAGCCATTACATTGGGATAA
AGTACGAGCTAGCTCTGGTCGTGAAATGGTGTGGGATCACCTTAGATCAAGCTCATTCAA
GTAACAATTCCACTTGTTTAGTTCTTTTACTTGAATTCAGTTCAGTCCTTCCATGTGATT
CTAACAATTTGGTTTCTGCAGGTTGAATGAAGAGATGATCGAAACACTATTTGTCGTAAA
TCCGAACTTGAAACCGAATCAAACGACACCGCGGTCCGTTCTTCCATTACCAAACGAAGA
GAATAGAGTATTGGATCCCAAAAAGGCACAGAACATTGCAATTTTATTGAAAGCACTCAA
TGTGACAGTGGAGGAAGTTTCTGAAGCACTTTTAGAAGGTACAAAATGGCATTATAAGAT
GATATGTATTGTGAAATGTTTGGTTCTAAGTTTCATATCTATGGTGATTTACAGGTAATG
CAGATACACTTGGGACTGGATTTCTTGAAAGTTTATTGAGAATGGCACCAACAATGGAAG
AAGAATGTAAATTGAAGGAGTATAAAGATGATTCACCTGTTAAGCTCGGTCCAGCTGAGA
GATTCTTGAAGATGGTTCTCGATATACCCTTTGCGTTTAAACGGGTCGATGCGATGTTGT
ACGTAGCTAATTTCGAGTCTGAAATTGAGTACCTTAAGAACTCTTTTGAAACTCTAGAGG
TAATTCGACTCGATTCCATCGTTCGATCTATTTTGCAATGGACTAAAATGACATTGTGTG
TTTTTTTCCTTTTCGTAGGCGGCTTGTGATGAACTGAGAAACAGTAGGATGTTTTTGAAG
CTGCTAGAGGCAGTACTCAAGACCGGGAACCGGATGAATGTTGGGACGAATCGGGGCGAT
GCACAAGCCGTTAAACTCGATACACTCCTTAAACTTATTGATGTCAAGGGTGCTGATGGT
AAGACAACACTCCTACATTTCGTCGTGCAAGAAATCATAAGAGCTGAGGGTGCTCGTCTT
TCGAATACCAACCAAACACCAAACTCCACTTTAACCGAAGATGCTCGGTGTAGAAAACTC
GGTTTACAGGTCGTTTCAGGTCTTAGTTCAGAGCTCACCAATGTTAAAAAAGCAGCTGCA
ATGGATTCAGAGGCACTCAGTAGTGATGTCTCCAAGCTTTCTAGAGGCCTCGAAAACATC
AGTGACGTCCTACGGTTAAACGAAACAATGGGGTTGGACGAGAGCAAAGAGAAATTTTCG
GAATCAATGAACCAGTTTATGAAAATGGCTGAACAGGAAATCCCAAGGATTCAAGCACAT
GAAAGGCTAGCACTATCACTAGTCAAGGAGATTACTGAATACTTCCATGGGAATTCAGCA
AAGGAAGAAACTCATCCCTTTAGAATCTTCATGGTGGTGAGGGATTTCCTTACGGTTCTC
GATCGAGTCTGTAAGGAAGTCGGGACGATAAACGAACGAACCATTGTTAGTTCTGCGCAT
AAATTTCCAGTCCCAGTGAACCCAATGATGCAACAAACATTCCCAGTTCCAGTAAATCCA
ATGATGCAACAAGCTTTTCCTGGATTTCAAGGGAACCCACACTATGATTCTGATGATGAC
ACTGCACCATCCTAGTCTTTTGCAGCTTAAAATCAGGTCAAAAACGAACTAGGACACGTG
ATTTTTCTATGTCAGTCACGAATATTTCTAGAAAAAGGAAGAGGTGATTGGCATCATGTT
AGGTGTTTGTAATTTATCATTTTTCTTATTTTTCCATATTTGTATATAGATTCATGTACA
ATATTTTGGGAACACTTTATGTTTTATAGATCTAATGTAGGAGAGGCTAAATTTAGAAAA
TTTATTATGATGATGATCAAAAAACAAAATTA
>GhFH31
ATTTGACTGTTGTTTCTCCGTGGATGTACTGGAAGAAGATGAGTACAAAGTGTATATGGG
TCGCATTGTGGCGCAGCTACAAGACTACTTTCCTGATGCTTCTTTTATGGTGTTTAATTT
CAGAGAAGGGGAGAGGAGGAGCCTAATTTCAGACATTTTATCTCAGTATGACATGACTGT
TATGGATTACCCACGGCAGCATGGAGGATGTCAGTTGCTGCCACTTGAAATGATTCATCA
TTTCCTTCGATCAAGTGAAAGCTGGTTGTCATTGGAAGGGCAGCAGAATGTGCTTTTGAT
GCACTGTGAAAGAGGAGGATGGCCTGTACTCGCATTCATGCTTGCTGGTCTTCTGTTATA
TCAAAAGCAGTACAATGGTGAGAAGAAGACTCTTGAAATGGTCTACAGGCAAGCTCCTAG
GGAACTTCTCCAGCTTCTGTCACCTTTGAACCCTCAACCTTCCCAGTTAAGATATCTTCA
GTATATTTCTAGAAGAAATTTGGGTTCTGATTGGCCTCCATCAGATACACCTCTGTTTTT
GGATTGTTTAATTCTTAGAGTTCTTCCACCCTTTGGAGGGGAAGAAGGGTGCAGGCCAGT
TGTACGTGTTTATGGACAGGACCCCAAAACACCAGCCACTAGAAGTTCTAAACTTCTGTT
TTCAACTTCAAAGAAAAAAAACCAAGTTCGTCACTTCCTAAAGGTGATGCCTAAAGCCTA
AGTCACAAAATTGAAACTGAAAAGATAAATTGACCAAAATTTGGTATGTTCTAATACGGT
TTATCTGCAGGAAGAGTGTATATTGGTAAAAATGGATATTCATTGCCATGTTCAAGGAGA
TGTTGTGCTTGAGTGCATCCATTTAAATGAAGATTTGGTACGTGAAGCGTTGATATTCAG
AGTTATGTTTCACACAGCATTTGTCCAAGCAAATATTTTGATGCTCAACCGTGATGAGAT
TGATGTGTTGTGGGATGGAAAGGATCAATTTCCAAAGGACTTTAGAGCGGAGGTAGGTTA
AAATCATTATTATGTGGATGTTTTTTCTTTTCTGAGTTGTAGGAGTTGAATGCATACTTT
TATCTGTATCAGGTACTTTTTACTGACCCTGATGCTGTTGTCCCTGATCTCCTTGAAGTC
ATGGAAAGTGAAGATGGGAATGAGATAGAAAGTGCTGCACCGGAGGAATTTTTTGAGGTG
GAAGAGATCTTCAGCAATGCAGTCAATGCGCTCGAAGGAAAGGTGGATGACAACAGTCTC
ATAGTTCTTGACAACAAGGTAAAGCAAAAAGAAGTCTGGAGGGAGAATGTGGATCCTTCT
AAATTTCAAGATTGTGCGTCAAATGATGGGAATTACAAGCAGGATGTTAAGGTTGATTTT
AGTATGGATGCAGTTAAGGACATTGCTGTTGATGATGCGAATTATAACTTAGATAAGAGG
ATGGTTTCTGACATTAATGCAGTGAAAGACATTGCTGTTGATGATGGAGACATCAAAGTT
GAACCAGTGGCATTTACTGTTGATGTGCTGAGGGTCAGAGAAGCCACTGAAGTCACAGAA
GGTGTGCTTGGCAAATTGGAAGAAATGGAGGATAAGGGCAATAGAAAAGACTGTGTCCAG
CTAAAGAATTCAGAATCTAAGATGTTGCACCAAAGGTTGAAAAGTGATGTTTCCAAACCT
AAACCTGAGAGAACACTGCCTGCTTCAAAGAAACATGCTGGGATGGGCCCAAAACCAGCT
TTAGATTCTCTTTTGGTGAAATCAAAGAGCAAACAACAAGAAGCTCAGGGTCCTCCTGTA
AGACAAGCAAAACCAAATGTCATATCTCGGTGGATCCCTCCTAATAAAGGCTCTTATACC
AATTCAATGCATGTATCATATCCACCATCACGATATAATAGTGCATCGGTTGCATTATTA
TCCAATAGTGTGGCTTTGAAGGATTCGTATTCAAGTGCCAATCAAAAGGGCTCTAATGGA
GTTTCAATTTCAAAGGATGTTTCATCCAAGCCAAAAAGTGTGAAGGCTGACCATGTGGAG
CTGTCTAACTCTCCAAAAGAAATTTCTAGCGTTCCAATAATTTTAACATCACCACCTCTT
CCGCAACAATCGGCGCCCATTCCACCTAGCCCTCCACCTCCATTCTCACCATCATCAGCA
CCACCACCACCACCTCCTCTCCCCCCACCTCCACCTAGATTTTCTTTGTGGGTTTCATCA
TCATTACAAGAAAATGCAACTTCTATTGTACTAAATTCTCTATCACCACCACCACCACCT
CCTCCTCCTCCTCCTCCTCCTCCTCCGTATGAAGCTTTGTTGCCTACACGTCCACCACTT
CCAAGCGCTTCTCGTCCTCCTCCTCCCCCTCCACCACCACTTCACAAAGCTTCCCCACCA
CCACCACCACCACCACCACCACCACCTCCTGGTCATGGAGTTTCTCCTCCTCCTCCACCC
CAACCTCTTTTACGAGGAACTCCATCTTTACCTCCACCTCCACTTGCACCCCCACCGACG
TCCGGTATCCCACTTCCTCCTTCACCTCCATTGATGAATGGTGCTCCACCACCAAAATTG
GGAGCCATTCCTCCAGCACCTCCACCTTTGCGTGGTGTGCCATCAATGCCTGCTCGACAT
GGAGCACCACCCCCACCACCTCCACCTGTTCGTGGAGCGCCAGCACCATGCCCACCTCCT
ATGCAAGGCGCATCACGACCTATAGGTGGAGCACCACCTCCACCTCCACCCCCTGGAGGC
CGAGCTCCAGGCCCTCCACCTCCACCTAGAGCTCCCGGTGCTCCTCTAGCCCCATCATTG
GGTGCTAGAGTAGTTGATGGTAGAGGAAGAGGGCGTGGGCTATCGTCTCCAGCAGCTGCC
ACAGCACCTAGGAGGTCTTCTTTAAAGCCTTTGCACTGGAGCAAGGTCACAAGGGCAATA
CAAGGAAGCTTGTGGGAAGAATTACAAAGACATGAGGCTCAAATGTATTGTGTCTTCTTT
TACTGATTTTGTTTTTTAATACAGTGAGCTTCCATAAGTGATAAAATTTACTAAGTATTC
ATGCTAGATTCCATGCATCATATGTTCACGTTGATCTTTTAAGTTTATTAATTTCCATTT
TGCATTTGCTGACATGGCCTTCTTTGTACTAGTGTGCCAGAATTTGATGTGGCAGAGCTT
GAGACTCTTTTCTCTGCAGTTGTTCCTAAACCTGCTGGTTCAGTTAATAGATCTGGAGTG
CGACGCAAGTCAGTTGGATCAAAACCTGACAAAGTCCACCTGGTAATCTGGAATTTCATT
TTTCTTAATAAATCCATACATCTATGTTTTTCATAGGTGACTGTGGAACTGCTACTTGAA
CCACCTTATAGGCTTAGAATGAGTAAAAGGTTTCACTCTTAGAAATTGAAGAGCTTGTAA
TTTTAAGCATACAGTGGACGGTTTTACTTTGTTATGGGAAAAGGGAATTCTAATCTTTGT
TTGGTGCTTTTAATTAATGATAAATGCTTCTCTTTCTGTGCCTTGGAAGATTTCCATAAA
GCTGGAAGTTGAAGTAATTAATGAAGGTTTTATTCTATATGCATCCTTAATATTTTGGTA
GACAAGTATTCTGAGCTATACTATAGGAGGTAGCCTTCTCCCATCCCTCCTATCCTACCC
CTCCCAAGATCTGAATCTAAGACCTCCAAGATGAATTCTCAAGGTTCTAACTGCTAGGAT
GTCCTCTTGGGACTGTCTCATTCTTTATGATTTATATCCATGATGTTCTCATGTTGTGCT
TTTCTTTCATGGATTTTTCTTTGGGTCATGGAATTTAGGTAAAAAGATGCCTTTCTGGAC
ATTTATTAAATAATTTGTGTTTATTACCATGTAACTTTATAAAACCATCATAATGGTTAT
TATTTCCCCCCTTCTCCGCTGTAGGTAAAGGATGCCTTTCTGGAAATTTATTAAATGATG
CATTTATTGCCTGTATGAAACTTTATAAAATCATCATAATGATGATTATTTTCCTGTTAA
CCAATGTCATCACTAACCTTTATTTTTGCCAATCTAGATTGACTTGAGGAGGGCCAACAA
CACTGAAATTATGCTCACTAAAGTTAAGATGCCACTTTCTGATATGATGGTAAGCAGGAC
ATGGACGTGTTATTGCATTTATTAGTGTTTTTTACATAACTAGAGGAAGTGTATGGGTAT
TCTCATTTGTATAGATGTGAACTTGGAGTATGGCTGTTTTCCTTGTAGTATGTACAAACA
GGACAACAAGATTCTTGTTTTCTGCTAGTGATTACATTTAATTTCCCTGAAGTTCGGTGT
ACTTACGTCAATTGGCTTCTTCAAAAGATACTGTCTTGGTGTAACACAAATTCCTATCTT
ACGATTCCAATGCTTTTTCTGATTGAATTATTGGAAACAGGGGAAAATAAGATTTCATTG
AATTGATGTCCTCTCAGTTCTTTCATTTCCTGTTTCTCCTTAGTTTTAATTGAAGCTTGT
TGGTTTAGTTTTTGGCTAATCATGTACAGATACACGTCTTTTCTCAGGCTGCAGTGCTAG
CAATGGATGATGTAGTATTGGATGTTGATCAAGTGGAAAATCTCATAAAGTTTTGTCCAA
CCAAAGAGGAAATGGAACTTCTCAAGGTGAAGTTCTAACATATCTTGGTTTTGTATAGCA
CTTTAAGCTATTCAGAACAGATTCTTTGCTTAGTATAGGAATTCATTTACCATTGCAAGT
TTGTTTTCTTTGGTTGTGATTTTTTAGGGCTACACTGGTGACAAAGAGAGTTTGGGGAAG
TGTGAACAGGTCTGCAGTTTTTCCTCTATCTTCTTTTTCGAATCCTTAGACTTGCTTTCC
TTTTATTAGTAGATTGATAGATGATTGCATCGCCATTGATCTGTCAGAAATGCTTTTCTG
GAACTGTAATTTGGTTTGTCTTCTTCTTTATATTCTTCTTATTTCTGACAACATCATTTG
GCTCAATGGTTGGTGCATGCTCCCCCCTCCCCCCCCCCCAAATAAAAAATAAAAAAACTC
CTATATTTAAAGAAAAGGTTCTTATACAATCTGGCCTAAGATTTTTTCTTTTAAAATTGA
GATGCTTTCATATGATAATTAAATACGATATCCTGGCCTATTCAAAGGATGATTCTTATT
AACATTTTTATTCAAGAAAGGGTAAGAATGAAAGGCCAGATAAAGTTTTACCATGTTATG
TTATTATGTTACACAAATTTGGTCAATTGAACATTAAAAAGATACATTAAGTGCTAGAGA
CCGATAAATGATTTATTAAACACCATTGAATCAAGTACAAGATAAGGATATCCTTGTATT
TTCTTTTATGAAAAAACTCTTGCTAAATCAAGTTCCTAGATGCTTTTCCAATTCCATGTT
TCATATGATTTATCTTTGCCAAAATTCTAAACTCTAACTGGTATTTGATATTTCATGTTC
AGTACTTTTTGGAACTGATGAAAGTGCCAAGGGTAGAGTCCAAATTAAGAGTGTTTTCTT
TCAAAATTCAGTTCGGCTCTCAGGTTCGGCGGTATCTCCATAATTAATCTAATTTGATAA
TAAGTTTACTATTACTAATCAGCCTCTTGTTCACTTTCTCCCTCTTTTTATTTCATTATT
TTTACTTTTTGGAATCCCCTGTTTTACCTGTATTCAGACATTTTTTACTACATGCAGATT
TCTGAATTCAAAAAGAGCTTAAGCCTTGTAAATTCTGCTTGTGATGAGGTATATCTTTAA
TGTTGCTGACTGGACTTGACTGTAATTTCTCATTCATTGTCTTACTACTTTTTTTTGGTT
GTTAGGTTCGAAATTCCCTTAAACTAAAGGAGATAATGAAGAAAATTCTCTATCTGGGGA
ATACTTTGAACCAAGGAACTGCTAGGGGTAAGGGATGTGTTCAATTTTCTTTTGGATCCA
ATCATTGATTCTAGAACTGCTACTAGTAAAAGATTATGTAGAGGATATTTACTAGCTAAA
CTGCCTGTAATTTATGTTTTTCTGGATTCACATGCATGTGACTAATACTTGCTTTGATAT
TTTCCTGCACTGTTGCAAGTGACGATAAGTTACACTATTTTAAGCAGCATTCTGCATCTT
AAACTGGAAAACTAGTTGGTCTGTGTAGTTCTAGGGGGTGTACTCTGCGGTATTTGAAAG
TCTGCTTATTGCTTCGGTTGGATGCTATCATTTGCTATTGAGACTTACTTTATGACCTCA
TGTGCTAACTTCTATTCTAGAAGGAATGGCATATATTATTTGGATGTCAGAAAAATAGTG
AAGCATTTTCTTCTGAACTTCGCATGTTTGTGCTTTGTTTCTCTTAATTTTGGAAGTGGC
TGGGTTTATCAGAGTCATTTATCTGGGTTATAATTTGATAGATGTCCGGTTAAGTGTACT
CTTGATAGTGCTCAACACGTTCTTATCAATAGCTAGAGGTTTACATGGTTTATACATTTA
TGTCCTCTAATGTCCAATTTCTGCATTTATGTCTACTGTTTCGAACTTTTGCACAATGCT
GCCATAAATAAATTCATTATCCCCTGTCTACACTAGTTCAGATTTTACATTTTTTCTTAG
CCAAATTACTAGATCCAGGTTTGATTTAAAGCTGATAAACATTTTAGATTTGAGTTGGTG
AGGACGTTTTAACTGCTCGCATGCTCCTTCAATATGAAGTTTCAAATCATTCCTATTACA
CAGGTTCTGCCGTTGGCTTTAAGTTGGACAGTCTTCTAAAGCTCACAGATACACGCGCTT
CTAACAGCAAGATGACACTCATGCATTATCTTTGCAAGGTTTGGTTACTAATTTTGTTTT
TCTCTGTTGTGGTGTTATTAAGGTCATTCTGTTTCTTGTAATATTTGCCTGACTTATATT
CTACACCTAGTTTATATGTTACGTTACTACTGGACACTTGTTTTTGATGCAAACAGCAAC
TGTCTGTCTTTTTTATTGTCTAAACCCTGTTTTATTGTGGTTCAGGTCTTAGCTGCCAAG
AAACCAGCACTTTTAGATTTTCACCAGGAATTTGTCAGCCTTGAGGCTGCAACTAAGGTT
TCTCATCAGTCTCAGTGTTTGAGGTTTATGGTTTGGTAACACTATTTGAAGCCTTGTGTC
CTTGCAGATACAATTAAAATCTTTAGCAGAAGAAATGCAAGCTATAACTAAAGGATTAGA
AAAGGTTAAGCAGGAGCTAGCTGCCTCTGAAAATGATGGTCCTGTGTCTGAAGTTTTCTG
GGGGGTACGTAGTTATTTCATTGCTTTTTGTTCTTCAACATACATGTAAACAATTTGTTG
CATGGTCTTCACTTGTAATTTATAGTTCACTACTCAAATATTTTATTCAGGCGCATTCCT
TTGTGCAAAGTTCCTGATTGGCTACTAGCTTTTTGTTTTTACCTTTTGCCCATGTAATTT
ATTTTATAAGTTAGAATAAGAGACATGTTATGACATACCCCTAAAAGTTGGGGTCAATAA
ATAAAGAATGGGTACTCGTACAACTTTGTAATGCCAAGACACTAACTTTGATGCACAAGT
GATTATAACTAGTATAGTGGAATATTAATAAAAGAATATGGTTAGAAACAATAAATTCCT
ATTTGAAAGTTCCTTCAGATAATCATCTTCATCTTACATAGTAGTTCTTTCTGATTGAAA
CACCATTAGGTCTTATATAATATTCTGATGCAATAGAGTGAGCATTTGTTATGGCTTTGT
CACCTATACCAAACACTGTCAACTGCTTTTTATTTGTCTAGAGAATACTTTCCTTGTTCT
AACATTTTTTAAAAAAATTTAATTTAGACATTAAAGGGATTCCTTTCTGTTGCTGAAGGA
GAGGTGACATCCGTAACAAATCTATATTCTGTGGTGGTAATTTGCCAACTATTGACACTC
TCTTTTATGCATCATCTAATGTTGTCCAATTCTTTTGATTTTGTCTTTCTTTAATCATTG
GTTTTACCTTTTTGATGGACAGGGTAGAAATGCAGATGCACTTGCACTCTATTTTGGTGA
GGATCCTGCTCGATGCCCCTTTGAGCAAGGTAGATTGCATTCTGTACCTAGTTTCTTTGA
GTAGTTGTCTAAATGTGCATAATGAGAATGTTAGAGAAAGACATTTTATTGACCCACTAT
AGCTCCCATTCAACCCTCATTTTCCTTTCGCCCATCAAATAGGTTATCATAAGGTTAAAG
GGCCAAATGTTTCAGGAAGTAGTCATGTTAGGCCCAAAAGAAGAGGAAAACCTACCTGAA
GTTAAGAAAAATAATATGAGGGCGAACATCTTAACTAGAGATGGATAAGGGTGATTTTGT
GATTAAATTCAGTGCGTTTTTTTATTCTTAGGAAACTAAAATACTTGTTAAATTATGGAG
AAAGGTGAAGACTGGATAGCCGAGACAAGAAAAGATAAAGGGAAGTAAGGGCCTTTTTAG
TTTTGGGAAATGTTTTCCATTTCCCATCTCCACATTGACTCTAAGTATGATCAATACATG
GTAAATGACCAAATTAGAGAAAGGGAGAAAAGGGTTTTGGAACTTGGTAATTAATAAAGA
GAGAATTTAAAAAGTTGCGTTGTTATTTTAGAAAATTAGAAATTTAGGGATTTCAAGCTT
CTATCATATTTCATTGATCATATTATATAAAACTGTAGTTGTAAAATGTAACAACATTTT
CCTAAAATATTAGTCTCTAGGGTTTTTCTATTTTCCAAGGCTGTATTTAGTTCTTTATTT
CTTTTCCAGTTTTTGCTATAAAGCTGAAGTTGGTGATCAAAATTCAAAAGTAAATATTGT
TAGCAAGTAAATGGTGACATGATGGTTCTATTTGAAATAAATTATTCATAAAATTTAACT
GTTACAATTTTCAATCTTCAAAATATTTTTGTTTTTCATCAAGACTCATATTTTGTTTTG
TACCTCCGGAAGTATATAGTGTGGCTTCTAAAAGCAAAAAGAACCTAATTTTATCAAAAT
TAAGATTTTGTAAAATTTTCATGTATTATATTCTATATCCTAGTTAGGGTTCTATTTATT
TCAATCTTCCATCATAAATATGTTGCTTTGACTCAATTTTCGTGCATTACCAGTTTCCAA
CACCCATGTCTCACACTTTTTGGAGGATCCTCCAAGGACCCTCATACATGGAAGAACTTA
AATACAATAAAACATACCTTTATTTGGCACTTACACCTGAACCTGAGTAACATAGCATCA
TAGTATACTGATTTTCAAATGGTGATTTAAAGTTGAATTGATCACACCTGATGCTGTATT
TTGTTCAATGCAGTTACTGCAACTCTCTTAAATTTTGTGAGGTTGTTTCGGAAAGCACAC
GAAGAGAATATGAAGCAGGTTGACTTGGAGAAGAAGAAAGCTGAGAAGGAGAAGGCTAAG
GGAATTAACCTTACAAAAAAGGGTGCAAATTAGTCTGAAGATCAGTTTCTCTTTTCATAC
AAGATAATATGCTCCTACCAAGCAGCAGATGTTTGTGCCCAAGAGTTCGATTGAATGACA
ATGATGCTGCTTTTTGGGGATGTCCAGATACCCTTCCATTCTCTGGTATCTGTGTAATTT
TAAGCCCTCCCAGATAAATGAGGCAGGTGCCTTGTCCTGGAGGTTTGAAGGGCACGAGCT
ATGGGCGTCAGTAGACATTTTTTAAGGGAAGATTTTCAATCCCATCGATGATCAGATTGA
CCAAGTAGCTGAGCTTCCGAATGCAAGTTGTTGAGGTAACAGCTATGACCCTTCTTCTAG
CTTTATTTCAGAATGAGAAGACAAGCACTTCATTATGATAAGCGAGATCTTTTCAGCATC
TGCCATTAAGTTTGGCATATTTACTTCCAGCACCTAGCAGATGGCAATGGGATTGTAGAC
TCGAAAATTCCACCATACCATTAAAACGAGTAATGTACATTATGTTGTAACATAAGTCTT
TTTCTTTCATAATTAAGATAAAGTAACCCATCGTATAAAAGGAGAGAAATTAGAAGATGG
GTTTTCTTGGTGTAATTGTAATATACAAGCATTAGAAATAGCGAAACATTCATGTTATAT
TCTTATCATATCCAAGGTTACCAGTTCTATGAAATCCCCCAAAAAATCAACTTAATTGGG
TCAAATTTATATCAATGAAACTTTGCAGTGCCAGTTATAG
>GhFH38
AAATAAAAAACTAAATTTAACATATTATTTAATAAACATAAAAACTTGTGTTAATGCTAC
ACGATAGGAGGGGCAAGGCCTGACTGACTGGGAAACCCGTTAAACTTGAGGATACGATTT
GAGTACTGAGTACTGACTGAGCTGAGCATCCGAGTGGTAGGAAGAATCGTCGGTGGGTCA
ACAATCCCCACCCTTTTTGGACTTTTTAAAAGACCATCCCTGTCACTGTCACGCACTCTA
ACAGTAGTTTCTAAACTCTAGACCAGCACTAAACTACAGCAGTACAAAAAAAATATAAGC
AGTAAGCATATTATTAGTGTTATTAATAAAAATAAAATTAAAACAGCCCAACTCAGTTAC
AGATTCACTCAACTCAACTCAACGCAAGTGCACAACCACAGCACCAGCTGAATCTTAGCT
GGATGCACCTCCTTCCTTTTCATTTTCCTTTCTCCCTCTCTCACTCCCAAGAAAACAAAA
GAGAAGAAAAATAGTCCCCACGAATCTCACCCATCCATTCACAGCAACACTCACACACGA
TGCTCTCCTCCCTCTCCTTCTCCTTCTTCTTCTCTTCCTTGTTGTTTTGGTCATGTCAAT
CCTTTCCCATTCATAGCCGTCGGATCCTCCATCAACCTTTCTTGCCATTTGGATCTACTC
CGCCGTCTGATCCTCCTCCTCCGCCTTCTTCTCCGCCTTTTTCTTCCACTTCTCCTCCTC
CCGACTCTCCTTTCTTCCCCTCTTTCTCTTCATCTCCCCCTCCTCCTTCTCCTTCCTCCT
TGGCTTCTTTCCCCGCCAACATTTCCTCCCTCGACATCCCTCACGCTCCCTCTCCCAACC
ACAGCTCCCGCACTCTCCTCATCCTTGCCATTGTCGCCGCCGTTTCCGCTTTCGTCGTCT
CTGCTTTACTCCTCTTCTTCTATTGCCGCCGCCGCAAGCAGAAACGTAGTTTCGTCGACG
ATAACAAGACCTTAACGTCCAACAATAGTAGCAGGTTGTACCCCAGCAACAATGTTCATA
ATGCTCGTAAGCTGAGGACAACTTCCGCCACTAGTTCCGAGTTGCTTTATTTGGGTACGT
TGGTAAATTCCCGAGGCGGGATCGGAGATGGCTCCAATAATTCGCCGGCCAATGCTAGGT
TTGATCCCAGGAAAATGGATTCCCCGGAGCTCCAGCCGTTACCGCCGTTGTCTCGACAGA
GCACCGGTCGGAACTTTCGAGCCGGTGAAGTTGAGTCGGTTGCTGAAGAAGAAGAGGATT
TTTATTCACCAAGAGGATCTCTCGATGGCCGAGATAGTCCTAGTCGAAATGGATCCGGGT
CAAGAAGAGTATTCGCGACGATTGCTGTAAAAAACATTGAGTCTACAAGTACTTCCTCGT
GTTCATCTTCGAGTTCAAGTTCCTCCGGCGGGTCTCATTCACTTAGTATTTCTCCGCCGG
TTAGTTCGAGTCCGGTAAGATCTGACCCGAAATCTCCAGGACTCGTGCAAGTTCAACCTT
CTTCAACTCCGGGGAGGATTTCAACTGATTCGCCACGACTTCCCAATGCGTCCAATGGAA
ATGTACGATCTCCCTCGTCGTCTTCAACTTTAACGTCACCGGAGAGGGAAAAATCAGAAG
GCCGAAGCTTGCGATCTCCTTCGTTGTCTCCGATGTCGATCCCGAACCCAGATTCACATG
TTGTTTCCGATCGAAACATTGGATCACCATCACTGTCTTCGGCTGCTACTTCGCCAAATA
GAACGTTGATCGAGAAACTAGATGCATCGATTAGAAATTTCAAGGATTTGGTTCGAAATA
TGGGGACTCCATCGATTTCAGCTTCAGCTGCAACTAGTTCATCAGCCAAAGGATCTCCGG
TTAATGATATGGGTCGAAACCGAACAAGGTCCCCATCAGTTCGTTCAGCTTCGGCTTCTC
CTGAGAAGAACATGGTAAATAATCCGAGTGAATTTCCAAGAATGGTTAGTGAGTTGAATC
CAATTGTTAGGTATCCTTCAATGTCATCAGCCTCGACATCACCGGAAAGGGCTTTGAATG
AAAATGAGAATGAGCGGTCTCCTTTACTATCACCGGCTTCACCATCATCGGATGGAAGTT
TTGGGAAAAGCCCAAAGAAATCACCATTGGTGGTTGCTTTTTGGGATTACAATAGGAGCT
CTTCGTTCTCATCTTCAGCTTCTTCATCACTAAGAAGAGATTCGGAGAATAGTCCTGATG
CATCTCCTGTAAGAGTTAGCGGAGATTTAGAGAAGCCTATGTTGACTCCACCGCCGCCGC
CACCACCACCACCTCCTCCTCCGCCTCCTCCGAAGCAGCGACGGCTCTGGGAGAAACCAC
TTCCATCAGCATCTATAATAAAACAGATATCGAAGCCGCCTCCTCTTGTGCCCCCTTCGA
TGCCTTTTATGACACACAACCCAATTAGTATTTCTCAAGTCGAGTTGCCTACAAGGTCTG
AGTCTGAGGCAGTGGAGGAAGAGGATGCGGAGGAGGCTTTAAAACCCAAGTTAAAGCCTT
TACATTGGGATAAAGTACGAGCCAGCTCTGATCGTGAAATGGTGTGGGATCACCTCAGAT
CAAGCTCATTCAAGTATGATTTCAACCTCTAGTTAATTGTAAACTATGGGGTTCTTGTCA
GATCTTTTAGTTTTAGTTAAATTAAGGTTTTCTTCACGTGGTTCTACTCCTTGCTTGAAT
ACTGTCTAAGAGTTTGGCTTCTGCAGGTTGAATGAGGAGATGATTGAAACACTATTTGTC
GCAAAAACACCGAATCCTAAACCAAAGCAAGCAACTCCACGTTCTGTTCTTCCTTCACCA
AACCAAGATAACAGAGTGTTGGATCCCAAAAAGGCACAAAACATAGCAATTTTGTTGAGG
GCACTCAATGTGACCGTCGAGGAAGTTTGTGAAGCCCTTTTAGAAGGTAATGAAATTGCC
ATTTAGGAATCATCACTTATAACTTTTTGGTTTATTGATTGCAATTGTGGTTCAAGTTTT
GTTGATTTTAGACTTAAAAATGTCCATAACTTGCACAAAGGTCATTAAGCTGGTCCGCTG
GATATGGAATTGGTATTCATTTGTCCTTATATTCCTTGAACATTACTTAATGAAAGTTTT
CTGCTGAAATTGTCACTGAACTTAGTAGTTTGTTACGACTTTGGACCTGTGTTTAACAAT
TCACAGTAGTTCAAATTTAGATGCTACTTTCGAAGCATGTTCCCTTTTAAGGTATATAAA
ATTTGCATTTTTACCATTGTTATGGTGCAAACCATTGAAGAATCCTTTGTTTGTCTTTCT
ACGATTGAAAAAGGTTTGATAATTTGCATCACTATGCTTAACTGATGATCCCAACTTAAA
CGGTTGACTGTTTTGAATGAATCCAACTCTGAGATTACCTTTGAGTATACTGAAGAAATA
TTCTCACTAGATGTGAATATCGGCTTATATTTTTGGAATTAGTTAGTATCATACAAGACC
ATAAGTGAATTTCATATTTTTGGGAACCAATAGTCTGAGTTTGTATTGCCTACAAATGAT
ATTTGTTGAGCTTTAATATCCTTGCCATGACTGGCCATATGGTTTCCTATATTTGGAGTT
ATTATGTATGGGCACTAAAAATCTCATCTATGATGGTACAGGTAATGCTGATACACTCGG
CACTGAACTTCTTGAAAGTTTATTGAAAATGGCTCCGACCAAGGAAGAAGAACGCAAGTT
GAAGGACTACAAAGATGATTCACCAGTCAAGCTTGGGCCAGCTGAGAAGTTTTTAAAAGC
AGTTCTTGATATACCCTTTGCGTTCAAAAGGGCGGATGCAATGCTCTACATGGCTAACTT
CGAGTCTGAAGTTGAATACCTTAAAAAATCTTTCCAAACTCTAGAGGTAATTTTCACCTA
CTCCATCTCTGTCTGCTCCGCATTTTCTCGATTTCTTCCTCGTTTTCTTTCAGCTTTTCT
TGGTTGCTTGTTTATGCTTGTATTAAAATGTGAATACTCATTCAACTACCATATCCTTCA
TCGTGGTTTAGAAATTTCAACACCAACCATTACAGCTATCTATTTGACTATTCACAGTCT
TTATCACATGTTTCTCTTCAAAGTAAAATATGAATGACTAATTAAATGTGCCTTGACTTT
AGGTTAGTTCATACCTGACAGCTTGGTTTTAGTCTATAAGCTTGCCTAAGCATGTGAACA
AGAAGAATATTCTTGTAATATGGTTTTTTTGGGTACAACTACATGTGTTCTTGAAATATG
TTGAATACAGTAACCATTTCAATGGTCTAAAAAATGCATGTGTGCGAGTTCACTACCGAC
AGAATATTGCCTCATTTGCTTTAAGACGAGTCTTATGCTTTGTTTTCATTTTGTAGATTT
AATGTAGACCAACAAAACCTGTGTTGTTGCTTTATTATCAATTGTATTAAGCCGTATCCT
GTTGGTTTGTCCTTTTTACAGAATGCTTGCGAGGAATTGAGAACCAGTAGGATGTTTTTG
AAGCTTCTAGAGGCTGTGCTCAAGACTGGGAACCGCATGAATATCGGGACAAACCGTGGT
GATGCCCATGCCTTCAAACTTGATACACTTCTTAAGCTTGTTGATGTGAAGGGTGCGGAT
GGGAAGACCACACTCCTGCATTTTGTTGTACAAGAAATCATAAGAACTGAGGGTGCTCGT
CTTTCCGATGCTGACCAAACTCAAAGCTCCACTGTAAACGAAGATGCTCGGTGTAGGAAG
CTCGGTTTACAAGTTGTTTCTAGTCTCAGTTCAGAGCTCACCAATGTGAAGAAAGCTGCA
GCAATGGATTCCGAGGTACTTAACAGCGATGTCTTGAAGCTTTCTAGAGGCATTGAAAAC
ATCAGCGACGTTCTAAGATTAAATGAAAAAATGGCATCAGACGAGAGCCTGGAGAAGTTT
TCCGAATCAATGAACGAGTTTATGAAAATGGCCGAGGAAGAGATTATAAGGATTCAAGCC
CATGAAAGTGTGGCCTTATCTCTGGTAAAGGAGATTACTGAATACTTCCATGGGAACTCA
ACAAAAGAAGAGGCCCACCCATTTAGAATCTTTATGGTGGTGAGGGATTTCCTTACGGTT
CTTGAACGGGTCTGCAAGGAAGTTGGGATGATAAATGAACGAACCGTTGTTAGTTCTGCC
CATAAATTCCCAGTCCCAGTGAATCCAATGATGTCCCAAGCTTTTGCTGGATTTCAGGGC
AGACCGCGGTATGGTTCTGGTTCTGATGATGAGACTGCATCACCTTAGTTGTTTGCTGAA
GCTGTAAGATAGAAGCTACCAAAATTGGGTGGTTTAGGTTTTGCATGAAGCTTGTATGGC
TTGTCCTGCAATGTAAGGTCGCAAATATTTATTTATATTCTTATTTTCATATCTGTATAA
ATCCATGTACAATTCAGAACAGTTTTGTTCTATATAATATATAATATACGAGAGGAAATT
TTCTTGGGGAAACAAAAGGAGGCAGTGTGCTGATTTATTTCAAGGGGAATGATACATTCA
TCAGGTTCATGCCGGCAAAATTTAACAGGCTGCAATAATTTTATGTTTTTAATGTTACAA
AGAATCTTTAACATTTGGCTGATACCATCAAATTGCTTATGCTAGAAGTTGGTGTTGATC
TGCCCCAGCTTCACTGGTTTTGCTGTGGCATCTCAGCATCCATGCGTTCTAGAATACGCC
GTGCTTCTTCCTCTGTTGCAGGAACTACATTTCGGATCTTAAATCCATTCTTTGTGGCCT
TTGCCTCTGGCCGGACGCTGAATGTGAAATAAAATGTATTTGATACCTGCTTCATGGA
>GhFH37
CCACCCCCCCCACCACCTCCTCAGTATGGAGCTTTGGCACCTCTATCGCAACCAATGCCT
CATTACATAGCTTCTACTCCACCAATACCACTACCACCACCTTTATTGCTGGGAATGCGT
GCATCTTCTTCACTGCCCTCACCAATGCCTCATTCTCCATCTGCTCCCCTTGAACTACCC
CCATTGATGTCTACTACCCCATCTCCTCCACCACCGCCATTAACTAGTGCCCCAACTCCA
CCTCCATTACCCCCATCAATGTCTACTACCTCAATTCCTCCTTCACCACCCTCATTGATC
TGTAGTGCCACAATTCCTCCTCCACCTCCATCACAACCCCCATTGATGTCTAGTGCCCTC
CCTCCTCCACGTTCATCACCCCTATTGATGTCTAACGCCTCACTTCCTCCGACACCTCCA
TCACCCCCATCAATATCTAGCTGCCCTCTTCCTCCTGCTCTTCCACTCCCATCAATGTCT
AGCGTCCTACTTCCTCCTCTAGCTCCACTACCCCCCTTGATGTCTAGTGTTCCACCTCCA
CCTCCTCCTCCTCCAACTCCATCACCCTTATCAGTGTATGGCACCCCACTTCCTTCATCT
CCACTAGCCCTATCAATGTCTAGTGACCCACCTCCACAACTCCCATCAATGTCTAATGCC
CTACTTCCTCCACCTTCACCACCCTCTTTGACGACTATTGCCCCACTTCCTTTTCTACCT
TCACCATCCTTTTCAATGACTAGTGTTCCACCTCCTCCACCTTCATCTCTACCTCCCCAA
TTGACATCTAGTTCCCTAATTCCTTCTCCGCCTTCACCATCCTCTTCAACAACTAGTGTC
CCACTTCCTCCTCCACCTTCACCACCCTCTTCAGCAACTATTGCCCCACATCCTCCTCCA
CCTTCACCACCCTCTTCAACGACTACTGTCCCACTTCCTCCAACCTCACCACATTTTTCA
ACTACTATTGCCTCGTCTCCTCCATCTCCACCACCTCCACCAATGTGTAGTACTCCACTT
CCTCCATTTTCACCACCCTTTTCAACTACTATTGCCTCGTCTCCTCCATCTCCACCACCC
CCACCAATGTGTAGTACTCCACTTCCTCCACCTTCACCACCCTCTTTGACTAATATTGTC
CCATCTCCTCCAGCTCCACAACTCCCATCAATGTCTAGTGCTTCACTTCCTCCACCTTCA
CCACCTTCTTCAGTTACTAGTGCCTTACCTCCTTCAATTCCACCACTATCTCCACCTCCC
CTATTGATGTCTACTGCCTCGTTTCCTCCTCCACCTTCACCACCCTCTTTGACAACTAGT
GCCCCACCTCCTCCATCTCCACCACCCCCATCAATATCTAACACCCCACTTCCTCCCCCG
TCGGTATCTAGTGCTCCACTTCCTCTTTCACCTTCGCCAACCACTTTGATGACTAGTGCC
CCACCTCCTTCACCTTCACTACCATCTCCACCTCCCACATTGATGTCTACTGCCCCACTT
CCTCCTCCATCTTCACCACCCTCTGCAACGACTAGTGCCCCACCTCTTTTGTCTCCATCA
CCCCTATCAATATCTAGCATCCAACCTCTTCCCTCATCGATGTCTAGTGCTTCAATTCCT
CGTTCTCCTTCACCAACCACTTTGACAACTAGTGCCCTACCTCCTCCATCTCCACCACCC
TCGTCAATATCTAGCACCCCACCTCCTCCTTCACCAACCACTTCGATGACTAGTACCCCA
CCTCCTCCATCTCCACCACCCCCATCAATATCTAGCACCCCACCTCCTCCCTCATCGATG
TCTAGTGCTTCAATTCCTCCTTCACCTTCACCAAATACTTTGATGACTAGTGCCCTACTC
CCTCCATCTCCACCACCCCCATCAATATCTAGCACCCCACCTCCTCCTTCACCAACCACT
TTGACGACTAGTGCCCCACCTCCTCCATCTCCACCGCCCCCATCAACATCTAACACCCAA
CCTCCTTCCCCATCGATGTCTAGTGCTTCACTTCCTCCTTCACCTTTATCAACCACTTTT
TCAACTAGTGCCTCACCTCCATCTCCACCACCCCAATTGGTGTCTAGTGCCCCACCTTCA
TCACCCCCATCAATGTCTAGTGTCTCACCTCCTCCACCTCCACCACCCTTATCAATGTTT
GATGTCCCTCATCCACCCCTTCCCCCATTACCTGGAGTGCCACCTCCACCTCCTACCCCC
CTTGGAGCACCACCCCCACCACCTCCACCTGTTAATGAAATTGCAACACCAGCCCCACTT
ATGCATGGAGCTCCACCACCTCCACCGTTGCCTCCTACTGTTGGAGAACCACCTCCACCG
CCACCTTCTGGGGTACCGCCACCTCCACCGCCGCCTCTTGGAATTGAACCACCACTTCCA
ACGCCACCTCTTGGAGTTGGACCACCACCGCCACCACCACCTCCAGGAGGAGGAGCACCA
CCTCCGCCACCACCTCCTGGTGGAGGAGCACCACCTCCGCCACCACCTCCTGGAGGAGGA
GCACCACCTCTGCCACCACCTCCTGGTGGAGGAGCACCACCTCCGCCACCACCTCCTGGA
GGAGGAGCTCCTGGCCCTCCAGCACCACCTGGAGCTGTTGGTGGTGGACCTCCGCCGCCT
CCACCATTCGGTGCCAAAGGAGCTGACGCAAGAGGAAGAGGGCGTGGGCTATCACGTTCA
GGAGCTATTCAAACAGCTAGGAGATCCTCCTTAAAGCCCTTACACTGGAGTAAAGTCTCA
AGGGCAATACAAGGAAGCTTATGGGAAGAATTGCAAAGACATGGAGAGCCTCAAGTGTAA
TATATCTTTTGTTGATTTAACTTTTCTGTGGTATACTTCCATAGTGAAATTCCTGACTAA
ATATCTAGGCTAATATTCCATTATTATATGTTTGTATTACTCTTTCACATGTATTAATTT
CCTTTTTTTTTTTTTTTTTTTTGTATTTGCTTACCTTTCCTTTATTTCTCCTAGTGCACC
AGAATTTGATGTGTCAGAGCTTGAGACTCTTTTCTCCAACGTTGTTCCTAAGCGTTCAGG
TGACAAAGGGAAAGGCAAGTCAGCTGGACCAAAAACTGACAAAGTCCACCTGGTAATCTG
GAATTTCATTTTTCTCAATAACTATGCATCTAGGTTTTTTTATGGGCGATTGTGGTATTA
TTACTTGAAGCATCTTGTAGAGTTGCTACAAGGTCTGTGGTCTTAGAAATTGAGAATTTT
TAATTTTTAGGGTAGGTTTCTGCTTGGGAAAGGCATTCTGATCTTTGTTTTGTAATTCAA
ATCAACTATAATGCTTATCTTTCTAATTGCTTAACTATCATAAGACCATCATAATTCCAT
TGCTAACAGATTTGGTTTATCACATTGTAGATTGACTTGAGGAGGGCTAACAACACTGAA
ATTATGCTCACTAAAGTTAAGATGCCACTTCCTGATATGATGGTAAGCTAGATATGGTCA
TTTTCTTGTGTTTATTAGCGTTTCTTTTAGACAACTGGAGGATTTATCTATGGTGTTCCA
TTTATATAGAACTTGGAGTTTAACCCAAAATATATATGAATAAGACAACAAGGTTGTTTG
ATCTGTTTTTTTTTTTTTTTAGCTAGTGGTTGCACTTAAGTTTCCAAAGATGTGGTGACC
TTAGCATCATTAGCTTCTTCTATGGATTCTGTTTTGGTGTAATGCAAATTCTTAGGATTG
TCATGCTAAATCTGACTCACTTAATGGGGGCATGGTGGGAAATAGGATTCTCTATGAATT
CATCTCCTCTCTTTTATTTTCTCCTCCTTTTTTGCCTTAGTTTTAACCAAAGATACTCGG
TTTTATTTGTTAACTTACCATATAGAGCTTCTTGAATTTATCAGGCTGCAGTGCTAGCAA
TGGATGATACGGTATTAGATGTTGATCAAGTGGAAAATCTCATAAAATTTTGTCCAACTA
AAGAGGAAATGGAACTTCTCAAGGTGATGCTTTAGCATATGCATATTAATATATTCAGTA
TTGTATTTAAGCTATTTAGAATTGCTTTTTACATAGTATACATTTACCATTAGAAGTTTG
TCTTCTCTGATTGTGATTTACCCTCTTTTTATTTTTTAGAACTACACTGGTGACAAGGAG
AGTCTAGGGAAGTGTGAACAGGTCTGCATTTTCTCTCTAACCATATTTTCTCAATTTTTC
AAATTGTTAGACTTGGGTTTCTTACATAGCTGGACTCATAGATGGTTCATTTCCTTTGAC
ATGCTAAATATACTATTTTTCTGAAAATTATTTGTCTTTGTCTTCATGTTCTAAAATTTG
ACCTTTTAATATCTTTCCTCCAGAGCATTTAGCTCAGTGGTTGGTGCATGCTTCCCCTGA
CTCAAAGAGCTGGATTCAAGTCCCCCCATCTCCCAATATAAGAAAACTCTTTATGCCATT
CAGTTTAAGAAATTTCTTTTAAAACTGAGATACTTTGGTATGATAGTGAATACATTTTCC
TGGCTTGGTCACTTCGAATGACTGAATTACTGCTTTCTTTTGATTCGGTTTTTAGGGAGT
GAGGGGAACACAATGGAAAACTTGTCCTCCCTCCCCCCTTCCCCCAAGTTCTTTTTATTT
TCCTCTCTTCCTTCTTCTAATGAAAAGAGACTATAATTTCATGTACCGATGTAGGAATTT
ATACTGCTTGTTAACAGTTTCCTTTTCTGTTTCCTGATATATTGAATTAAGTGTTTATTT
TCAATATTTCTGAAATATTTTGTTTTAAGAATTTATACTTTCTAAAACCCTTTGGCATGA
AGTATTCTTTTCAAATCATAGTTTAAAGATGGAAATTGATGTCTAAGCATTGATTTGTTT
TTATCTTTTTGCATTTTTATAGGGACATCTAAACCAAGATGAAGATTGTACTTTTGATAC
CTAGTCCTATATTTCCCTACTATATTTTTGGAACAATTTATGTCTGATAATTCCTCAATA
AAGATAGTAATGTTAGCGAAATTTGTTCAGTGATGTGGACTATTCATGAGCATAAATACA
GTTAAGATTTTCTGACTGAAAGTTCAAGCATAGGGAGCTTCTCTGATAAAAATTCATTTT
GTTTACTTATGGGTTTATTCTTATTCTGAGAGATTTAAACTAGATTACTCTATATATTTA
CCCATGGAAAGAAGTGTGGTATGGGAGGGTGTATATGGTTGTACATTTAGTAGAGTGATA
GGTTTGTCCTTTTGACTTTGTGGTTCATTTGAGGAAGAAAAATAGAAGGATGTTTCAGGG
AAGAATTACTCTTTAACAATCTCCTGTTCTGTACTCCCTTGTTATAATTTAAAAAGGCAG
CAGTGGCTGGAACTGCAAGAGGCTATTGATTTTATATCTCTGTTCTGTTAAATTGGGCTT
TGTGCTTCAGTCAGAGCTGCCTTGGTTCTTAGTGGTAGTATGGGTTCTTTCTAATTCAAA
AACGAGAAAGAAAAGGAAAGAATGGGCAGATAATGTATCTCTGTTATAGTACTAGATTTT
GGTTGATTCAACATTAAGAAGATAGTTGAAGTGCTGGAGAACAATGATTTATCATATAGC
ATTGTAGCAAATACAAGATAACAATTTTCTGGCATTCGCTTTTATGAAGAAGCTCTAACT
AAAACATTTAGTTCCTGGATGCTTCTCTAATAACATCTTTCATTTGATCCATCTTTGTAA
GAACTTCTAAACCTGAACAAGTTTTTGATTTTTCATGTTCAGTACTTTTTGGAGCTGATG
AAAGTGCCACGAGTAGAGTCAAAACTAAGAGTGTTTTGTTTCAAGATTCAGTTCCGAACT
CAGGTTTGGCAGTATCTCCATAGTTAATCTGATTTGATAAATTTACAATATTATTCAATA
ATTAATCTCCTTCTTGTTTCTCCTTTTTCTTTTATTGAATCACTTGTTTATCCTCTGTTC
TTACATTTTTTTACCATCTGCAGGTTTCTGAATTTAAAAGGAGCTTAAATATTGTAAATT
CTGCATGTAATGAGGTATATCATTAATGTTGTTGATGACGGCAGTGTTTATTCGTTCTTA
TCTTGCAACTTTTGTATTGGTTATATAGGTACGAAATTCCCTTAAATTGAAGGATCTCAT
GAAGAAAATTCTCTATCTAGGAAATACATTGAACCAAGGAACTGCAAGGGGTAAGTGACA
TTCAATTTTTCCTTTTGGCTTCAGCCTTTGATGCTACAATTGCAGCTTATAAAAAGATTA
TGCAGAGAAAATATTACTAGCTAAACCACATGTAATGTATTACTAAAACCAATTAAGGTT
GGCCTGTCCAGTCCTCCCATTATCTAAGAATTGGGTAATATTGAAACCGATCAAAAACCA
GTTATTTATTGAACGGGTAAAAAACCAATTAATTTTTTTTCCCTTTTTCTTAAATTAAAG
ACCATGCCATTAAGCTAAAGGCATATTATTGTTAACTATTATTATATTAACTATTTATTT
TACATTAAATTAATGTTTAAACATAAAAAATAAAATAAGAAACAATCAAACCAACTGGTT
TAACCTGTGGTCCAGTTTCTTTAACATTGGCATTTATGTCCTTTAATGTCAAACTTCTAC
ATCTATGTCTTTCATTTTGAATTTTTAGATGATAGTAATGTCAATCAATTCTTTGTCCCT
TGTTATGCTACTAGTTCCTTTGTTTTGCATTTTCTTTTTCTTTTCTTTTCTTTTTCTTTT
TTGCCAGAGCCACTTGTCCCAGGTGTCATGTTTTTTATGAATTTAATGCTGATCAACTAT
TCAGATTTGAGGGAGTGAAAATTCTTCAACTGCTGTATGTTCCTTTAATACGAGCTTTCA
AATCATTCCTGCTATACAGGTGCTGCTGTTGGGTTTAAGTTGGACAGTCTTCTAAAGCTC
ACAGATACACGTGCTTCTACCAGCAGGATGACGCTAATGCACTATCTTTGCAAGGTCTGG
TTACTATTTTTTTCTCTCTTGGTGTTTAATTAAAGATCATTCTGTTTCTTGTAAGATCTG
CCTCGATTATGTTTTACACCCAGTTTATATGTTACTTTGCTACTGGAGATTTGTTTCTGA
TACGAACAGAAATGGTTGATTTCAATCAAGTCTGAACTGTGTTTTTATTGTGGCTTAGGT
CCTAGCTGCCAAGAAACCAGCTCTATTAGATTTTCACCTCGATTTTGTTAGCCTTGAAGC
TGCTACTAAGGTTTTCATTAGTATTTTTACGTTTGAGTTTGTAGCTTGGTAACACTATGT
TTAGTTTGAAGGCTTGGGTCCTTGCAGATACAATTAAAAGCTTTAGCAGAAGAAATGCAA
GCTATAATTAAGGGATTAGAAAAGGTTAAGCAGGAGCTGGCTGCCTCAGAAAATGACGGT
CCTGTTTCCGAAGTTTTCCATAAGGTACATGGTTGTTTTGTTTCTTCCTTCAACGTACAT
ATGTGGTAGAATCTTGATAAATGAATATTCAATAAATTTATAAGTTCAGTTAACTAATAG
AATCTCAGTCTCAGTTGAGCCAGTTTATTAATTCAAATGACAGCCTCACTAAAAGCCTAA
GACTATGTTGCTCAAACTTTTCATTTTTTTGAAATACCCATGTTGAACATATGGACATGA
GCTCCAAGGATCCTCCAAATATATAGAAAACTTTAGAAAAATCGAACCATAGCCATGTTG
AATTCATAATTGTATCTGACATTTGCTACCAAGTCTAAGAAACATGGGCATAAGATAATA
TTAATATATATGTATATATTTTATAATTCTTTAGGCCCAACAAATATATAAGATAATGAT
TCCTAAAGAAACATAAATGTTCATATAAAACAATAAGTAAATTTCAGTTAACAACTTTTA
CCTTATTGTTTAAGCTCTTCTAAAAATTTAAACTTTAAAATTGTTTTTCTTTTTCTTTGT
GCCTAAACCAAACTAAACCTTACTCTTAATATTTTGGAATGTACACACCGCATTCAGCGC
ATTCTTTTCATGTTTAGCAAGTAGTTATTTAAAGTGACTATATAATTGTCATCTGGATCT
TGATCATCATCAGTAGGCCTATTTATGATCCCTTGAATAATTTATCCTTAGGTGATTCCA
TCACTATATCCAGTGCTTTTAGTTTATAAGTCATTCATGCATCTTAGTAAAAGAAAATAG
TAATATACATTTATAAGAATTGAAAACATAAAATTCCTTATAAATTAATAAAGATTAACC
ACCAACTGAATTCTGGATTGGTTACTAGCTTCTGCATTTTTTTCGTTTTATCACTCTTTG
CACGTGTAGTTGCTCTATAAAATAGAACAAGAGAAATGTTATGTAAACATGCCATAGCCC
TAAAATTGGGTTTAGCGAATAAAGAACCATCGTACAAGTTTATGATTGTCACACAAGTGG
TTATTGCTAATATAGTGGAATACTAAGAAAATAATGTGGCTAGAAATGATACTTCCCTTT
TTTGAAAGATCCTTCAGTTAATGTTCCCTGAGTCCTGATCTATACATGGTCGTCCTCCTT
TCCAATTGAAACGTCACCAGGCTTCATATAATCATTATCTGATGCAGTGGAGTGAGCATT
TGTTATGGCCTTGCAATCTACATCAAAACCTACCTAATGCTTTTTATTTTTCAAGGGAAT
AATTTCATTGTTCTAAGATTTTCCCTTTTCTTTTACCATTTTAGACATTAAAGGAATTCG
TTAGTGGTGCTGAAGCGGAGGCAGCATCTGTAACAAATCTATACTCTATGACGGTAATTT
GCCAACTTTTTACATTTTCGTTCATATGTCATCAAATGTTCTCCTTCTCCTTTGATTATT
GTCTTCAATAAATTTTTTGACCTTTTTGGTGGACAGGGTAGAAATGCAGATGCACTTGCA
CTCTATTTTGGTGAGGATCCTGCCCGATGCCCATTTGAGCAAGGTATATTGTGGATGTAA
TACCTTCCATACATGTTATGCCTGAGTGGTTATTTACAATGAGCGTTACAAGAATGTTAA
GGGAAAGGATTTTGACTCATCTTTCTTCCTTTCTTCTTCAATATTTGAACCCCAATTCAA
TGCTTCTTTCTTTTTCCTTTTCTCCGATCAATTTGGAAAAAGGATCGGTCGTCATATAGT
TAGTGAACCAAATGTTCCAGCAAGTTGTCTTGTTAGGGCCAAAACTGAAGGAAAATTTAC
TGGAAGAAGTAAAAAGATGAGGATGGACTGTCTAGAGAAAGATAAAAGCAAATTTGTGAT
TGAATTTAGAGTGTTTATATTTTTTAGGGAGGTCAAATACTTGTTAAAGTATGAGAAAGT
CTAAAAGTGGATAGTTTTGGAAAATATTTCCATTATTCACACCCAGATTGACTCTAACTG
TGATCAATAAAACAAGTCAAATATGCAAAAAAAAAAAATTGAGAAAAGGGTTCCTAACTT
AACAAATAGTTAAAAGCCAATTGAAAGTAGTTGTTTAGTTTCTTTATGAAACTAGAAAAC
TAGGGTTTCCTGAACTTTTATTTATCTTATTTCAGTGGTCATATATAGAGGAAATGTATA
TTTGGTTAAAATGGAGGAAATGGCTTAATGGTACAACCGACTTGTACATAATGGTTTTAT
GTTGAAATAAACTCATGATTTTACATCATCAACTTTTAAAGTGTTAGATTAAAAGAAAAA
AAATTCCCAACACTGTTCTTTTGCTCTGTAATCAGATTCTGTTCAGTAGTCATGCATTAG
TCTTTATCATAGTTACGATTTCGGTTATTTCAATCTAAATTAACATATTCCTTCATGGTA
TACTGATTTTACGTGGTGATTTGAAGTTGAATTGGTCCAATGCAGTTACTTCAACACTCT
TAAATTTTGTGAGGTTGTTTCGAAAAGCACACGAAGAGAATGTAAAGGAGGCTGAAGCGG
AGCAGAAGAAAGCCGAGAAGGAGGCTGAAACAGAGAAGAGTAAGGGAAAGCAGGAAGCGG
AATAGTCAAGGATCAGTTTCTCTAATCCTACAAAGGTAATATTGCCCTTGTATAGCAGCT
GATGTCTGTGCCAAAGAGTTCACCTGAATGGCAGGAAATGCTGCTTTTGAGGGCTGATGA
AATGATGATGCCTGCCTTCGGAGATGTTGTAAATGAGGCAAGGACCTTGACCAGGAAGCT
TGCAGGCCTCGAACTTTGCATGAGGCTTCAGGGACATTTTCTATGGTAAGATGCTCAATC
CCATTATTGTTGAATGATCGATGAAACTTTCGGAGTAGATGTCCCACGGACCAAGCTTCG
AAGCCGAGTGGTTATGATCACAACCGAGCAGTGGAGGTTCTCAGTGCAAGTTATCAAGGT
CAGTGCAATGACACTTCTAGCATTAATCCAATGCTTGGCGGTGTTAGGCGATCTCTTTTC
AGCTTCCACCATTCATTTATTGTATTTTCTTCAGCACCAGAGAGCGGATGTGGGACATTA
AACCCCTGAAAATCCTTACTGTACCATGACAAAGTGTAGGTGTACAAAGCTCTAACCACA
CACAGAGTAAGCATC
>GhFH40
AGAAACAAAAAGAAAGTAGATTTATCATTTATAAGCTGAAAAAAAAAAGCTTTGATTGGT
GTAGTTGGGGAAAAAAATCATGGGTTTTGGTTTTCAGATTCTTCACATGATTTTCATCAT
ACTCATATTGCAAAGCTCTTACATTTTGATTGCTGATGCTTTAATGGAGTATACAGCAGA
GGGGTTCAGAGTTGATGGGGTACAACAATTGTATTTCATGGAGGGAAGTGGGGGCAATGA
GAACAAGATTGAGAAAGTTTCAGGACAGGATGATAATGAAGTAAAAATAGCTTCAATTGT
GCTAAAGTTTAGAGCTTTACTTGGACTGAAAAGCAGTACCAAAACAAGAACTCCATTAAA
GGGTGTTAATGGATGTTGTTACTCACCATCTCCTTCTCCATTACCAAACATTGAAGCTGA
GGTTTCAGTTCCAGTTCCAGCACCAGCGCCAGCAGTGCCAAAGGTTTCCCATTTCCTTTC
TCCACCGCCTTGGTCAAGTTCCAAGCCTCAACCTTACAAAGTTCATGAACAAAATGGAGA
TGAAGGAAGAGTTAAAAGGATTCTGGTACCAGTCCTTGTGTCTGCAGGTGCTGTTTCTTT
AGCTTGTGTTCTTGGGGTAATCTGTTTTTGTGGCAAAATCAGGAAGTACAAAAGGAAATC
AATGAAAACAGGAAGAATCAGAGGGAAATCTAAGTGTTTCAGTTCACAAAATTCATCAAA
CAAGGTGAGTTTAGATCCGAGCATTGATCTTTTTTATCTTAATTCCTTGGGAGTGAGCTT
AGAGCAGCAACAAGCTTGTTTGAAAACATCACCAAATCATAGCAAAAACTGTTCAACAAG
GGAAATTACATCAGTCCATGAAGATGTAGAATCAGGAAGATATGATTCTGATCGTGGGAA
AAGCTCAGTTTCTGGCAAAATAATTCCCATGGAATGTCATTCATCTGATGATCAATCTTT
TCATTCCTTTGTTGATTCCCATTCACCAAATGCTAGGCTTTCCAATGCTTCAGCTGGTAG
TCTTAATGATACATCAGACATTCCCATGGATGTATCAAAGAAATCTCCATCGCCGCAGCA
TTCCACGCCCCTACCGCCACGACCACCGCCACCGCCTCCTCTCCCTCCGGTTGCGCGTGT
TGCTCCTTTAAGTTTTGCCTCATCAGCAACAACTAGAGCAACAATGAGAACTTCAAGTTC
AAGTTCTTCAACATTGCTCAATGAAACACCTTCTAGGAATTCAGATTCTTCATTAGGACT
AAACCAAAACGAAGCTAACTTGGCTGACACCTCGTTTTCACCTAGAATACCTTCTACTGT
TTCACCAAGTCCACCTAGTGCCATTCCTCCACCACCGTGTCCACCTCCCTTTCTGAAAAG
TCCACCTCCTCCACCACCCCAACTTCCACAGTACTCACCAATAGGCAAAGATGGTGTTCC
ATTGCCAAAATTGAAGCCACTTCATTGGGACAAAGTGAGAGCTGCACCAGACAGGTCTAT
GGTATGGGACAAGCTGAGGTCAAGCTCATTCGAGTAAGTTATTTCTTATTCTTTTCTTTG
TATACAAAATTTATACGTTTCTGATATACCAATATAACATCAAACAGATTGGATGAGGAA
ATGATGGAGTCACTTTTCGGATACAACATTCAAAATCCAATGAAGAATGATGAAACAAAA
AGCAAAACCCCTTCTCCAAGTAAGCATGTACTTGAGCCCAAGAGATTGCAGAACATTACC
ATTCTCTTAAAAGCACTGAATGTAACAGCTGAGCAAGCTTGCAATGCATTGATGAAAGGT
ATACCTCTGAAATTCCGTTACTTTTTTATTTGCCTGAAATGCTTATCATTAAGAACAAAA
TTCCCATGATTATTATTTTCTGGTGAAAAAGCAGGAAATGGATTGTTTTTACAACAATTA
GAAGCATTAGTGAAAATGGTACCCACCAAGGAAGAAGAGACTAAGCTTTATGGCTACAAA
GGAGATGTCAATGAGTTGGGGTCTGCTGAGAAGTTTGTTAAAGTGCTTTTAAGTGTTCCG
TTTGCCTTTTTACGTGCCGAAGCTATGCTTTACCGAGAAACTTTCGATGACGAGGTTATT
CATCTTAAAAGCTCATTTTCAATGCTGGAGGTAAGCATCAAGCTGTAATTCATATAATAT
ACATTGTGGCAAAAAAAGCATTAGTAAATTTGTCCTTGTTCTACTAGGAAGCCTGCAAGG
AACTCAGATCAAGCAGACTCTTCTTAAAGTTACTTGAAGCTGTACTCAAAACTGGCAATC
GAATGAACGTTGGGACAATCCGAGGAGGCGCTAGAGCGTTCAAGCTTGATGCCCTCCTTA
AGCTTGCTGATGTGAAAGGAACTGATGGGAAGACTACTTTGCTCCATTTTGTTGTCCAAG
AGATTGTTCGTTCGGAAGGAATAAGAGTCTCAGATAGCATTATGGGGAAGATCAACCAGC
GAAACAAAACCAGAACAGCTGAAGAAAAAGAAGAAGATTACAGAAGAATGGGACTAGACC
TTGTTTCGGGTTTAAGTACCGAACTTTACCATGTCAAGAAGACAGCAACACTTGACCTCG
ATGTTCTTGCAAGTTCTGTCTCAAACCTATCGGATGGCAAGGCCAAACTGCAACATCTAG
TTCGAGAAGAGCTATCAACAGACGAAAAAAGCGGGAATTTCGTTCGTTCGATGAACTCCT
TCCTGGATTATGCAGAGAAGAATCTAAAGGAGCTGGAAGAAGATGAACATAAAGTCCTTT
TACATGTTAGAGAAATTACAGAATATTTCCATGGAGATGTGAGCAAAGTAGATGAAGCAA
ATCCGCTAAGGATATTCGTGATCGTAAGAGACTTTCTGGGAATGTTGGATCATGTTTGTA
AAGAGCTTAGGAACTTGAAAGTCCCAAGTAGTCCTAGCCCTCTGGCTCCATTTCGATAGA
GTAGAATGTGTTTACTTGTGTGTTAATAAAATTTTTGTAATCCCAAACATTGATCAGTGA
GGCTTTCGTGTTACAAATTTCTATGGCACTATCCAAATCCATATTTTAAGGGCATCCTAT
AAGGAAAACCAGAAGAAC
>GhFH39
ATTAAAAAGAAAAGAAAAGATGCGGCTATAGACGATCTCATGTAGCATCCAAATCTAGCG
GCAAAAAGAAGCTTCCCCCGCAGTCTAAAACAGCAGTAGTCATATTTTTAGTATAATTTT
CCTCCTTTTAGTTTGCTGTGTTATGCATTTTTGGCTAAAGGGTCCAACAGTTAGGGAAAC
AAAGTCCTTTCTTTCCCCCCTTCAGAGATGAATCTTCGACCCTGAAATTTTCACAATGAG
ATTGAGATCTCATCCACATTTCACCTTCTTTTTCTTCTTGCTTTCATTGTTCTTGTCATC
TTCTTCTTCTGTAATTCAAGATTTTATCATTTTTCATAGAAGAATTCTACACCAACCGTT
GTTTTCGGTTGGTTCATCTCCGCCTCCAGGCGCTGACACTTTTTTACCGTCACCGTCTCC
GCCGGCTCCAGATAGTCCTGTTTATCCAGACCCAAGTCAGCCATTCTTCCCTGAAGTTCC
TTCAGGACCAGGGCAGACCGCAGATCAGAATCAACAGCCTACCGCACCATCTGCGCCTAC
TAATGGCTCGATGTCAATCCCAACTGCAACCCAACCTGCCAAACCAGCTAAAAAGGTTGC
AATTGCCATCTCTGTTGGGATTGTCACTTTGGGAATGTTATCGGGGCTTGCTTTCTTTTT
GTACCGTCACCGGGTCGCTAAACACCCTGGGGAAACGCGAAAGAGGCTTGTTGGAGGGAA
CTCCGATAGGTCGCAAGAAGACTCTAGGGTTCCACCCTCCAGCTTTCTTTACATTGGAAC
CGTGGAGCCCAGCAGGAGATCGGTGGGTGAAGTGAATGGTGGAGCTAATGGTTCGCCTTA
TGGTAAGTTGAATTCAGTGAGGAGGTCGGATCGATATAGGCCGAGCCCCGAATTGCAGCC
ATTGCCTCCATTGGCTAAACCTCTAGGACTTGAGAATTCACCGACGGCAATGCCATCTCC
ATCTTCGTCTTCTTCAGATGAAGAGTCTCAGGGGACGGCTTTTTATACCCCTCAGGGCTC
AACGATCAGCAATGAAGAAAGCTATTATACTCCGGTTTCGCGTCGGGTTAATGGCAATTT
GGTGACTCAGTCGAGGAATGAAATGAATGGGAAAACAAATTCTGTTCCTTGTTCTAAAAG
AACTTCTCCCAAAACAAGGATTTTAGCTTCTTCGCCGGAAATGAAGCATGTTATTATACC
TTCAATAAAGCAGCAACAGCAGCAGCCGCCTTCTCCACATCCTCCGTCGCCACCATCGCT
ACCCCTTCAACAGCCACAAGGTCTAGTACCGGAGCCGCATGAGACTCAGGAATTTACCCA
CGCAAAAAGGCCAAAATTCTCCTCCCCTCCTCCACCTCCAAATATGGCGCTACTTCGATC
AATTAGCAACAATTCATCCCCACAAAGGACAAAAGTTCCTGTTCCACCTCCGCCACCGCC
ACCACCCCCTATGCCGCCACCAGCAGCCGTAAAACTGTCAATACCCAGGTCAGTAAGGAA
TTTGAAGACCAATGTGACTCCAAAACCTTCCCAACTGTTGAACAAGCATGAATCTCGGAC
CCCAAGTCCCAAAAACAGTGCAGTGAGTGGGGCTAGAAAGTCCATGGAAGAGGTGGTTGG
TTACAAAGGTGTCAGTTCTTCAGAGAAGACAGACGGGGATGACATGGATAGTGCAAAACC
CAAGTTGAAGCCTTTGCACTGGGACAAAGTACGAGCAACCTCGGAGAGAGCTACAGTGTG
GGACCAGATAAAATCAAACTCATTTCAGTAAGTTATAAAACTTGTACATTTTATGAGTGT
AGATTACGTTTCAAGTACAATCTGGGAAAACTTTCATTTATTTTTTGTTTGCTTGTTTAC
AGATTGAATGAGGACATGATGGAGACTCTATTTGGCTGCAATTCAACTACAGCAGCACCA
CCAAAAGAACCTATTAGAAGATCAGTTCTGCCTCCTGTTAAACAGGAAAACAGAGTTTTG
GATCCAAAGAAGTCACAGAACATTGCCATACTGTTGAGAGCACTGAATGTAACAAGAGAT
GAAGTGTCAGAAGCTCTTTTGGATGGTATGTCATGACTATCATTCTTTTCTATTTTCTAT
CATTTGTTCTTAAAACACAGCAATTGGCCGCTTGTTCATGCTTAAAGCTATCATAGCTAA
AGGATCATATAAGCCGTAAAGCATAACTCATAACTAATTACGATGCACATGTAGATATAT
TGATCAAGAAACATGATGAAAAGCTTCTTCGAGATGCTGATTATGGGCTTCAATTTGCCG
ATAATCTTCTACTTAAATATTGAACTTCACTTCACTTTCACATGTTATTTTGTTTTGCTT
AAACAGGTAACCCGGAAAGCTTAGGTGCTGAGCTTTTCGAGACTTTGGTAAAGATGGCTC
CCACAAAGGAGGAAGAAATAAAACTTCGAGAGTACAGCGGGGACGTATCGAAACTAGGCT
CTGCAGAAAGATTTCTGAGGACAGTGCTTGATATCCCCTTTGCCTTCAAAAGAGTTGAAA
CCATGCTGTATAGAGCCAACTTTGATACTGAAGTACAATATTTGAGGAAGTCTTTTCAAA
CCCTCGAGGTATTATTAGTATTCATGAGATTCAATGCTTTCACCATAAAAATTCTGAAAA
ATTCTTTGTTAAAACCTCCTATGAGTTCATTTCTCTGTAATGTACTTGCAGGAAGCGAGT
GACGAATTGAAGAACAGCAGGTTATTCCTCAAACTCCTTGAAGCTGTTCTTAGGACAGGA
AACCGGATGAATGTTGGCACCAACCGTGGTGATGCTAAAGCTTTTAAGCTTGACACCCTT
TTGAAACTTGTTGATATAAAGGGAACTGATGGGAAAACTACACTGCTACACTTTGTGGTT
CAAGAGATCATTAGATCCGAAGGTGCTGGTACTAACTCTACCGATGGGAATCATGAAAAT
AAAATGGCCTCCAACTTTAAGGAGGAGGATTTCAGGAAACAAGGATTGCAGGTTGTGGCT
GGGCTGAGCAGAGACCTCAGCAATGTCAAGAAGGCAGCTGGAATGGACTCGGATGTCTTA
AGCAGTTATGTGTCAAAGCTTGAAACAGGGCTCGAGAAGGTCAGATCAGTTCTACAATAT
GAGAAGCCAGATACATCCGGGAATTTCTTCAACTCCATGAAAATGTTTCTAAGAGATGCT
GAAGAGGAGATTGCTAAGATAAAGGATGATGAAAGAAAAGCTTTATTGCTTGTGAAAGAA
GTTACTGAATATTTTCATGGGAATGCAACAAAGGAAGAAGCTCATCCTTTAAGAATCTTC
ATGATTGTGAGGGATTTCCTGTCAATATTGGATCATGTCTGCAAAGAAGTGGGGCTATTG
CAGGATAGAACAATGGTGGGTGCTGCTAGATCCTTTCGGATATCTGCGACGGCTTCACTG
CCAGTTCTTAGCAGGTACAATGTGAGACAAGATGGAAGTTCAGATGATGAAAGCTTGACT
CCTTGAATTTGTGTGAATACAGGTCCTAAGAAAACTCAAACCTCGGTTTTTTTCCAACCA
AACCAACATCTAAGATACTTCTCTTTTCCATTACAACTTAAGCTTTAGTTCACATGGAGA
CATAGCTGATGGCTAATGTAAAGCCAGAAACTATGTGACAATAAGGTTAGATTGTGGGAA
AAATTGAAGGATGCCATCATATACATATCTGGCAATGAAATGGATGCCAAAATGAACAAC
ATGCCAGTTCAGAGAAACACAAAAATATAGTTAATTTCTTTTGTCTGCTTCAACACACAT
GTAATAGTTAAGAGATTAAAATTTCTTCTTTAGATCAGATCCAAATACATTTTTGAGTCA
AAATGATGTTATTTGATATATTACTTTATGCCGTGCTCTGCATTTATTTGACCATTTACT
AATAATATATCTAGCAGTTTTGCCAATTA
>GhFH34
CCCCTTGACCTCAACTATTTTGTTTTCTTGTATTATGTGTTTTTTTAAGGAATAAATGGT
TCGCTTTATTTCAAATCGAAGTCATTGAGCGTGGCTCTGCTGTTTATAAATTTCGTTTCT
GGTTGAATTGCTTTAAATAATTGCATCTTTGTTCTTTTTTGTTTTTATTTTGCTGCCGTT
GATTTTTCTCTGTAAAATTGCAAGCACGTGGCAACAAATTGGAACAGTTTCGCGGGTTCT
TGTTCTTATTGTTGTTTTTGAGGGTATTTTTAGCTCATTGGGTGAAATTGTATTGGCAGA
GATGACACTTCTTAGTAGGTTTTTTTATAGAAGACCCCCGGATGGGTTGCTTGAATTTGT
TGAGAGAGTATACGGTATGTGCTAAAAGAATTCTTTAACCTCAGCTTGTTTGATTTGGAG
TCTCTTTGTGTATTTTTTATTGTTAAGTGAATTTGATCTAAATTAATGCAGTTTTCGATT
CCTGCTTCTCCACTGAAGTCTTGCCTGATGGTATGTACCAAGTATACCTACACGAAATTG
TGACCGAGTTACATGAAGAGTTCCCGGAGTCATCATTTCTGGCTTTCAATTTTCGTGAAG
GTGAAAAACCAAGTGATTTCGCGGAAATTTTATGTCAATATGATGTTACTGTATTGGACT
ATCCACGACAATATGAGGGTTGTCCCCTGCTCCCATTGTCTCTAATTCAGCATTTTCTTC
GTGTTTGTGAAAGTTGGCTTTCACTTGGGAATCATCAAAATGTCGTTCTTCTACATTGTG
AAAGAGGGGGGTGGCCACTTTTGGCATTTCTGCTAGCTAGTTTCTTGATTTTTAAAAAAC
TGCACAGTGGAGAGCGCAAGACCCTTGAAATTGTTCATCGAGAGGCTCCCAAGGGCTTCT
TGCAGCTCCTTTCACCTTTAAATCCCTTCCCTTCTCAGCTTCGCTACCTTCAGTACGTAG
CTCGAAGGAATATAGCTCCTGAATGGCCTCCTCCTGAGCGTGCTCTTTCTTTAGATTGTA
TCATTCTTCGAGCCATTCCGAGCTTTGATGCCCAAAATGGATGTAGGCCAATTATTCGCA
TTTTTGGTAGGAACCTACATAACAGAGATGGCCTGTCCACGCAGATGCTGTTCTCCATGT
CCAAGAAAAGGAAGATGCTTCGACATTATCGTCAGGTAAAAGTCCCCCCCCCCAAATTTT
TTCTATTAATTTTTGTTTTCCGTGTTAACTTCTGAAAAATGATTTTTTTTTCCTTGTTGC
AGGCAGACTGTGATGTGATTAAAATTGACATCCAGTGTTCAGTGCAAGGAGATGTTGTAT
TGGAGTGTGTCCATTTGGATTTGGATCCTGAAAGGGAAGTTATGATGTTTCGTGTAATGT
TCAACACTGCATTTATTCGATCCAACATATTGATGCTGAACTCTGAGAACTTGGACATTC
TTTGGGACTCAAAGGAGCGGTTTCCAAAAGGATTCCGAGCAGAGGTAAATATCTTTTTGA
GCCTCTTTTAGGATTTTGGATGTATCATGAGAAGGAAGAGCAAAGGCCAACCGCTATAAG
CAATTCACTTTCTTAGCCACTAACCTCCTACCATATTTTTCCAAAACCTAAGGTGTTATT
AGTTTTAGTCATGAACTCATGATTCTTTAGTTTCTTCAGCATTTGTATCTCTAATTCAAT
AAACTTCTAAACTCAGGTTTTGTTTGGGAAGGTTGAAAATTCCACCCCACCTAAGGCTCC
TATAACAGTTTTGAATGGTGAGGAGAAAGGGGGATTACCTATTGAAGCTTTTTCTCGTGT
TCAAGAACTCTTTAGTGGTGTTGAGTGGGTTGATAACAGTGACGATGCTGCTTTGTGGCT
ACTTAAACAACTTTCTGTCTTGAGTGATGTAAAAGAATTGTCCAGATTGCAGAACAAAGG
AAATTTATACGCATCTCCTGTTGATTCTGAGGAGGAAAACAATGCATCTAGCACTGCTGA
TAGTTCAGATGAAGCATTTGACGTGATCAATAAGCCTTTGGGGGATCCAGCAAGGTTTCT
GCCACCAGACGTTGTTGATAAAGTTCCCTTACATTCAGAAAGCGATAGTTTACAAGATTT
AGATCATGCATCAGTTGAAGCTGTTCAGGTAGTGTCATGTTCTGGAATGCCATCTCATTC
ATCTCCGCTGGAATCTTCAGCACCTCTTGTACCCACACCACCAGCACCACCTCCGGTACC
TAGTAAAAGTCTTTCTTCAGGATTTGCACCTCCTGGACCACCACCACCACCACCACCACC
ACCACCTCCTCCTCCTCTACATCTACCTTCATCTGTTAACATCATTACATCGAAGCCATC
TGCACCCCCACCTCCACCCCCACCCCCTCCTCTTCCTGGTTTGTCCGAAAGGAATCCTGC
AATATCTTTGCCTGTCACTACCAAAAGAGGTCCTCCACCACCTGCACCACCTCCACCTCT
TAGTTTTTCTGGTAGAGCGTTTTCAACATCACCTGAATCTACAAACAATGGTCCACCTCC
TCCTCCTCCTCCCCCACCCCCTTTCAACTCCTCTCAATCGCCATCTCCACCCCTGCCTCC
ACCCCTACCCCTACCCCCACCCTTGCATCCACCATCCTTCAGCAGCAAATCTAAAATGCA
AGAGCCAAACCAACCACCACCACCTCCGCCACCACCTCCAATGGTTGTCTCTACTACTAG
TTCCTCTCACAAGGGATCTGCTCTATCTGTCCAATGCCATAATACTATTGTCCCTCCCCC
GCCTCCACCTCCGCCAATTGCAGGACTTGCAAGGCCAGGTTCTATTCCTCCTCCACCCCC
TCCACCAAAAGCTCCTCCAGCGCCCCCTCCAAAAGCTCCTCCACCCCCTCCACCAAAAGC
CCCTCCAGCGCGCCCTCCACCCCCTCCACCGAAAGCTCCTACTGCACCCCCTCCTCCACC
TCCACCAAAAGGTTCTGCAGTGCCCCCTCCTCCCCCTCCACTGAAAGGTCATGCTGTGCC
CCCTCCACCTCCTCCACCGAAAGGTCCTGCTGTGCCTCCTCCACCACCAGGTGCACGGCT
GCCAGGTGCAAAGGTGTCCAGTGTGCCACCACCACCACCTGCATCAAGTGGTAGGGGGAA
AGCTTTGGGACAGACTGGTCATGGAAGAGGCCGCGGCATTGGCGTGAGTAACACCCCTAA
GAAAAACTCGTTGAAGCCGTTGCATTGGGTCAAAGTCACTCGAGCAATGCAAGGGAGTTT
ATGGGCTGATTCTCAAAAGCAGGATAATCAATCAAGGTGCGTGCATATATAACTTGTACA
TCAGTACCAAATTGTTTCATAATTTCTTATAATTGCCAAAAGTTCTAATTGATGCTTAGA
TTGCACAATATGTGCTGGAACGTGGATAAAACATTTTATAGTAGTTGCATTTTGTTGGAC
ATTCACTTGAATGTTTTTGAAAAAGCGCTTTGTCATGTTACATGTCCGTTTACTTTCTAT
CTTGTTATGTGATAAAGAGAGAAAAAGGAAGCATAAATTCTTGGTCAATCTGTACTTTTT
CTGTTTCCCCTTTTATTTATCTTTAGTTTTACTTGGATTGCTTTTTCCTCTAATATGGGA
AGATGATTACTTTTTAACCCTATAGATCAATATCTTTTGGTGTAGGGCCCCTGAAATTGA
TATGTCTGAACTTGAAAGTTTATTCTCAGCTGCCTCTGCTTCAGATGGCAGTAGTGCTAA
ACTTGGAGGCCGACGAGGTTCTAACATCAATAAACCTGAGAAAGTGCAATTAGTAAGAAA
TTTTCTTTCTTCTAACTCCTTTTATGTATGGAATGAAGGATACTTAATCAAATATATGTT
AACTTTGGCTTAATATTTTTACAAAACATTCATTATATAAAGAAAAACACAAGTGATCCT
AATTGGCTTGATTAAAATATGAAAGAAAATAAATAAGGAACATGATATGGGGTTTCTTTT
CCTGAATAATGAGCTTAGGCAGACTTTGTAATTGGTTACATAGTTTCTCCAATCTTAAGT
TTACTGTCCTTTAAGTAATTGCCTTGCCAACTATATACAGAATAGAAATATTTATTAAGC
ATTAAGAGAATTTCAATGGCCTTTAATTTGTGGTTCCTCTAGTTAAATGGCACCATCATG
GCAAATAATCATTAAGCTTTTAGCATACAAATATTAGAAGTGATTGATTCTGTTGTGGCT
GCTGCTCTAGTTGTACCATCATTGTCATGCTCCCCTTTATCTTCACTACATTTTTGTTAT
TGATTTTTATGTCTGCAGCATGAATGACATATTGGTTTAGTTACATGACTGTATGAATCA
TCAGGGTAGAGTATCATTGACTGTATGAATCATCAGGGTAGAGTATCATTGTTGCATACT
ATTTTTTTTTTAAACTATACTTGCTACCATAGCTATGCAATGTCGTTCTGTTCTAAAATC
AGAAAGAAGGTCCTTTTGTTGCGAATTACATATTTTACAACCTTAAGAAAATACTATAAT
AGGAGTTTCAAACACCATTTATTTGTCTATATTACAGCTACTCTTTTATGACGAATATTT
AAGTTTGTAAAGATCCTTTGCTGCTAATGATGAATGATTTTATCCTTAATCAACTTTGAA
CTTGACCGTCTACTGCAGATTCATGAAGTGCCACATGTAGCCATCTAATTCCTTCTTTCA
TCATATAATTTCTTTTTATATGCATTTTAAGGACATTAAGTTTCTTTACCCTTATTTTGT
GTATTTGGTGCTTGTATTATATCTCAGGTTGAGTTGCGCAGAGCATATAATTGTGAAATA
ATGCTCACAAAAATAAAAATCCCTCTGCCCGATATGATTGTAAGTTTCTTAGCTTACCCT
GCTAAATGTTATAAGTGTGCTAAATTTTTATCTTTTTCTTGTATTTTATTTTAGTTTTTA
ATTGAAATGGTGTTGGAATATTGGAGATTTAACCCCGCCCCCTGTCCCCTGCCCTTTAAA
TTTTCTTCTTTTTTTTTATATTACTTCTAATATATCCCTATCTGATGTCTTCTATTTGAT
TTTTTTCCGCATATAATATTCCATTGTAATACTATCTTAGTTTCTCATAGGTTAAGTTCT
GTGCATAAAGCTTTTGCTGGCAACCAGATTCCTGGAAACCGGAATCTTTGTTTATGCTGC
ATATTCTATGATTTGATATCAAAATTGGTACCCCTCAGCAGCAATTATGAATTTTAAATT
TATTAATCCTCAAGCTTCTTATTGGTCACCTAGAGCTCATGATCTTTTTGTTGGAGTTCT
ATCTGCTGAAGGGCATTGGTTAGGGTTCCATCAATATAATGTGATTCTTTAGAGAAGCAT
TTTTGGGCTAAGTTAGGGATGTTTAGTAATGTTGAAAGGTGAATATTTTTGCCTGGGGGG
CAAAAACGTATTTGGTATAATAGATTTAAGTGATATAGTTTATGTTAATTTGGTTTCTTA
GTTTGTTTACAATGTACTACTAATACCAGCTTTCGAAGCTTCACTGTTTATCCTGTAGCT
GTTAAAATAGGTGGTATTTCAATATTGTAGTGAACTCACTACAACTGTTGATTAGGTAAT
TGAGGGTAAAGTTGAATTTTGTTTGTTTTACTTGGACCTTTTTGCTATCTCCATGGGAGG
AATGAACGACAGTTGGCTTTGCCGGATCTGGGATATATCATAAATAAACTTTCTTTTTCT
GTGGCCCAGATTATATTGCTTTATAGTTTTTCATTTCCATTTTAACCACAACCAAATTTT
GATACTGAAATTTCTGTTCCTCTGTATCACTTAAATTCATTCTTTCTGTTGGTTCTTTCT
TTTGCCTTGCCAAGTTGGGTCAAACTTTTGGTACAATATGCTCAATTTCCCTTTTTACTT
TTACTTCTAAAGTTGAGTCAGTCATTCTAAATATAGTGCCCTCTATTTTCAGAATGCTGT
ACTAGCATTGGATTCTTCAGCTCTTGATATTGACCAGGTGGAGAATCTGATTAAATTTTG
TCCCACTAAGGAAGATATGGAACTGCTAAAGGTAATCTATATATACTGTAACATTTTGGT
TGCATATATTTTTAAATGCTACATTTTCCAGTTTGTTTACTGTGCTCTTTAAATGATACT
GTAGATTTTTAGAGAACTCATTACATATTATCACCTAGGAAATAGCATGTTATCTTGTAT
GCGATAAAAATATTTGACATGGGAATTCACATATCAACGTGACAGTTTTATTGCCACCAA
TCTCTTATGAGTTACAGGCAGTAGACCACTTCATGGAAATTTTAAAACTGCCTTTTGTTG
TTGTTTTTTGTTCGAACCCCTGACTGAACCTGAACCTTTTCAGTTCTAGGAGGACCATTT
AAACAGCTGGATATTTTTCTTATTAGTTATGAGTAAGGCTACATTCAGAACTAATTGCAA
CCATTGTAAGGAATCAGTTGTAGTTTGATTTTGACCCCATACCAGAAAATGGAAAGACCA
CTATTTAATTTTAACTTAAGTTCTGCTTCGAGTGAGGGAAAGGGAAGGAATGGTAAGGGA
AGGGAGAAGGAAGAGAGGAGTGGTGCCTTCTCCCAGCTTTGGAAATATTTTAACACAAGA
GAGGGATTTTTGGTTTACCCATTCAGAACCCTTGAAGTTTGAAACCATCCTTTTCTTTAA
ATTCCTTAAATGGGACCTTTGGGGGGAAAGGATTCCTCTTTACAACTGCTATTAGATAGC
CCTCATTTGAACATTTTATTTAACTTACAAGGATGTAATTGTAAGAAAAAGTTTGCTACT
TTTGTTTTTGGTAGAATTATACAGGTGACAAGGCAATGCTTGGAAAGTGTGAACAGGTCT
GTTCCATTTTCTCTCTTTTAAGACATCTGATCCCTTAATTCGATCAGTTGTTAATATTAT
AATTGATAAATCTTTCAGTTTTTCCTAGAGTTGATGAAGGTTCCACGAGTAGAATCAAAA
TTGCGAGTATTTGCATTTAGAATCACCTTTTCTTCTCAGGTATTGTCCGGATAATTTGTA
TATTCGATATTGTATTCTCGGATTTATCATTAATCTATATTCCCTTTCATCTGTTTCAGG
TGGATGACTTAAGGTCTAACCTGAGCATTATTAATAATGCGACCAGAGAGGTACTGCTAT
ACCTATACTGAATCTCAAATGGGTGATGCATAATTGCTCATTTTGCATGCTAAATGTCCA
GCATGTTCTTTTTCCTGCATCTAAAATGTCAGAAACTTATTTTCAGGTAAAAGAATCTGC
AAAATTGCGTCAGATAATGCAGACAATTCTCACATTGGGAAATGCTTTGAATCAAGGCAC
TGCACGAGGTACTACCCAGCTGGTCTATAGTTAGGATTTTTGACCATTTTTTTAATGATG
CCTCTTCATATTGTTTTTGCTTTTATTCCTAGGATCTGCGGTGGGATTCAAATTGGATAG
CCTCCTTAAATTATCTGATACGCGTGCAAGAAACAACAAAATGACTTTAATGCATTATCT
ATGCAAGGTAGGACATTGAAAGTTAGACTTCCTAGTAGTATACTTGCACTGGAAGTTCGG
AATAAGGTTTATTGTTAAGGTTATGGGGGGTGGGGCCAATGATGCTGTAATTTTGTGCCC
TTCAAATGGTATTTTTGTGACTTAGGGAAAGTCTTCTAATACTGTGGTACTCTCATGTAG
GCTTTGAGGAGAGAAGTTAGATGCTCTTTATTACTGTTATATGTGCCTGGGGTTTGGGAT
GGTAAATCTTCGCTATAAATAATCGTTTGCATGTAATTTGTTTTAAAAGGAAAAAGCTGT
TGCTTCAGTTATTGCTTTTTCCTCTGATTCAAGTATGTTTGAAACCTTACTCTAACCAAA
TTTACCTTCTTGCCCCACTCTGTTAATTCTTCTGGCATGTTCTACTCAGATTTCCTAAGT
CACCTGGTTTTTTCTGTTTTATTTATTTTTTCACTTTTTGCACGTGTTAGCTTCTATCGG
AGAAAATGCCAGAGTTGCTGGATTTTGATAAAGATCTTGTTCATTTAGAAGCTGCTTCTA
AGGTATGTTTTACATGGTTCTAGTTCATTGGATCCTTCTCTTCTTAAAGTAGTTAATTTC
TTTTATCCACTTGATTTTCATACCATCTGGCTAGATTCAATTGAAAAATCTTGCTGAAGA
AATGCAAGCTGTGAGTAAGGGTCTTGAAAAGGTTGAGCAAGAACTCACCGCTTCAGATAA
TGATGGTGATATCTCTTTGGGCTTTCAGAAGGTGAGGAAGAACAATTATTATTGCTTAAC
AAAGAATCTACTCCATTACTTTTGCTAGAAATTTTTCTACTATTGTCTGTTAATATGCTG
AGTTGTCACTTCCCACCCTATTTGCTTGCATACAAAAATTACCTCGCTCACTTTTTCCTG
CCATCGTAGATATTCGGATTTGGCATGATGTTGATTTGCTAGTGAAGGAAACAAACTCTT
TGGAATTTTCACAAACACTTAGGGTGTGCTGGGTTGGGTGGAAAAGTGGAGCGATGGAAG
GAAGGAGTGGAAAGAAAATAAATTTTAAGTATGCTTGGTAGGGAAGAAAAGTGAGGAAAG
AAAATAGGAGAGATGGTCATTTTCTGTCCTAATGCATGAAAACCAATCTTTCCAAATTGG
AATGATGAGAGGAGAGAAAATGAGAGAGAGATGTATGTTAGTTCAAAGTTATGCATTTTT
CAAATGTTCTATTTTCTTTCCTTTCATTTTTCAACTCTACCAAGCAACGGACGGAAAAAA
AATTACTTTTTCTTGAAATTTTTTCCTTCTTTCCTACCAAGCACACACCTATTGAAAGAA
AAATACCCCTTCAATTTTCCATCTTTCCAATTTTCTTTTCACTCTGCCAAGCAAAGCCGT
ATTGCTATCCCCTTTCATCATTTATAGAATTTTTTCCTCTTTAAAGATTGACCAAAAACA
TCTTTTCTTTATTTTGGTTTTAGGAATTAGTTTTTCTTTTCAAGAATCAATTAGATACTA
TCTTCTTCAGAAATTGGTGGCATGGTTTTATGTTTGTTTTCATTCAATCGCGCTGTTCAT
TGTGGTTTATGTATTGCAGTTTAGTCATTTGGAAGAAAATGACCATATGGTGAATACGTT
GAGATGCTTTTAAATGATTAAGACCACTGACACCATTTCTATTGTGATCTCCATTGTCCG
AATGTTTGTATGATATCCTTTTCCTGGAAATCACTGGGATTTTCTTTGAGCATGTCCAGT
TAGTGTTTAATAGAAATTTCGTCGGTTCTAGGTGTTGAAGAATTTCCTTGATACGGCTGA
AGCTGAAGTGAGGTCACTTATCTCCTTGTATTCTGAAGTGGTAAGTACTTTCCCGATTTG
CAGTTGCTCGTTGGATAGTTTAAACTTGCTGTGCATTGCAGTTTAGTCTGAAGTTGTATC
GTCTTGCAGGGAAGAAGTGCGGATTCATTATCCCAATACTTCGGAGAGGATCCTGCACGA
TGTCCTTTTGAACAAGGTTTTCCATCTTTGACAATTAATGTTCATATCGAAAACCAACCT
TTCAAAAAAACGCCTGACTGGTTGAGTTTGTTCCTTGTTGCTGCAGTGACTCAGATATTG
GTTGTTTTCGTTAAGATGTTTAAAAAGTCGCGAGAGGAGAACGAGAAGCTGGCTGATGCC
GAGAAAAAGAAATTGGAGAAGGAAGCCGTCAAAGAACGAGCAGCAGCAAATGTAACTGTA
AAGAAGGATGGGACCGATATGAATGAGCCGAATCTTACTTCTCATATCCTGAATTCTCAC
ATTCTGAAACACGCTCCGTAATAGTAATGAAGCTTTTGCAATCAAGCAACAATGGAAGCT
GCATATTTGACTTGCAGCTGACAAGAACACAGTTGAAAGCTTTAATACCACATTCAGTAA
ATAAGCTTCTGGATATTTTGGTG
>GhFH33
GTTTTATATGCATATTTCTTTTTTTCCTTTCGAATGAGTTGCCTGCCATTGATTGTATAT
GATTCAGTCATGATAAAAAGGAGCCATCTTTGTCCTTTTCATGTGTTTAGATCTTGGGGT
ATTTTCAATTACTAATATTGAAAAGGTTGGTAAAGTTACAGAAGAAATTTTTTTTGAAAT
TCATTGTGTCTTCTTTTTTATTTTTCTCTTCTTTTGAGCTTCCTCTTAAGTTTTCATTCA
ACATATATATATCTTTTATTCCAAATTTTGATTTTTGATCCATTTTTTTGGCTTTGTAAA
GGAAGATAAATTCTGGGTTTTGTTTGTTCTGATTCCAAGTTTCAATCTTTCATTAAGTTT
TTTTTAGCAAAATCTGCTTGTTTTCCTAGCAGATTTCAAGGGTTTAAGGTTTGACTGTGG
TGAGGGTTTTGGTTATTGATGAAATGAAAAAGAACCCATTTTGTGCTTGTGATGATGGTG
AAGATATATGGTGTTGTAAGAACAATTTGTTTAGGGTTTTTGGCAGCTCTGCTATGTGTT
TCATTGACTTGCAGCTTAGATTACAGTAAGGTTGAAGAGGAAGAAGCATTTTTTAACCAA
TTAGTAGATCCAGTAACTGGAGAGATTGATGAGAATCTGGTAAAGTTAATTGCTTTGCTT
TTGTGTTTTACATTAATGTTTATTGATTTGCTTGAACCAATATTGTTTTTATGGACTGAA
AGTAATTATGCATTTGTTTATTATTAACAAATAGTTCTTATTTTTATTGAAAACTACGCT
TTAATCTTTTTTTGTTAGGGTAGAAATGGTTGATGGTTTGTTTAATGGAACCTTGGGGGA
ATTTCTTGGAACTATACTTGAGCATCGAATTCGAGCATTTTAAACTTTGTGTTAACATGT
AATGATCTTTCAATGATTAGTTTCAGGTATTAAAGTAGTTCTAGTGATTTCCTTATTGTT
TAGTTTTTTTTTTTCGGATTAGATGTTTGTATGTTGGGTAGTAGCGGGGAAAATGAAAAC
CGTACCTATATGCGAGTATTATGTGCTAATGAATTGAAATATTTGCTCGAGTTAGAGAGT
TTTTTCATGAATCGGTAGCTTGAATTTATGGATGGATAGTGCATTCCTATGTTACTTGGA
CTTGGGTGCTAGTGTTTGTAGTTAAAGGATCAAAGACGGTCATTATCTCATACCCATGTC
CTGATATTTGTTGGGCGTGGCTGTTGTACATTGTTACTTAAAAGAACTTATGCATTAGGT
GCACTCTGCATTATTCTTAAACATGTCCCAATATTCGTTGGTCATGGCTTATTAACAACA
TAAGTGAAAATTCTCTTTGCTAGAATTTTTTTTAAAATGAGTATTCAATTGTTTGCTTGC
AGGCTGAGTTGTTGTGGATAAGTTGTAGACAAGATTTGAATGGTTTAAATGAAGCTTTTG
GAGATCCGAACTTATATCTTCTTGGGGAAACGTTCGGTACAACCAACGATATTACTACAA
AAGGTTACTCATTAGCAAAAGAAAACAGTCAGAACTTAATTAGCGTTCTCCATCCAGAGC
TTAAACAAGCTATTTCTGACTGCATAAGAAAGAATAATCTTTTATTCCAAGTGTCCGGAG
AAGATTGTGGCCTTAAGACTTGGTACATTCGATATATTGATTCACTGTTTCATTGGCATG
ATGTTCCTAGAAGGACTTTAGCTACTCAGAGCATTGCAATAGCCCCTTCCCCAAACTTAG
GCCCGTCTATAGCTCCGGCTCCTTCTCCTACTTCTTTTTTTCCTCGTTTGAGTCCAGCTT
CATTGCAAAGTCCGGCATCTTTACCCTCTCCACTCCCTTCTACGAATAATCTTCCGGAAA
GTACAAGTCCAACCAACGTCGATCCGAGACACAAGGGGAATGATAATAGTAGAACAATTA
TTATTGCTTGTGTTGTGACTGCAGTAGTAACATCGGTTGTTGCGGTGTTATTCTTCATTT
TATGCTGTCGTAGAGGTTCAGCATCTAAACAAAATGATGAGAGGCCCCTTCTCAGTTTAA
GCTTAAATGATTTCTCCGGTGGTATGTTCTTTCCCTATGCACTGTTGTTTTCTAGAAGCT
TTTGAAAAGTTTTTGATTGAAACAAATTTTGTTTTCCCAGGTTCTTCTCATGCATATGCT
TTTGGAACTAATAAAGAAGAGAAGCTAGGACATCATCAATCATTAGGAAATGAATCAAGC
CTACATAAAAAGACCTCGAGTTACGGGAATGTTTATGTTGAATCTAATGCTCAACAAATC
TCCTTTGATGGTGGGAAGTCATCGTTCGGAGCTGTCGGTGCTGCCAATAAAGCCTCAGTT
GAATCTTTTGATACTATTCCACCGCTACCATTGCCTCCAGGAAGGGTCGGCGCTTCCCAA
CCTGGATTACCTCCTTTGAAGTCTACTCTTCCTCCAGAACCTCCTGCCCCGATTAGAGCT
AGTTCTCCTCCACCACCACCACCTCCTGCCCCAATTAGAGCCAGTCCTCCTGCACCACCT
CCCGCACCACCACCCTCTATGAAACCTGCTTCTGCCACTATGGCCCCCCGACCTCCTCCA
CCACCTATGCCTCCAGGTGCTAAACCTGGTCCCCGCCCACCACCTCCTCCAAGTACCGGT
ATTGGTCCTCCTAGGCCACCTCCACCAATGCCCTTAGGTTCCAAGGTGCCTAGACCACCA
AGTGGACCGCAACGAACAGCAAATGCTATCTCTGTCGAGGGGTCTGGTTCAGTGGACGAT
ACCAATGCTCCTAAAGCTAAACTGAAGCCATTTTTCTGGGATAAAGTTGCAGCTAACCCT
GACCATTCGATGGTTTGGAATCAGATTAAATCCGGATCATTCCAGTATGTAACAGTTCTC
TTGTTTTTTCTTTTACTTTCTACTCCAATGGATCAGTGTGGGATACATTTTGTACTATAT
TTGCAGGTTCAATGAGGAGATGATAGAAACCCTGTTCGGGTATGCATCTGCTGACAAGAA
CAAAAATGATAAAAAGAAAGATGCTTCTACACAGGAATTCGTGCCTCAGTACATTCAACT
CCTTGATCCCAAGAAGGCACAAAATTTAGCTATCCTTTTGCGGGCATTGAATGTGACCAC
AGAAGAAGTTTGCGATGCACTTCGTGAAGGTGATTTCCAATCCTCCCATCCTTTTTTGTC
CTTTCAAATATGTGCTTATGAGAAACATATGCGTAGAATATGTGTGGCATACATTGTTGG
AAAGGGCAGCTGAACGGACATGAAGAATATAAAAAAGGGTAGTAATAATGTTTTTATTTT
TCAAACATGATATTCTAACCTGTTGTTTTTAAATCAGGAAATGAGCTCCCCGTTGAACTC
CTTCAAACATTATTGAAGATGGCCCCGACGATGGATGAAGAACTCAAACTCAGAATGTTC
AATGGTGAAATTTCTCAACTCGGTCCTGCTGAGCGGTTCCTAAAAGTTTTGGTCGACATT
CCTTTTGCTTTTAAACGAATGGAAGTGCTGCTTTATATGTGCTTTCTTTACGAGGAGGTT
ACTTTTGCTAGAGAGTCTTTTAAAACATTAGAGGTGGGTCATTAATTTTAATTTGGATGA
CTTGCTTGAATCACGATTGATATTTAGGTCCTATAATTCACGGGAAAACGTGTCTTTGCT
ATTTCTGCAGATTGCATGCAAGGAACTCAGAAGTAGCCGCTTATTCCTCAAGCTCTTAGA
AGCTGTTCTTAAAACCGGAAATCGCATGAATGATGGGACATTCCGTGGTGGTGCACAAGC
TTTCAAGCTCGACACACTTTTGAAGTTATCAGATGTCAAAGGAGTAGATGGTAAGACCAC
GCTATTGCACTTTGTCGTCCAAGAAATTATACGCACAGAAGGTTTAAGAGCTGCCCGTGC
TGCAACAGAAAACAAAAGTTCTCTTCTTGAGGATGTTTCCCCCGATATGGAAGAGCACTT
CCATAACCTTGGTCTTGAGGTGGTTTCACGTCTAAGTAGTGAACTCGAAAATGTCAAGAA
AGCAGCAGCTATCGATGCCGAAACCTTAACAGGAACGGTTGCCAAACTTGGCCATGGACT
CCTAAAAGCACGAGATTTCTTGAAGTCGGAGATGAAAAATACGAACGAACAAAGTGGTTT
CCATGAAGCATTAAAGAGTTTTGTGCAGAATGCAGAAGTCGATGTCACGTCATTGCTCGA
GGAAGAGAAGAGAATAATGGCATTAGTAAAGAGCACTGGTGATTATTTTCACGGTAACGC
ACATAAAGACGAAGGCTTACGCTTGTTCGTCATAGTACGCGACTTTTTGATAATTTTAGA
CAAGGTTTGCAAAGAAGTTAGAAATGCCCCAAGGAAACCAGTTAAAACACATAAAAAACA
TGCTTCCAATCCATCATCTTCTTCTTCTGAGTCTCGTCTTGCACCAACTTCTCTTGATCC
TCATCAGAAGCTTTTTAATGCAATTGCCGAACGAAGGATGGAAAATTTTAGTTCTAGTTC
CGATGACGAGAGTTGATACTCAATAGTTTTCCTTTAAAACAAGGTATGCTCTCCTATATG
CTGAAACTTAACATATATGTGGCCTTAGATTATGTTGTTGGTGAGATCTAACTTCTAGTT
TTTCTCACCTGCTATTAGCAGTTGATGAAAATCGGAATCCATCGAAGCATTTGTGCCGGG
ATTGTTCGATAAGGGGGATACATTTAAAGTACCAGAAGAAAAGGGGTTCAAATTCAATGA
TAAAATTTCATGAAGCCAACATCAAATACTGCAGCTGAGACCATTGGTATTGGATTTTAT
TGTTGATTTTCCCCTTTTCAGCTCATCTTGTTGTGCATTAGTAGTTGGATTATTAAAGAT
TCTTTCATTTTTTTTTTCTTAAAATTTATAATCCTTTTGTTAATTCTCTGTTAATAATTT
TGCTTTGAAAAAAATTTATTATCATCAAGGTGGTTTTGGACCTAGGATTACCATAATTTT
TAACCAATATTTTTCGCTTTAATGAAAGCACCATTGATGTTTCTCATGAAAAAG
>GhFH17
TCTTTCGGTCTACCGTTTGCTTCAATATTTGCAAATATTTATTCAATCAGCCTCCAATGC
ACAACTGCTATTTGTCCCTCGAATATGCTGCTCCAGTCTTCCTCGATTTGCTATTTGCCA
CGCTAAACTTGTTTCAGCTGCTCCCTTTGCTACTTCCTCAATTAACTTGCTTTTTGCTTC
AATCTTTCTTTCTAAAGAAACTTCACTCCTATTTGCCATCTAATTGGCGTTGCTATTGAC
TTCATTATTTCAAAGTTGCTGCCGATTGCTTATTCAATAGATTCTGCTGATTAGTGGGCT
GCCATCTTCTTCTATTTCCATCCAAATACTTGCTACTCTTCTCATAAATTTGGCTGCTTT
TTCTTTGTTGTGGTAAGTGTTCTGTTCCTTTAAATTTTTGCTTATATTGATCTAGTGTTT
TATTATATTAACTTGCTTTTGAGAAAGGTTAATTAGATGATATTAGATCAGGATGAATTG
AGTTCATATGTTAATAAAAAATGTTGAATTAAATATATATATTTATACAACTTCTAAAAT
TACTCGATAAAATTTAATTTTTTAATATTTATAATAATGTCGATATCAATTAAAATAAGA
TTTAATCGATTTAAATATAAATTTATTAAATTAAATTAAAAGTTTTTATTATTTTTAATT
TCCAATTTATAATTTATGTGAGAATTATCCATTTTAATAATATCAATTTTAATATTTCAA
ACATATCATTTTACTCAACCTGATAATTTGTAACCGTTTAAATCCATCTTTATATATAAT
TTTAGCAATCCATCAATCTTCGAATATAGATCATTTCTTTAACTTTTTTAAGAAATTATT
TTAAGAGTTTTATATATTTAAAAAAGATTATTATCTTCATCAAATTGAAAAGAAAAATTT
TCTCAATTTCATCATTTATAAAGATTTCAACATCTTACCTTAGGGCTTAGGCTTTAAATA
AAGTAGTAAAGTAGGGAGTGGGCACAGAGATTTAATGGCACCAAAGCGAGAAAGAAGGTT
TAATAAAATATGTGCCACTGCATTTTCTCGATCCCGACGAAAGATGAAACAGTTAGATAA
ATTAATTGGACAAAAATGGATACCAACCTGGTCATTTTATTTTCACCATTTCCATGGTCA
TCATCGTCTTTTTACTTTTGATCTAAACCCACTCAATATGCTAAAAAGTTTATTCTGTCT
TCTCAGATCTGTTTTTTTTTTTCATTTCATACGTGGTACCCACAATATAAAGAATATAAT
TTTATGAGATTAATTTTATTAATAAAAAAAGTTAAGTCACTTCATAAAACCTAAATGTAT
TTACTCTTTAAAAGCTACCATCTTTGTCTAAAACAATACACTGTTAAAAAATTATTTACT
TATAAAGTGAAAAGCAGTCACCTTTTTTTATTTATAATTTCTTTAACCCACAAAATTGTC
ATATTACATCGAGTGTCAGGTAATTAACCAAAAATATTAAATGATAAAATAAAATAAAAT
AATTTATATATAAAAAAAAGCTCCTTTTCCTTGTCTTCATTTGAACAACAGTATAAAAGG
TTATTAATTTTCATTTTTTACTTCTTTTCTCTTCTATATTACATACGAGTAAATACATAA
TTTTAATTTAGATAATCTAAATTGTTTTTAGGTAGATAATATGATTATAAGAAAAATCCG
ATATCTCCTCCACCTCCGGTAAATAGGAAAAATTAGAAATTAGTAAAATTGGGCTATGGC
TGAACTCATCTGCTTGGCATCCAGATCTTGCATCAAAAAGAAGCTTCCCCTGACTAAACA
ACTCCAATTCTTCTTTCTCTTAATATTAAATAAAGTGCTATTTTTTTATTTTAATTAATT
AATTATTTATCTTTTCTTTGCCAAGGGTTGAAAGGAACGGAGAAGCAAAGTCATGTCTTC
CCCCGTAGATGAATTTTGAGAAAAAGGAGAAACAACATTGGACCCGAAAAATTCAGCATG
AGAGCAGCTTATCATATTCTCCTCTTTTTCATCTTACTACCATTGTCTTCACCAACATCA
AAAGCTGCTGTTTCTGTAATTGAGGATTTTATCATTTATAGAAGAATTCTACACCAACCA
TTATTTCCAGCTGGTTCAGCCCCACCTCCAGGGACCGACAATTCTATACCTCCACCGTCT
CCTCCGCCGCCTGACCCAACTCAGCCATTCTTCCCTGAAGGTCAGCAATCCCCAGATCAG
AATCAACAATCTACACCACCAGCTGCAGTGGCCAATGGCTCAATCCCAATCCCAACCGCA
ACACAACCCACCAAACCAGCTAAAAGAGTTGCAATTGCAATCTCTGTGGGGATTGTAACC
TTGGGAATGTTATCAGGACTTGCTTTCTTTTTGTACCGTCATAGGGCTAAACACCCTGGA
GATACCCAGAAGCTTGTTGGAGGGAACTCGGAGAGGTTCCAGGAAGATTCCGGGGTGCCA
CCTTCCAGTTTTCTTTACATTGGAACAGTGGAGCCAATGAGGAGATCGGTGAGTGAAGTG
AACGGAGGAGCCAATGGTTCACCTTATCATAAATTGAACTCAGGGAAGAGATGGGATCGG
TATAGGCCAAGTCCTGAACTGCAGCCATTGCCTCCTTTGGCTAAGCCTCCTGCATTTGAG
AATTGTTCACCCACGGCAATGTCACCTTCATCATCTTCTTCTGGTGAAGAGAGTCAGGGG
ACTGGTTTTTATACCCCCCAGGGCTCAACTATTAGCAATGAAGAAAGCTATTATACTCCG
GCTTCACGTTCGATTAGTGGCGGTTTGGTGACTCCGGCCAAGACAGAAATGAATGGGAAT
ACTAATTCTGGTCGTCCTCGTTCCAAAAGAACATCTCCAAAAACAAGGCTTTTGGCTTCT
TCACCCGAAATGAAGCGTGTTATTATCCCTTCAATAAAGCAGCAGCGGTCGCAGCTGCCT
CCTCCTCCTCCACCACCACCGCCTCTTCAACAATCACAAAGCCTAGCCCCTGAGTTACAT
GAGACCGAAGAAACTACTTGTGCAAAAAGGGCGAAATTCTCCTCCCCACCTCCTCCTCCA
AATGTGGCGTTACTTCGATCAATTAGCAGCCATATGTCCCCACAAAGAACAAAAATTCCA
CCTTCGCCTCCACCTCCACCTCCACCGCCCCCTCCGTTCCCAGCAACGGGACCTTCAATT
CCGAGGACAGTAAGGTCCTTGGAAACCGATGTGTCTCTAAAACCTTCCCCAGTGTTAAAA
ACGCAAGAATCCTCGACTCCAATTCCCGATATAAGTGAAGGGGGTGGGAGTAGAAAATCC
ATGGAAGAGGTTAATCATAAAGCTGGCAGTTGTGTAGAGAAGACAGATGGGGATGACATG
GAGAGTGCAAAGCCCAAGTTAAAGCCGTTGCACTGGGACAAAGTACGAGCGACCTCGGAG
AGAGCTACAGTGTGGGACCAGTTAAAATCAAGCTCTTTTCAGTGAGTGATAAAACTTGTA
TACTACTTCACAGGGGATTAAGCTTTCAAAAATATGACCTCTAATCTTGAGAACTTGCCT
TGTTTGCAGATTGAATGAGGACATGATGGAGACCCTTTTTGGCTGCAATTCCACAAACTC
AGTGCCCAGAGAACCTATTAGAAGATCAGTTTTGCCTCCTGTTGAACGGGAAAACAGAGT
GTTGAATCCAAAGAAGTCACAAAATATTGCCATACTGTTGAGAGCACTGAGTGTAACTCG
AGATGAGGTGTCAGAAGCTCTTTTAGATGGTAAGTCATATTTACATTTTCTATCAGTAAA
TAATAAGATTCTTATATCTTAGATATGAAGGAAATTTTTCTGCATCATCTTTCTCTTTGG
TTAAGGGGCTTTGAGGATTTAAGAGCATAAAATTTGCTGGTTTTCACTTCCTTCTAAATA
TGCCAAAGATAATTGTACTCTTTTGAAATTCAATATTTAATCTTGAAATTCAAAATTTAA
TCCTAGATGTTGAATCCCTATGTATACATTTTTTAATTTAAAAATCTTGGTAGGATGTGT
GGAATTCTGTTTATTCACTCTTGATATATAAAAAAGGTAAAATGACTCTCTTAATCCTCA
TGGTTTACAGTTTTTTTTTTGTCAATTTGATCCAACTCATAAACAATTAGAAAATAAATG
GTTTTAACAGTTGAATGTTTTTTCTTATTTTCAATAAAAATAATTAAAAATTGTGAAAAA
TTAAAAACTATTTAAAAGTAAAATAAAATAAAATAATTTTAAAAAGTAATTTATTTTTAA
ATTACTCTTTTTAAATTACTTTTTAAAAATTATTTTATTTTTATTTTTTCACAATTTATT
ATTATTTTTATATTTTTATTGAAAATACGAAGAAAAAAATAATTTGTAAAACATTTTTTT
AAATGTTTATGGACTTTTAAAGAGTTTGGATCAAATTGATAAAAAAACTGTAAATCATGA
GGGCTAAAAGAGTTATTCTACTTTTTTAAAACAGCCCATCATCAATTGTAATGGCAAGAA
CAAGATTTTTAAATAAAAAGAAGTACAGGAACTCAATGTCTCAAAAATTGAAGTATAGAA
CTTATATTTAAATTCCATAAGAAACATAGCAATTGGCAACTTGCTGCTTGGTGTCTTTCT
AAAAGCCAATATTGAGATTGAAGTAAATGATAGTAAACCACGTTTTAGGTACCTGGTATA
ATTTGTTGAGCTCAAACATATTGTCCTTCACCATCTCTTAAAACATATTCCTAGTTCCTC
GAATTTCGATCTCTGGGTTGCATCTCCAAGCCCTTTTGTCAATAAAAAGTGTTATATGTA
TTAAAAGGAACTTAATTAACAATTTATTATCATATTGCACTTGTATCATTATGTTAGTTT
CATCATGAAAAACAAAGGCTTAAAAGTTACATATAGTAGTGATGATCAATCTCTCAATTT
ATAATGGCAAACCACATAGACAACTGAGATTAGCAATTGGAGTAGCAACTTGCATGCTTT
ACATCATAAAATGCCTTACCATCTAATTGTTTCAAATATCCCTCAAAATTATAACATGTC
TATGTACCTGAGTGTATGACAAGCAAATAGTTAAGCATAACACCTTTTCAAGTAAGCTGC
TTATGTAGAAATATACAGACGAAAAGGTTCATTGAGATGCCAATTATGGCCATTATTCGC
AAAAAAAAAAAAAAAAAAAAAAGGAAGAAGAAGAAAAAAGAATTGTCTATTTATATCTTG
ACTTTTCAGTTTGCTATATATCATATGCTATTCTGTTTGCACTAACAGGTAACCCAGAAA
GCTTAGGTGCTGAGCTTTTGGAGACTTTAGTAAAGATGGCTCCATCAAAGGAGGAAGAGA
TAAAACTTCTAGAGTACAGCGGGGACATCTCGAAACTAGGCTCTGCAGAAAGATTTCTTA
AGACAGTACTTGATATCCCTTTTGCCTTCGAAAGAATTGAAGCCATGCTCTACAGAGCTA
ACTTCGATACAGAAGTGAAGTACTTGAGGAAGTCTTTCCAAACCCTAGAGGTATTAAAAT
TCAAAAGGCTCAATACTTGGTGATTTAACCATCACAAAAAAATGTTTAAAAAACCGGTAA
AGGCTCCTATAAGTTCATTTCTCTCTATGTGCTTTCAGGAAGCAAGCGAGGAGTTGAAGA
ATAGCAGGTTATTCCTCAAACTCCTAGAGGCTGTTCTGAGGACAGGAAACCGGATGAATG
ATGGTACCAATCGTGGTGATGCTAAAGCTTTTAAACTTGATACCCTTTTGAAACTTGTTG
ATATAAAGGGAACAGACGGGAAAACCACACTTCTACACTTTGTGGTTCAGGAGATCATTA
GATCTGAAGGTGCTGGTACTGACTCTGCAAATGTGAATCTTAAGGAGGATGATTTTAGGA
AGCAAGGATTGCAGGTTGTAGGTGGGCTGAGCAGAGACCTCAGCAATGTCAAGAAGGCAG
CAGGAATGGACTCAGATGTCCTCAGTAGTTACGTGTCGAAGCTTGAAATGGGACTTGAGA
AAGTCAGAATGGTTTTGCAGTATGAGAAGCCGGATATGCAAGGGAATTTCTTCAACTCGA
TGAGGATGTTTCTAAAAGATGCTGAAGAGGAGATTGCTAAGATCAAGGCATATGAAAGAA
AAGCTTTGTTGCAAGTAAAAGAAGTTACTGAATATTTTCATGGGAATGCAACAAAGGAAG
AAGCTCATCCTTTCAGAATCTTCATGATTGTGAAAGATTTCCTTTCAATATTGGATCATG
TCTGTAAGGAAGTAGGCCAAATGCAGGATAGAACAATGGTGGGTTCCGCCAGATCCTTTC
GGATATCTGCAACTGCTTCACTACCAGTCCTTAGCAGGTATAATGTGGGACAAGACGCAA
GTTCAGATGACGAAAGCTTGTCTCCGTGAAGCTGCACGAATACGGGTCCTAAGACTTACT
CCCACAGTTGGACCCTTTTCCAGCTAAACCAACAGTTAGGATGTCTCATTTACCATCTCA
AGCATCATGTCAAGACTCAAATTTCTTTTTCTAGATCAGATACCTGTACATTTTTGTAGT
AAAAAAAGAATGTTTTGTTTTTTAATATATTACTATATGTAATGGTCTGCATTTATTTGA
TAAATTACTAATAATATATTTTTCAGTTCTGCA
>GhFH19
GAAGAAAAATAAGCGAATGGGGTAATGTTTGGAGGAGCAACGAAAATGAGAAGGGCTGTT
TATGCCATTTGTTTTGTGATATTGGTTTGCAATTTGGCAATGGGGAGCTCTGAAGGTAAA
AGGAACACACCTGACAATGAAAGCAGCAGAACAACATCTCCCAAGATAAATGAAAAAATG
GTATGCTGATTTTCCTTTTTTGCTCTTGAATTCTTGGAATGGTTTAAATTACATTTGAAG
ATTCTTGTTAGCATTGTGGAGGTAGAAAGAATTATGTTTAATCCTAGGCATTTCTGTTGA
ATTGGACGAATATTAGACTTCGTAGGTAACTTATTCAGCTATTGAAATGGTTATGAAGGC
TTCTAAGCTGTGTTAGAAAGTGTCTTCGATATATGATAAGATGAGTTGTTTCGATTTCTA
GGGGTTTAGTGGCAGATGATAGCAAAGATTCATGTATGACGTAGGTTTTGTGTTATTGTC
AAAAAGCTCATCTATAAATGACTGCAATCAAGGATCAAGCGTTGTTACTGTCTTCGGTCT
TACATTGTTATGTCAAGTTGCTTATATTGTTCAGTGTTATTCCATTATTATAGCTGGCCT
TCAAGTAGGTGAAGAATGGTACCTAAACATTTCCATCTTGCATGTGGCCCTCCCCCTTTT
CTCCAAACCTGTTAAGAGCTTGACAAAGATTTTTTTAATTACAGGCAGAGGAGGCATGGA
ATCATTGCACAAAGGAGATGGAAGAAAAAAGGGATGCCATTAAAGATTTTGACATGTATA
TACCGCAAGCAAGCGATGACTTGACTTCGGCATTATTTGCAAAACAAAGCATGCACAAAG
CTATTGATATTTTGCCTCCTCAAGTGAGAGACGGGGTTCTTGATTGCTTAAGAAAGAGTG
GACTTATCTTTTATTCTTCTGACCCAGAGGTTAGCTCAAGCTATGTAAGGTCGCATCCAA
CTGAAGGCGCATTACATTATTCACTTCATGTATCGAAAAAGGTTTCTGGTTCACGTTCAC
CGGGTAAAAAGGGTAAAAAGGGTAAAAAGAAGAGTCTCATGACAGCTATTATTGCTATTG
TTGCAACTGCAGTTGCAACGTTTGTTCTTGTTGCAGTGATCTTCTTTTGTTGTCTGAGGA
AAAATAACGAACCAAAGGAAGAAAAACCTCTTCTGCACTTGAATGATTACTTGAGTGAAA
GTATGTGCATGTTGTGTTTGTTTGTAATTGAGTCGTTATCATCTTTGTTTTCTTGTTCAT
GTTTCCACAAGCATTTTAACTTTACTGTCTTTCAGATTCTTCACAAAAGTCTATTAAGTT
AGTAAGTTCGGACAACAAAGAACTTAGTACTAGCAGCAGCTGCAAGATCCCTGCTTCTGC
TTCTGCTTCTGATACTAATTTGACCACAAAGCAAGATGACGGCGCACTTCCAAAACCACC
AGCATCAGATGCAACTGTTGGAGCAGGCCTAAAACCTCCTCCTGGGAGACCAGCTCCTCC
TCCTCCAGCACCACCTCCTGCCGCACCTCCTCCCAAAGCAGCAGCACCACCACCTCCTCC
TCGTGCTGCTGCCCCCCCACCTCCACCAGGTGCCCGTCCTCCACCTATGCCGCCAAAATC
GAAAGCTGCTGCACCCCTTGGAGGACGTAAGCAACGTAGTGCTTCTGGTGATGATGCCGA
CTCTGCACAAAAAGCCAAGTTAAAACCATTTTTCTGGGACAAGGTTAAGGCTGATTCAGG
TCAATCGATGGTTTGGCATGAGATCCGTGGTGGATCATTCCAGTAAGGAAACAATTCTAG
CTTGTATTAGTTGTGGACTTTCTATCTAACAATGCTTCATCAAAATTTTCTTTGTCTCAT
AATTGCCTCAAAACCTTTGTAGGTTCAATGAGGAGATGATAGAGACATTATTTGGTTATC
AAGCAGCTAATAACAAGAATAACGAGAAGAAGGAAAAAGCAGCAGAACCTGCTGTCCAAT
ACATTCAAATTATTGATGCTAGGAAAGCACAAAATTTGTCTATTCTTCTGCGTGCACTAA
ATGTCACAACACAGGAAGTTGTTGATGCTCTCCAAGAAGGTCGCTCTCTCTCTCTCTTAA
AGGAAGACTGAGGGAATTGCTCTATCATAATGATACTAACCATAACCTACTTTTCTAGTT
TTAACTGACAATTACAGTGCATAATATTTGATAGAAAGAAAAAAGATTTTATTGCTTAAA
ATGATATATCTATCTTCAGTTTAGATACAAATATCCTAGTCATCTACTAGAATATGCTTT
GTTTCAGATCCACCTTCTTCAGTCTTAAATGCATGTGACAGCTTACGCTTCTAAATTAAA
TTGAACCAGGTTATAGGCTTCCTGGAGAGCTCCTTCAAACGTTGAAAAAGATGACGCCAA
CACAAGATGAGGAACTGAAGCTTAGATTATTCGCAGGAGATATTAATCAACTTGGCCCTG
CCGAGAGGTTCCTTAAAACCGTGGTTGAAATACCTTTTGCCTTCAAACGAATTGATGCCT
TGATGTTCATGAGTACTTTCCCAGAGGAAGTCGCTAGCCTTAAAGAATCCTTTGCAACTC
TTGAGGTGAGATAAATAGATTTAAGAACAGAATACCTCAGAGTCCTCCAGGTTACCCTAG
AAGGAAAAAAAAATCACAACAATTGATTCTCACATATATTTTGGTTAATGGAATCTCCTG
CTTCTCAATAATGAGGAGACTGCAAAATTTGAACATAAAACATATTATTTTCTAAGAATT
TATATTCACGGATATAGTTCCTGCGGAAAAATCTTTATTACATCAAAGATGAATAACCAG
ATAATTGTGATTATTTTCCTGATGGTAGGTAGCTTGCACCAAGCTCAAAAATAGTAGATT
ATTCCTAAAACTACTGGAAGCAGTGCTTAAAACCGGTAATCGCATGAATGATGGTACCTA
CCGTGGTGGTGCACATGCATTCAAGCTTGACACACTCTTGAAACTATCTGATGTAAAGGG
AACAGATGGTAAGACCACGCTTCTCCACTTTGTAGTTCAGGAGATCATGCGTTACGAGGG
CGTAAAATGTGTTCGCCAACAAAATTCAAGCCAGAGCCAGAGCCTTGGCAGTTTCAAGGG
GGTGGACTTTGTTGAAGATAATGACCAAGACAATGAGGACCATTATCGCAGTCTTGGTCT
TGAAGTGGTTTCAGGTGTAACCACTGAACTTGAAGATGTTAGGAAGGCTTCTGCAATTGA
TGCTGATGCCCTGACATCTACAGTGGCTAAACTCGAGGGTGGTTTGAGAAGAACTAAGGA
GTTTCTGGATTCAGATATGAAGGAAACCGAATCGGAGACTCAATTTTATCTTTCAATGAC
TTGTTTTGTCGACGCTGCAGAATCTGATATTAAATTGCTATCAGAGGAAGAGAAAAGGAT
AATGGAGCAGATCAAGAGTGCAGCAGACTATTTTCATGGCCAGGCAGGAACGAAGGAAGG
CTTGCGTTTGTTTGCAATTGTGCGGGATTTCTTGACAATGTTAGATAAGGTTTGTAAAGA
AATTAGAGACACCAGAGCTAAGCAGAAAGCCCAGCAAGCCAAGGAAGCCAAAAAAGAGGG
TGCGACGGCAACAGAGAACCGACCATCATCTGCTTCGGAGCCTCCTCCAGCATCCCCAGA
TATACGTAAACGACTATTTCCGGCAATGGCCGGTCAGCGGGTGAAAGATTCCAGTTCAGA
TGAAGAAAGCTTCTCTCCTTAGCTGTAAATTTAGAAAGGTAAATGAAAATTTTCAATTGG
GAACATGTTATCCTTTTCCTTTTTCTTATGGTTATATAGTTTGCCTTGCGGTAACTGGTG
TACAAGATCAATGATTATAGATTGAAGCAAATTTGATTGCCATAGACATCCAACTTTTGT
TAGTCTGTTTTCAAACTAGTGAAACATCCAAAGCAATTATTTTCTTCACCTTGCTTCTTT
GTATTTCTGGATTTCATCCTCTATTATAATCTATAGAACAACACAAAGTGTTGCGGAAAG
GATCGATTC
>GhFH20
ATGGCGCTGTTCAGACGCTTGTTTTACCGGAAGCCGCCGGATCGGCTTCTCGAGATCTCA
GAACGTGTCTACGGTAACATATGCTTCCCTCTTATTATTCATTTACGTCTTAGTCTGTTA
TTGTTCGATTAAGCTTTAAGTTGTGGCAACCAGCTTCATTCTACTCTACAAAGAGAAATG
CAAATGGTGACAATTTTTATTTAGTTCTCTGATTTTTTCTAGGAATGTTCGTCTTTAAAT
TCTTAGCTCGATTTTTTTAAAAATTTTCCGACAATGCACTGCTAACTTTCCTTATTTTTA
GGGCAGTTTTGGTTTATTTTGGGTTAATTTATTACAATTAAGAAACTCTATGGAATTTTA
GTTTGATTGTTTTCATGGTTTTTGGAGCGATGAGCTGAAATACCGCAGCAGCGAAGTTTG
TAACAAAATCAGTTGGAGCTTAGAAACTGCTATGCTATCTATCTCTTATGGATTCATAAA
AGTGTTTCATACCATATTTGGTTTCGATGTTTTTGTTTGGAACTCTAATTTGCTTTTCTC
TTTCTGTGAGCATTTGTAATAAACTTTACAGTTCACAGTTAAGAACTTGCGACATTATGT
TTACTTTTTTGGAGGCATTTGGTTAATAATTACTTATTTGATTCAACTTTCGGGTTGGTG
GTTTTGCAGTATTTGACTGCTGCTTCTCCACGGATGTGTTGGAAGAAGATGAGTACAAGG
TGTATATGGGTGGCATTGTGGCACAGCTACAAGACCATTTTCCAGATGCTTCTTTCATGG
TGTTTAATTTCAGAGAAGGGGAGAAGCGGAGCCAAATTTCAGACATTTTAACTCAGTATG
ATATGACTGTTATGGATTACCCACGGCAATATGAGGGATGCCCTCTGCTTCCGCTTGAAA
TGATTCATCACTTCCTTCGCTCGAGTGAAAGCTGGTTGTCTTTGGAAGGGCAGCAGAATG
TGCTTCTGATGCACTGTGAAAGAGGAGGATGGCCCATACTTGCTTTCATGCTTTCTGGTC
TTCTGTTATATCGCAAACAGTACACTGGTGAGCAGAAGACTCTTGAAATGATCTACAAGC
AAGCTCCTCGGGACCTTCTCCAACTTCTTTCTCCTTTGAATCCACAGCCATCCCAGTTGA
GATATCTTCAGTATATTTCAAGAAGAAATTTGGGTTCTGATTGGCCTCCCTCAGATACAC
CACTATTTTTGGATCACCTAATTCTTAGAGTACTTCCCCTCTTTGAAGGGGGAAAAGGGT
GCAGGCCAGCTGTACGTGTTTATGGCCAGGACCCTGAAACACCAGCCAATAGAAGTTCCA
AGCTTCTGTTTTCAACTTCAAAGACAAAAAAACAAATTCGTCACTTCCTAAAGGTGATGC
CTTACTCACATAATTGAACCTGAAAATATAAAATAACCAAAATTTGGGATGTTCTAATAA
GGGTTTTCTGCAGGAAGAGTGTGCAATGGTGAAAATAGATATTCATTGCCGTATTCAAGG
GGATATTGTGCTTGAGTGCATTCATTTGGATGAAGATTTGGTACGCGAAGAGATGATCTT
CAGAGTTATGTTTAACACAGCTTTTGTTCGAGCAAATGTTTTGACGTTATACCGTGATGA
GATTGATGTGTTGTGGGATGCCAAGGATCAATTTCCAAAGGACTTCATAGCAGAGGTATG
CTAAAAATATTTATTCTGTGAATTTTTTCTTTTCTGAAGCTGTAGGAGTTGAATCATACT
TATATCTTTATCAGGTACTTTTTTCGGATCCTGATGCTGTTGTACCTGGTCTCACCAGAG
TAGTAGCAAGTGATGATGGGAATGAGATAGAAAGTGCTTCACCAGAGGAATTTTTTGAGG
TTGAAGAGATCTTCAGCAATGCAGTTGATGCAGTGGAAGGAAAGGTGGATGACAGCAGTC
TGATAGTCCCTCACAACAAGCCAGATCAGAAAGATGTCTGGAGGGAGGATGGGGATCCTC
CAACATTTCAAGATTGTGCGTCAGATGATGGGAACCACAAACATGACACAAAGGTTTATT
CTAGTATAGATGCAGTGAAGGACATAGCAGTGGATGATGTGAATTACAAATTAGATAAGA
TTAGTTCTGACATTAATACTGTGAAGGATATAGCAGTTGATGATGGAGACATGAAGATTG
ACTCAGTGGTATTTACTGTTGATGTGCTGAGAGATAGAGAAACGAAGGAAGTTATAGAAG
ATGTGATTGACAAATTAGAAGAGATGCAAGATAAGGGAAATAGAGCTCATATTATTCCAT
TGAAGAAGTCAGAGTCTAAGATGTTTGAGCAGAGGTTGAAAACTGACGTTTCCCAACCTA
AACCTGAGAAACTATTGTCTGCTTCAAAGAAACAGGCTGCGCTGGACCCAAAACCAGCTT
TAGATTCTGTTTTGTTGAAACCAAAGAACGATCAACTGGAACCTCAGGGTCCTGCAAGAC
AAGCAAAGCCAAACATCATATCTCGGTGGATCCCTCCTAACAATGGCTCTTATACCAATT
CAATGCATGTATCTTACCCACCATCAAGATATAACAGTGCACCGCCTGTACTTTCTAGCA
TCACATCTGATTCAGGTTCGAATCGTAAGGGCTCTATTGGAGCTGTGATACTAGAGGATG
TTTCATCTGAGCAAAAAAGTCAGATGGTTGAGCCTTTTAAGTCTACAGACTCTCCAAAAG
AAATATTTACCACTCCAATAATTCCAACATCAACTACTGGTTTGCAGCAATCAGTGTCTA
TTCCACTTCCACCTCCGCACATACCATCCCCACCACCACCACCACCACCACCGCCGCCGC
CGCCTCCTCCTCCTCCTCTATCTAGAACGTCTCTTGCAGCATCACCTCCCCCTCCTCCTC
CTCCCCGCCCTCCCCCTCCCCCTCCTCTTCCCCCTCCATCCCTCCATCCACCTTACAAAG
TGGCAAATATGCAGAATATCGGTATGGTTTCACAACCTGCATTTGCAGCTCCTCCTCCCC
CTCCTCTTCCCCCTCCCACGTTTTCTAATAAGCAGACTACTGAACTGGTTATGCCTCCTC
CAGCTCCACCCCCTTGGAAATCTGGGTATTCTTTAGATGCCTCCTTTGTAGCATGTTCTT
CATCTCCTCATGCTACTACACTTATCAGCACATCAAAACTTGGTAATGTTCCTCCTCCTC
CCCCCCCCTCCTCCACCAATTCCAGGTGCTATGACTCCATCTTTCACGCGAGGAGTGCCA
TCACCCCCACCCCCTCCCCCTCCGCCTTCCATGACTACAGCTCCAACTACCCCCTTGCCC
CCCCCCCCACCACCACCACCACCACCACCACCACCACCACCACCTACTAGACATGGAGCT
TCACTTCAATCTTCTCATTATGGAGCTTTGCCACCTCCTCCACCACCAATGCCTTCTCAT
CATGGGGCTTCTCCGGCACCACCTCTTTCTCAAGGAACACCAGCTACAACCCCACCACCC
CCGCCTAGGTTTGGTGCCCCTCCTCCACCTCCACCACCCTCATTGAAGTCCACTGCCCCA
CCTCCACCCCCTCCACCGCCATTGATGTCTAGTGCCCCACCTCCACCTTCATTGCTCCCA
TCAGTGCCTGGTCCTCCACCTCCACCTCCACCTCCACCTCCCCCATCGGTGTCTAGTGCC
CCACCTCCAAAATTTGGAGTCCCTCCTCCACCCCCTCCCCCTTTGCGTGGAGCACCACCT
CCTCCTCCCCCACGTGGAGCTCCACCCCCACCACCTCCACCTGCTCGTGGAGAACCAGCA
CCGCCCCCCCCTCCTATGCGTGGGGCACCTGCACCGCCCCCGCCTCCTATGCGGGGGGCT
CCTCCACCTCCTCCAGGTGGAGCACCACCTCCACCGCCACCTCCTGGAGGTCGAGCTCCT
GGCCCTCCAGCTCCACCTGGAGCTCCTCGTGGTGCACCTCCGCCTCCACCATTGGGTGCT
AGAGCAGCCGATGTGAGAGGAAGAGGGCGTGGGCTATCGCGTCCTGGAGCTGCTGCTGCA
CCTCGGAGATCTTCCTTAAAGCCATTACACTGGAGCAAGGTTACAAGGGCAATACAAGGA
AGCTTATGGGAAGAATTGCAAAGATATGGAGAGCCTCAAATGTACTATATTTTCTTATAC
TGACTTCTTTTTTTTTTCTTTTTCTATGGTTCACTTCTATAAGTGATGTATTCTGACCAA
ATATTTATGCTAAAGTTTCTGTGGATTATATGTTTCCCATTTGTATTCACTAACATTGCC
TTCTTTTGCCTAGTGCACCTGAATTTGATGTGTCTGAGATTGAGACTCTTTTCTCTGCTG
TTGTTCCTAAACCTGCTGATTCTGGGGGTAAATCTGGAGGCCAACGCAAATCTGCTGGAT
CAAAACCTGACAAAGTCCACTTGGTAATCTCGAGTACCAGTTTTTTGAATAAACCCTATA
CGTCTTTGTTTCTTTGTTGGTGTTTGTAGTAATTTACTTGAATCACCTTAGACTGAATGA
GCAAGATTCATACTCTTAGAAATTGAAGAACATATTCTATGTTTTCATGGGAAAAAGGCT
TTTCTAATCTTTGTCTTGTGGTTTGAATTGATATATACTTCTCTTTCTGCTTCTTGGAAA
GCCCCCCCCCCCCCCAAAAAAAAAAAAAAACAAAAAAAAAAATACAAGTTGAAGATATTA
ATGAAGTTTTTATTATATAACTAGGAGGTAATACTTGTAATCCCATAAATCTCATCCGCA
CCCATCCTGAGACTCGAGTTCTAACCACTAGGAGGGTTCCTCTTGGGACTAGGTACATTC
TTTGTGATTTGTATCCCTGATGTTCTTATGTTTTTCTATATTCTTGGGACATAATATTAA
TGTAATACTACCTTTCTGGAAAGGCCAAAATGCATAAAAAATTATGTTTATTACCTTTTT
GGAAGTTTATAGGACCATCAGTGATTACTATTTACCCCTTCTCTAATGTCGTCGCTAACA
AATTTTGTTTATTTCATTGTAGATTGACTTGAGGAGGGCCAACAACACTGAAATTATGCT
CACTAAAGTCAAGATGCCACTTTCTGATATGATGGTAAGCTGGATATAGTCATGTTCTTG
CATTTATTTTGCATTTATTCATGTTTTTAACTCAGAGCAAGTGTATACTATTTTCATCAA
CATAGATGTGAACTTGGAATATGGAAGTTTATGTTTTCCCATAATATATATGAACAGGAC
AGGAAGTTAACTTGATTAGTCATGTTGTTTTTCTTGTGGTGGCATTTAAATGTCCAAAGA
GGTGGTTTCCTTAGGACCTTTGGCTTCTTCAGAAGATTATTTTGTTGTATGCTAATTCTT
AGGATTTTCATGCTATATCTGACTGAATTAGTGGATGCATAGGAGAGGAAATTGGATTTT
CTTTGAACTGATCCTCTCTCTCTCTCTCATCAAATGCTTTCAATTTATTTGTTTACAACC
ATGTACAACATCATTTTTCTCAGGCTGCAGTGCTAGCAATGGATGATACAGTATTAGATG
TAGATCAAGTGGAAAATCTGATAAAGTTTTGCCCAACTAAAGAGGAAATGGAACTTCTCA
AGGTGAAGCTTTAGCGTATACATAGATTCAGTATTGAATTTTAAGCTATTCAGAACTGAT
TTTTTACCCAGGATAGGAATCCATTTACCATTATGAGTTTGTCTTTTTTTATTATGATTT
ACCCTCTATGTTATTTTTTAGGGCTACAGTGGTGACAAGGAGAATCTAGGAAAGTGTGAA
CAGGTCTGCAAAATTTTCTCTAACCATATCTTCTAGCTTTGTTAAATTGTTTGACTTGGG
TGTTTTATATCGGTAGAGACAGACGACTGCATAGCCGTTGACCTGTTACAAATGCGGTCT
TCTGAAACTTAATTTCCATTTGTCTTCACTTATTCTAAATTATGACCATCTCACATTTTT
GCATCCTCATGCGTTCTGCTCAACTGTTGGTGATTGTTTCTTGACGCACAAAGAGCCAAT
AAAGAAAAAATTTAAGCCATCTGGTTTAAGAGTTTTCTTTTTAAATTGAGATCCTTTGGT
ATGATAATGAAATCCAATATCTTGTCTTTTTTTTTAAGTTTTTGAATTATTTGCATTATC
ATTTTATTTGCAGCTTTTTTAAGGGTATGGGAAGGGAACACATTTTGAAACTCCCTCTAC
GCCTCGTCCTTCAAGTTACTTTTATTTTATTTTTTTTCATTTTCCTTCTTCCCTCTTGTG
CTGAAGGGAGACTATAATTTTGTGCATTTCTATATGCATTCATACCACAAAATACTTCCT
CTATTCTTGTTTAGTGTTTCACTTCTATTTCTAGATGCATCTAATTAAGTATTATTTTCA
GAATCCGTAAATATTTGTTCCGAACTTCGCAAATCGTTAATGAGACAATTTAGCCATAAT
TTCCTTTTACCTGTTTGCTTTTTTCTTAAGAAGATGTAAACCAAGATGATTTGTACTTGT
CATAGTTACTATTGTTCTAGCCATCCTCTTTTTCTACTATTATATTTGGAATAATAGATC
CCTGATAGCTCCTTAATGAAGATAATAGTGCCAGTGAATTTGTGTAGTTATAAATTGAAA
CCTGAATCTAGACGAATCTTGTATTGCTAGCTAGTAAATAAAGAGCCTTCCCAAGGAAGC
TGCACAAGCAATGACAGAAACATGTGTCTTGGCATTAACTTTGAGAAAAATGGTAGGTTT
GTCTTGATAACTATGAGGAGTTGGTATCTTGTCATTTTATCTAATATCTCTAACATCCTT
TTTCTTTTTCCTTATGTATTTGTATGTGTGTCTATAAATTACATTTGTAAGGATATATTG
TCATCATTAAGGGCTTAATTGATAAACTGCAGCATTATTCACAAGTATGAATATAGTTAA
GGTTGTTACATGAAATTTTGTTGATGTGGATCATTGTTTTCAAACAGAGAGAGCATTAAT
TATGTATTTGACTATTGATCATGTTCTTCTGTAAAATTTTATTATTCTTATTCTGAGAGG
CCATAAACTAGTTCACTAACTGAAATAGATGTTGGAAAATTCCATTATGGTTGTATGGTT
AAGAGTCTGATAGATTTGATTCCTCTCTTGATTCTGTGTCTTTTTGGAGGAAGAGAAATA
TGAGGATGTTTCGGGGAAAAATTGCCCTTGACATAGCTCCTCTGCTTTTATGCTCCTAAT
TTTTATTAAGTAGGTATCAGTGAATGGAAGTGCAAGAGGCAATTGGTTGATCCAACATTA
AGAAGATAAATAGAGCACTAGAGAACAATGAGCGTTGTAGAAAATACATGATAATGACAC
ACTAGTATTTCTTTTATGAAGAAGTCCTAACTAAGACAACTAATTCCTGGGTGTTTTTCC
AATTACATCTTTCATTTGATCAATCTTGCAAAAAATTATAAACCCTAACTGGCTTTGGAT
TTTTCATGTTCAGTACTTTTTGGAGCTGATGAAAGTGCCACGAGTAGAGTCAAAATTAAG
AGTGTTTTCCTTCAAGATTCAGTTTGGTTCTCAGGTTTGGTGGTATCTCCTTAGTTAATC
TGATTTGATCCCTTTTCTTTTAATTGAATCCCCTGCCTGACCTGTGTTCTCACACTTTTT
ACCACCTCCAGATTTCTGAATTTAGAAAGAGCTTAAACACAGTAAATTCTGCATGTAATG
AGGTATATCATTAATATTGCTGAAGAAACAGCTTGACCATGCTTTTTATTCATTCTTTGT
CTTACTACTTTTATATTGATCATTTAGGTACGGAATTCTGTTAAATTAAAGGAGATCATG
AAGAAAATTCTCTATCTGGGAAATACATTGAACCAAGGAACCGCAAGGGGTATGTGTCAT
GTTTAATTTTTCTTTTGGCTTCTGTCTTTGATGCTAGAATTCACTTTATTTATAAAGATT
AAAAACATTGTGTAGAGTAAAGAGCTAAACCACGAGTGTAATGTAGTAATTTGATGTTTG
TCCAGTCTCATGCATTTGAATAATACTTACTTTGGTGTTTACATGCACTGTTTCAGGTGA
GTTTAAGTTACATTTTTTTACAGCATTCCCGCATCATAAACCTTAATCTTGTTGGTCTGT
GTAGTCCCAGGGCATAGTATGCTGCCTTGGAAGTATACTTATCATTTCTAATGGTTACTA
TCAGATGTTGCTAGGGCTTACTTTATAAACCCATGTGCTAACTTCCTCTTCTTTAGAAGA
AATGCCAAATGTTATTTGGATGTCAGAAGAAAAGTTAAATGTTCTTTTCTGAACTTCTCT
TATTTGTTCGTTGTTTGTGTCTTAATTTTTGAAATGGTTGGGCGGCTTAGAGTTTTGGTT
TTTATGTTGTTTCTAAAGTTTAAATCTCAATCAAAGAAAGATTGCATCACTGGTCCAATA
ATTTATGCATTCTTGCCAATAGCTAGAACTTTAATTGGGTTCTGCATTTATGTCCCTTAA
TAACCAGTTTACACGTGTATGTCCTTTATTTTGAACTTTTACATGATGCTGGCATCATCA
ATACTTTCACTTGTTATGCTACCAGTTCCAGTGTTGCTTTTTGTTTCTTGCCAAAGCTAC
TGTTCCAAGTGCGGTGTCAGTTTTTTTATGCATTCAGTGCTGATCAACTACTCAAATTTT
AGTTGGTGAAATTTTTTTAACTGTTGTACATTCCTTTATTATGAAAATTTAAATCATTTA
CAATCATACAGGTTCTGCTATTGGATTTAAGTTGGACAGTCTTCTAAAGCTCACAGATAC
ACGTGCTTCAACAAGCAAGATGACGCTGATGCATTATCTTTGCAAGGTTTGTTTACTTAT
TTTCTTTTACTTTGTGTTGTTATTAAGGTCAATCCGGTTCTTGTAATATTTGCCTGAATT
ATGTTTTACACCTAGTTTATATGTTACATTACTACTTGTTTCTGATGCAACTGGCAACTG
TCAGTTTGAATTGAGTCTCAACTCTGATTTATTGTGGCTCAGGTCCTAGCTGCCAAGGCA
CCAGCACTTCTAGATTTTCACCTGGAATTTGTTAGCCTTGAGGCTGCAACTAAGGTTTCC
TTCAGTCTTTTTAGTATTTGAGGTTCGTGGTTTGGTAACACTATACATATAGTTTGAAAC
CTTGTGTCCTTGCAGATACAATTAAAATCTTTAGCAGAAGAAATGCAAGCTATAATTAAG
GGATTAGAAAAGCTTAAGCAGGAACTGGTTGCCTCCGAAAATGATGGTCCTGTGTCCGAA
GTTTTCCGGAAGGTACATTGTGGTTTAATTGCTTTTATTCTTCGATGTAGCTATACAGGG
TTTGTTGCAGTTTCTTCACTGTATCTTACCATATGGCAACTATTGTACAATCACATTCCA
TTTGTTGACTGTTAATGATGTTCCTGATTGGCTATTAGCTTCTTTTCACCTTCCCATGTG
TAATTATTTTATAGAATATATATGAGAAATGGCATGTAAACATGGGTCAGTATTGTCTAG
GGCTTAAGGTGCACTCTACGCACAAAACCTTCATATTGCCTTAGGCTTAATGCACAAAAA
AAGTGCTAGCCTGAGTGCAGTAAAGCGCGATACACACGTGTGAATTTGTGTATGTGTATA
AAGCTAAAGTTTGGACTAGTTTATCTACATTACATTTTTTTATAGGTCAATATGCATAGT
TTCCTTCCGGTCCACTTGTCAAATACTAAAATATTGAGAAGTATAGAGTTTGTAACTATT
CCTTTCTTACTAGCAAAGGTATATCTACTGGTAAAAGTAAAAAAATAAAAGCAATTAAAG
AGAGCTTCGATTTGTGGTGCTTTTGTTATGTGTATCGCCTTACAGAAAAGGTTGCCTAGG
TGCTCACCTAATTGGCCTTGCCTGAAACGTCTATGGCGCTTTTGTTGTCTAATGCAAAGG
CTCAAGACGCAGGTGTGCCTGGGTCCACACCTTGACAGCACTGCATGAAATACCCTAAAA
GTTGGTTAGTAAAAAAGAACTGGAGTCATTCAAGTTTAAAATGCAAAGGCATTAGCTTTA
AAGCACAAGTGATTACTGTTAATAAATTGGAACATTAGAACAATATAGTTAGAATTAGTA
CTTAATTTTTTGGAAGTTCCTTCAGAAAATGTTCGCTAATCTTACATGGTAGGTGTTTCT
AATTGAACACCATTGGGTTTTATATCGTTTTTTGATGCAATGGAGTGATCATTTGTTATT
GCCCAGCTGCTGTTTTTTTTCAAGGGAATGCTTTCATTTTTCTAAATTTTTTCTTTTTTC
TTGTTTGAATTTAGACATTAAAGGAATTTATTTCTGTTGCTGAAACGGAGGTGGTGTCGT
TAACAAATCTATATTCTATGGTGGTAATTTTCTAACTGTCAGCATCCTCATTGATAAATC
ATCTATTGTTGTCCAACTCTTTTGATTATATTCAATCATTTAGATTTCTTTTCCCAATTT
CTGGTGGACAGGGTAGAAATGCAGATGCACTTGCACTCTATTTTGGTGAGGATCCTGCCC
GATGCCCGTTTGAGCAAGGTAGATTCTAGAGTAATACCTTCCATACCTATTGTGCCCTTT
TTGTCTCTGGCTCTTCCTTTTTCTTAAAGCATTCATATCTGACACAATTGTCTAGCACAG
ATCCTGTCATGGGTCTGGAGATTGACACTCCAATTTCATGAAATAACTTCAAAAAAAGAA
AAAGAAAAGAGCATACCGTGTTGAACATATACTTGTATTGACACTCACACCCAAATCCAA
CTAACATAGATTATGCCTTAAATACAATGTCATTATTAAGAATGTCACCCATTTCCTTTT
TCTTCAGCCTTCAGCCCACAATCAACCCTCTTTTTCCTTTTCCTTTCCCAAATCAAATGG
AAATAAGGATTATCAGTCTCCATACGGCTAATGTGCCATAGTTTCTGGAAGTTGAACTGT
AATAAATAAAACAAGGCAAATAACCAAATATGAAAACTTGGAAAGGGCTAAAAGACAATT
TAAAGTAGTTATCCAGTTATTTAAAAAAAATTCGAGAATGGGGGTTTCTAAACATTTTTA
TTTATTTCATCTCTTTGATCATACATAAAATGTAGTTGTAAATAGAAACTTATTATGAAA
CAAAATGAGCCATAAGGTTTTTCGATGTTCTAAGGCTTTAGTTGTTTTTCATCGCGTGCT
TGATTTTTTGCTATAAAGCACACCAGCAGATGGTAAAAGGTAATATGCCTTTTTTTTATA
CCAACTTTTAAATCTTTTTAATTTTATTTTTATATTTCAATACTTATGTTTTGCTTTTGA
TTGCCAAAAGATTATAGTGAATGGTAAAAGTGACGACCAAGAACCTTATTTTATCTTACT
TAGGATTCTGTTAAATATTTCATGTATTGAAATGTAAATCTCTATCCTAGCTAGGGTACT
GTTTGTCTTCTAGATCAACATGTTCTCCACAGTATACTATTACTAGTTTTTTATGATGGT
TTGCTATTTTGCTCCGACTATTTTTCTTGAAGTACCCATGCCTAACTTACATGCTAGATA
TGGGCTTGGGGATATGATGCTCCAAAGACTTTCCAAATACATAAAATCTTAAAAAGATAG
CACATACCTATATTGATGCTCACACCTGAGTATGGGTAATATAAGTTATTTGAAGAAACG
ATCAAATCTGATGCTGTATACTTATTTTTTATGATTATTTGAAGTTGAATTGGTCAAATC
TGACACTGTATTGGTCAATGCAGTTACTGCAACCCTTTTAAATTTTGTGCGGCTGTTTCG
GAAAGCACATGAAGAGAATGTTAAACAGGCTGAACTGGACAAGAAGAAAGCCGAGAAGGA
GGCTGAAATGGAGAAAGCCAAGGAAGCCAACCTTAAAAAGAAGAGTGCAAAGTAGTGAAA
ATCAGTTTCTGCATTCCTACAAGGTAATATGCTCCTTCCAATCAGCAGAAACCTGTGCAG
ACGAGTATGAGTGAAATGAGAGGAACAGCTGCTTTGGAGGACTTTAGAGGTGCCTCCTAT
TTTGTGCCTTGGGAGACGTTGTGAATGAGGCTTTTTAGGGCCTTCAATTATGCATAAGGC
TTCAGGAGACATTTTCTATGGGAAGATATTCAGATCCGGTTGCCATGGATAATTCCATGA
ATGTTCCAAAGTAGATGTCAGATGGAGCAGAGAGCGGGTTATGATCACAACTGAGTAACA
GATAATCCGAATATGCAGAGTTATCAAGGTAACTGCTACGAGCCTTGTAGCATTATTTTG
AGTATGAAATTTGTAGACTGGGTGGACCTTCTACGATTTCATTTCAGCTTCCACCATTCA
CCTGGCATATTTGATTCAGCCTGTGGAATCGTAAGAGCTGGTAAGTCCCACTGTACCATG
AAAACATGTAGTGTACAAAGTTCTAACCATCCACTTACTGTAGAATTCAATTCTTTATCT
TGTATTCTTGTAACATAATCTTTTTTTTTTTCTTTTTCCTGAAAAAAGCCCACCGGAGAA
AGAGGTTGTATAGGAGGTTAGGTTTTAGAGAAGGGAAATCTACAAGAGGGGCTTTCTTAT
TGTAACTGTAAAATAGCACCCAGACTATATAGCCTACTGATTTGTAAAACCTCTTTTGTT
TCTTTCATTTCATGGGATATGATTTGATTTGATTTGATTTGATTTGATTCCTCCATCAAG
AAGTAATTCATGGTTTCTCCTTGTATTTAAACTATTTCAAAGGATTTTTCTGTATAGTTG
GTGTAATTGACCCAAGTTGTTGTAAGAAGTTTGAGTTCCAATGCC
>GhFH18
AAACCCTAGCATTTGCCTTAACGCATTTTTATCGCCTCACACTCTCTGTTTTCACTTAGT
TTCTGATTCTTCACTTTCATTACTTCAAACTCTCGCAGCGATGAGACCTCCAAGAGGTAA
GTAACCAACGTCTCTTACGTTTCCTATCATTTTTAGTTACAGACTCTCGTTATGGCATTC
CTAATGGTTTAATCATGTTTCAGGCCGTGGTGGTGGGTTTAGGGGCAGAGGTGATGGTGG
AAGAGGGAGAGGAAGAGGAGGTGGTGGAAGAGGTAGTGATAGGGGCGGTAGTGCCATGAA
ATCCCGCGGCAGACTGGTGTTTGATTGTTTCTGTTTTCTTATAGTTCGATGGAACAAAAA
GATTCTCCAACTTTAGTTGACAAAAACTTTCCTCTTTCCTCTTTTCTCTTGTCACTGTGA
AATCATTCTTTCGCTAGATCCATAGAAGTTGCTTATTAACTAGAACTTGGTTTTCTGTAT
TCTTGTTTACAATTATGGCTATCGGTTCTTGCTGTAATGTTATAGAGGAAAAAGGTAGGT
TCTATTTTATCTATTTTCTTCATTGTGTTAAACCAGAAATATTATAAGGAATGCAGGATG
AAATATTATCTACTGAAGTAATAAAATAGAGTTCATTAGTTTTCATTCTTATTGAGAATC
AAATATGTGAGTTGAATCCTAATGCTTTCAGGTTGTGAATTATGTTGTGTAAATTATACT
AGGGTTCCAAGTTCCAACACCAGAAGTCCAATGTTGCTGTTGTTGATTTGTGGAGGAGGT
AAATTGGTCCTTTCATACACATTTAATATTCTTTATAGGGATAGACACAGTGGTATTCCC
AGTCTGACTTTGTTTAGTGGGAGAAAATATGATGATTAGCACTCCGTCTACACTTAAACA
ACAGCTTTTCTAATTATGCTGGAAATGGCAATGGCAATGACAAGGAAAATGTTGCTGGGG
TTTTGGAGACCAATGGGGATCTTAAACACAAATTCCAAAGGGAAAAACGAGCTATACAGG
TGCATCAATTCTCTTTGATATATTTTTAGCCCTTTGTGCTTAAATCTTGTACTATTTCAA
CTTTAATTTGTGTTATGATTATTGTTCTTTTAATTTCTAACTATTTTCCTTTCTCTTCCT
CCGTAGCCATAGAATTTGCTGTTTTCTGTTGGTTTTGGGATGAAGTAAAAGCTCTCTTTA
AAAACCATTCTCTGTCTGACTCACGTTATCTCCCGAGATATTTATCTATGATTTTATATT
ATATTTTAGTTCTTGATATTAATTCAGTTGAAAAATGATTAAAAATCATTTTTTTACAAA
ATATCAAATGCCATATAGAGTGTCTTTTTATCTTTGAACTTAAAGTATAACTTCAATTAA
AGTTTTTTTTTCCGTAATGTTTTGTTTTGTAAATATAATTTATATATTGAAATTGCGAGA
TCTTATATAATATAATGAACAAAAAACTATTGCAGGCTGTAATAAAATATATTGAAAGTT
TATATATTACTGGTACTTAAATTATATCTTCTTTTTTTTCTGTCTTTAAACTTTTCTAGA
TAAATTATATTTAAGGTTATAAAACTATTAATAAATTTATACTTAATTTAAAGTTGAAAC
TATTTAAAAAATTTCATGAAAGTTATTATTTAAATAAGTTTTTTTCTTTCAACAACAGCA
ACATTGGACTTCTGGTGTTAGATTTTAATTTGGGATCACCATTGTGTTGACATTAACATT
CAAACATGAGAATGAGACAGCTATATTTGAGATGAACCTGCATGATATGTTTTCATTCCT
TTGCAACCTTCATCTTTAAATAAATATACATCCACACACGCATAAACACATATATTTTTT
CAGTTTGAATTCATATAACTTATATAGAGAATTGGGAGAACCCTGTCATGTTGGATGCTC
CCGTCTCTAGAGGTGTTGTAGCTGCTGAAGCTGGTTCACTTACTTTCATGGTACGAATTC
ATTTTTGATCACCTTCTTTTTCTAGAGTTGACCTATTATATATTGTTTTCCATTGAATGT
ATATGGACACTCATTAAACTTCTTCCCAACCTTCTTTAGTTCTTCCCCAGGATAGGAGTC
TACTAGTAAATATTTTTCCAATTATTTTAACCTTGTTCGTGAGTTTACTGTTTAGTATCA
ATTTCATTGCAAGATATTATAATTTTTACTTTATATTTTCAATGATGCATGTAAGATTAG
TTGCCACAGAAGTCTGGTATTTTAGAAACACAAATGATATTAAGTTGGCAACACTTTTAG
GTAGTATTAAACTTATGATAAAAAATGCCATGTGATCCAGGTTGGTGGCTCTGAAGATGT
GTATCTTGCTGCCAAATCCTTACTCCTCTCGATGGGAAAAGAGGAACTGCAAGAGGCTAT
TGATTTTATATCTCTGTTCGGGTAAAGTGGGCTTTGTGCTTCAGTCAGAGCTGCCTTGGT
TCTTAGTGGTAGTATGGGTTCTATCTAATTCAAAAATGAGAAAGAAAAGGAAAGAATGGG
CAGATAATGTATCTTTCAAAAATGATGAAAGTGCCACGAGTAGAGTCAAAACTAAGAGTG
TTTTGTGTCAAGATTCAGTTCCGAACTCAGGTTTGGCGGTATCTCCATAGTAAATCTGGT
TTGATAAATTTACAATATTATTCAATAATTAATCTCCTTGTTTCTCCTTTTTCTTTTATT
GAATCACTTGTTTATCCTCTGTTCTTAGATTTTTTTACCACCTGCAGGTTTCTGAATTTA
AAAGGAGCTTAAATACTGTAAATTCTGCATGTAATGAGGTATATCATTAATGTTGTTGAT
GACGGCAGTGTTTATTCGTTCTTATCTTACAACTTTTGTATTGGTTATATAGGTACAAAA
TTTCCTTAAATTGAAGGATCTCATGAAGAAAATTCTCTATCTGGGAAATACATTGAACCA
AGGAACTGCGAGGGGTAAGTGACATTCAATTTCTCCTTTTGGCTTCAGTCTTTGATGCTA
CAATTGCAGCTTGTAAAAAGATTATGCAGAGAAAATATTACTAGCTAAACCACATGTAAT
GTATTACTAAAACCAATTAAGGTTTGCCTGTCCAGTCCTTGCATTATCTAAGAATTGGGT
AATATTCAAACCGATCAAAAACTAGTTATTTATTGAATAGGTAAAAAACCAATTATTTTT
TTTCCCTTTTTCTTAAATTAAAGACCATGCCATTAAGGTAAATGCTTATTATTGTTAACT
ATTAATTATATTAACTATTTATTTTACATTAAATTAATGTTTAAACATAAAAAATAAAAT
AAGAAACAATCAAACCAATTGGTTTAACCTGTGGTCCAGTTTCTTTAACATTGGCATTTA
TGTCCTTTAATATCGAACTTCTACATTTATGTCTTTCATTTTGAATTTTTAGATGATAGT
AGTGTCAATCAATTCTTTGTCCCTTGTTATGCTATTAGTTCCTTTGTTTTGCATTTTCTT
TTTTTCTTTTTTTGCCAAAGCCACTTGTCCCAGGTGTCATGTTTTTTTATGCAACTTTAA
ATTTAAAGTTGAACTCAGGGAAGAAATAAAGATAAAAACAACTAACATAGTGGATCAGGA
AAATGCTTTTCCATGAGCTGCTTTCTGTTTGACTTGTTTACGTATCTAAATAATAGATTG
TTTGAGGATAGGCCATGGATTTGGTGATATTTTTTATTTAAACTATGTAGGTTTTAGATG
CAACGCCTGTAAATGCAAACGCACATGATTAATAACATGATCTATGATTTTTGTCGAAAC
AAATTCTAATTCTTGCATATATGATTAATAACATGATTAATAACATGATTAATGGTTCTT
CAAATTTTCCAAATGTGTCTTTAAGGTGCTCGAAAATGTCATATTAATGTTGTCTATATA
TGATTTGAATGCTGGAAATTTACAGCATTTAGTTTCCTGCTTGAAGTTGATTAAACCATG
CTGTAAATGCAAACATTTATATGCTGTTCACATCTAAATTAACCATTAGTGAGCTTAAAA
TTGATCTATTCGAATGTGTTAAATTCATTGTTCAATGTGATGTTATTTCTGCTAATGTAT
TGAGTATATTAAGTTGTGCAATTTGATGTTATATGTGGCGTTAATATTGACTTGTTAATT
GCATATTTTATTATTAATTTGATGTTATATGTGTCATTCATTAACTTTTTTTTCTTTTTT
CTCAGGTTCGAGTTTTTGTTGGATACATGGTCCAGGATTAGCTGAATTCATGCATAGTGA
CGACTTGTTTAAGCTAACTGTTTATCTTAAAGTGTGCATTCTATCATTATTTTGTTCTAT
TTGTATTTTGTTAGATTTCTGGTGTAGTATGATAAGTGCGGTATTTTGTTTGGCGGGATG
TATTTATATCATAGATTATTCTTCTTCTCAATATTTTGATAATGAATTTTAATTTTTTTA
TATTTTT
>GhFH1
TTATTTTGTTTATTTTTTCTTCTTACAATTTTTGAAAGATTGGGTTTTTGGTTTAAAGTT
CATCACTTTCAAAGTTTCATCTCTGTAAAAAAGTGGTGAAAAAGTCTGTCTGTTTATAGC
TCTAAATCTCTTAAACTAAACTTAGACTACCATTCTTCTTCTTCTTCCCCTCTCTGACTT
TGAGTTGGAACTTGAGACATACATGCCCATGTTGTCTGGTTTGGTCTTTTTGTAAACTCC
CATTGTTGTTCTTCTCTGTAATAAACTGAAAACTCCATTGTTGCAGCTTTCAAGGTTGTT
CAGAGGTGGGGGTTTTCTTTTTGAGAAATGATAATGCTGATAACTAAAGCGAGGGATTTT
GTTGTTTTGTTTGTTCTCCTCTTTTTCTCCGCAGTGTCGACCGCCGAGTGTTTCGAGTAT
CACCGCCGTTTCCTCCACCAGCCTTTTTTCCCGGTTACTTCACAGCCGCCGGTTTATCCT
CCTTCTTCATCTTCGCCGCTTCCGTCGCCGGAGCCACAACCTCACTTGAAACAACAACCG
AAATATCCTTTCTCTACCACTCCTCCTTCCACTCCTCATAGTCCTTTCTTCCTTTCTTTC
CCTTCTCCGCCGCCTCCTCCGCCGCAACCTTCCACACTCCCTACTTTTCCCGCCAATATT
TCGTCTTTGCTCATACCTCATTCCCCTTCCCCTTCTTCCCACCGCCGTCACCTCCTTCTT
ATTTCCCTCTCTTCCGCTCTCCTTGCCGCCGCCATAATCCTCTCTCTCGCCGTTTTAACA
CTCTCCCTCCGTCATCGTAGCCACCAAAACACTTCCTCCGACGACAAAGCTTCCCGTTCA
GACTCTCTTCGTTTATTCCCTCCAAATATTCCACCTTCAGATGCTTCTCAAAAAACACCA
CCTACTCCACCACCGCCACCGCAGCAACAACCACAACAACCGCCGCGATATGTTTCAACG
AATCGAAGCTCGGAGTTTCTTTACTTAGGCACACTAGTTAACACTAGAGTAGACGCAGCT
AAAGCCACCATTTCAAGCAATGGCGGCATCAAGCTAGGTGTTTCATCGCCACCGTACCAA
AAGCTTGGCTCACCGGAGCTAAACCCATTGCCGCCATTGCCAAAAGTTCAAACCTTTCAA
AGTGGTGAACAGTTCCTTCAAAGTCCATCACTGGGTTGTTTTGAAAACACCATTGAAGTT
GAAGAAGATGAGTTTTTTTCGCCAAGAGGGTCTTCACATGGCAAAGAAAGCCCACCGCCA
CCACCAAAACAACTGCCGCAACCAGCACCACAAGAACCAGCAGTAAGAGTAGAGTCAAGC
TCGAGAAGGGAATTTAATGGCGATAACTATGGTAGTCGAAGCTTCAATTCAAGAACAGCT
TCATACCCATATTCCAACTCATGTTCACCTTCTAACTCGTTCTTGAATTCAAGTCCACCG
AGTCAAAGATCCACTGTTGTCCCTATCTATACAGTGCAAATAAAAAACCCATCTTCAACC
TCACCTTCATCTTCAAGATTATCTTCATCATCTTCAGAAAGGTATTCACCTGATAGAAGT
TCTAGTTTTTCAGCTCAAAACAAAGAATCTCCGTCAAGGGTTGTACATAAAAAGCTTCCA
CCACCACCTCCACCGCTTCCTCCACCACGTTTTTGGGAGGTTCCCGCCGCGAAAAACCCT
GAACCTGGTGGTCCACCGGTTCTCGTTGCACCTTCCAGGCCAGTGGTGTTACAGAACAAT
GAATCCATAGAGAAGACTGCAGCTGAGACCCCGAAACCGAAACTGAAACCTTTGCATTGG
GATAAAGTTCGAGCGAGTTCGGATCGGGCTATGGTGTGGGATCAAATAAAAGCAAGCTCA
TTTCAGTAAGATTCATGGTCTTGAATTACATTTATGTATCTGTTTATAGTTTTGAATTAC
ATTTATGTTGTAATGGTGCTTGCAGGTTGAATGAGGAAATGATCGAGACGTTGTTTACGG
CGAATAATTTGAATTCGGCTACTAAAGAAAGCGGTCGTAGGCAGAGTTTGCCGTCTGTTA
ATCAAGAAAATCGTGTTCTCGATCCGAAGAAGTCTCAAAACATTGCGATTCTATTGAGGG
CATTGAATGTTACCATTGAAGAAGTCTGTGAAGCTCTCATGGAAGGTAAGCCCGAGCTTG
ATATGATTTACGTATGCCATTACCGGAATATATTGAGTTTGATATTCAAACAAAACCGAA
CCCTTTTGTAGCTTTGGTATATGAACTAGTTCTGTGTCCTTTAGAGTTAAGACATGTTAC
TAATCTGTCACGTATTTGCAGTCTGCTTTTGGTTTATCTCTAAATTGTTTAGACTTTTTT
CACTGCTAACAGGTAATTCAGACACTCTTGGGACTGAGCTCCTAGAAAGCTTATTAAAGA
TGGCTCCAACAAACGAAGAAGAGCGTAAGCTGAAGGATTTCACTGATGAGTCCCCATTCA
AGCTAGGTCCGGCTGAGAAATTCCTCAAGGCTGTGCTCGACATACCTTTTGCCTTCAAGA
GGGTCGATGCGATGCTTTACATTGCTAATTTCGACTCTGAAATCGAGTACCTGAAAAGGT
CTTTTGAAACTTTAGAGGTAAGTCTTGACTTCCCGTGTGTTTGCATGAGCATGTTGTTCC
CTTTTTTTAACCTTTATTCTTGATATTCTGATATTTTACCAATTCATAACGAAGGATTTT
AATGTTTCGGTTTATCTGTTTTTTCTCATATTGGCAGGCCGCTTGTGGAGAGTTACGGAA
TAGCAAAATGTTTCTTAAGCTTTTGGAGGCAGTGCTTAAAACCGGGAACCGTATGAATGT
TGGTACCAACCGAGGGGACGCCCATGCTTTCAAACTCGACACACTCTTAAAGCTCGTTGA
TGTAAAGGGAACGGATGGAAAAACCACGCTTCTGCATTTCGTTGTGCAGGAAATCATCAG
AGCCGAAGGTTCTCGTCTTTCCAATGCCAATCAGAACCCGAAAGCTGAGAAAATACTACA
ATCCGATCTTCAAGATGATGTTGAGTTTCGTAAACTTGGCCTGGAAGTTGTGTCCAGTTT
AAGTGGGGAGCTAACCAACGTGAAGAAAGCTGCCGCTATGGACTCAGATGTTCTCAGCAT
TGATGTTGCAAAACTTGCAACCGGCATTTCTAAAATCCGAGAAGTCATAAAACTAAATGA
AGAGGTTGCTTTGAAAGACAGCTGCCGGAAATTCTCGGAATCAATGAACGAGTTCCTAAA
GAAGGCGGAAGAAGAGATCATACAGATCCAAGCACAAGACCGAGTTGCCCTCTCGATGGT
AAAGGAGATAACCGAGTACTTCCACGGAAACTCAACCAAGGAAGAAGCTCATCCGTTCCG
TATCTTCATGGTCGTAAGAGACTTCCTTTCGATCCTCGATCAAGTATGCAAGGAAGTCGC
AAAGGTCAACGAGAGAACAATATACAGTTCGGCACGACCGTTACCGAATCCCATTCCGCC
CCCGGTTTTCCCTGGACTCAACACGCAGCATTACAGTTCCTCAGATGACGAAACCTCATC
ATCCTCGTCATAGTTCCTCGGGTAAATCCCATCATCATCATCGCGAAAAACCCAATATCT
AACCGGGGGCTCATTTTCATAATCTGAATGTGCTTTTGCTAGTAAAAATGTCCTACATTA
TAATATATAATGTGTAATCTCTTTTTTTCTTTTTGTTGGTTAAATCTGTACTTAAAAATA
TGTTTTAGACTTTTAACAAGATTTTGGAACTTGTTTTGGTTATGTGTAATATATACAAGA
GGAAATTATGTAAGTGATAAAAAACTAGAGGACCTATCCTGTAAATAAACCACTTTCAAT
GAATCTTATATATAATGTTGATGCCATTATTGTA
>GhFH2
TTTTGAAAGTGTCAACGCCTAGTTTACCAAATCCAAAAAAAGCACCCCCCACCAAGGCAA
AAACTAAAGAAAAACCATTGGAATAATATTATTTCATTTCATTTCTCCAAATTAACCACA
TCGAAACATTTATTCTCTTCTCATCCACTATCCCAACTCTTTCATGGCTGTCATGTTTCA
GACATTGATTTCTCTCAACCTGTTGCTTGTGTTTTTCATCTCTGTCTTACCTTTCTCTTC
TTCCCAATCTTCTCCTCAAAATATTGAAGTTTTCTTCCCTACTCAAACTCCACCGCCTAC
CCCTCAACCCATCTCACCGCCACCTCCACTAAGACCACCAGAGTCACCACCGCCACTGCC
ACCACCATCATCATCTTCATCTTCAGGGGATGACGACAATAGTACTATTGCAAAGGCAGT
GGCTGCGACAGCCGGAAGCACTATTGTTATTGCCGCAGTATTCTTCTTTTGCATCAGAAG
ATATGTTCTTGCTCAGCGCAAAAGCGAGAGAGTTGGGGATAGTTCCCAAGGAGGTCAGCC
GAGGGTTCCACCAGATGAGTTCGCTAGAGTTAATGGCAACATAAAGGGTTTAATTGTAGA
TGAAAACGGTTTGGATGTTCTTTATTGGAGACAGCTTCAGAACGGAGATAACAAAATTGA
GTTCCGCCAAGAGGTTCTGCATGTTCCAAAGGATGAAGAAGAAGGTGGTGGTGGAATGGT
TAGAAAAGGAAGTCGAAGCAAGAAGGTAGAGCCTGCCAATGAAATTCCTTTGCTTCGTGG
GAAATCTTCGACATCCCACGTTCCACCTCCTGATGATGATGATTCAAGTGAAAATATGGG
TCCTTTAACTCCTCCACCTTCTCATGGGATTGTGTTAAAAGCTGTCGAGAAAAGGGAAGC
TCCGGTTCAATCAAAATTTGTGCCTCCACCACCTCCATTACCGATTCAAAGCAATAAAAG
TCCAGTGACACCACAGCCTCCACCTCCACCGCCTCCACCTAATAGAACTCCAGCGCCACC
ACCGCCACCTTCTAATAGAGTGGGTGGTTCAACTACGTCCTCGAAACCTCCGCCAGCAGC
CAGAGATAAGTCCAGTATGAGTAAACCAGGGGAGTCTTCTGGAGATGGTGAGAATAATCA
GGTGAAATTGAAGCCATTGCACTGGGATAAGGTGAACAAGAAAAATGCTGATCATTCCAT
GGTGTGGGACAAAATCAATGGCGGGTCTTTTAAGTAAGTTTTCAGTTTCACTATTTCTCG
AACACTTAAGCCAACTTTGTTAAGCAATGTTTTTTTTTTTTTTTTAAATACTGATTATGT
CTCTCTTTTTTCAATTGATTCTTCAGGTTTGATGATGATCTTATGGAAGCTTTATTTGGA
TATGTAGCAACAAATAGGAAATCCCCTACTGGTGATAGTAGCTCAAAGAACACAAAGAGT
GTTAACAATGGCTCACCATCACAAATCATGGTTCTGGACGCTCGAAAATCACAGAACATA
GCAATTGTGCTCAAATCTCTAGCTCTCTCTCGTAGAGAACTCCTTGATGCCCTCAATGAA
GGCCAAGGTCTTGAAGCAGATACTCTTGAAAAGCTCATGAGAATTGCCCCCACTGAAGAA
GAACAGTCCCAAATCCTTGATTTTGATGGTGATCCAACAAGACTTGCTGATGCTGATTCC
TTTTTGTTTCACATTTTAAAAGCTCTTCCCTCAGCCTTCACGCGCCTGAATGCCATGCAG
TTTAGATCAAACTATGACTTGGAAATTCTCCACATGAAGGAGTCTTTACAAGCTCTAGAA
TTAGGGTGCAAGGAGCTTCATTCTCAACGACTGTTTTTGAAACTCCTCGAAGCAATACTG
AAGGCCGGCAATCGCATGAATGCCGGAACTGCCAGAGGCAATGCTCAAGCCTTTAACCTT
ACGTCACTGCTTAAGCTCTCAGACGTTAAAAGCACCGACGGAAAGACTACTCTACTTCAC
TTTGTGGTGGAAGAAGTAGTCCGGTCTGAGGGAAAGAAATGCTTTATCAGCAGAAGTCAT
AGCCTGAGCCGCAGCAGCAGCCGAAGCAGCAGTAGCATCTCTGGCAATTCGACATCAAAA
GAGGATAGAGAGAAGGAATATGTAACGGTGGGATTACCAGTGGTAGGAGGCCTCAGTGCT
GAGTTCACCAACGTGAAGAAAGCAGCCGCCATAGATTTCAAAATATTTTCAGGCACTTGC
TCGGCTCTTGCTGCTCGTGTAGCAGAAATCAAGCAGCTTGTATTGCACTGTATGGCTGAT
GGAAAAGGGGGATTCGTGCAAGAAATGAAAGGGTTTATCAATGATGCCGAAGAGGAACTG
AAGGTTATAAGAGAAGAGCAAAAAAGAGTGATGGATGTTGTAAAAAGAACAACAGAGTAT
TATCAAGCAGGGGCTTCTAAGGATCCTTTCCAAGTATTCGTAATAGTTAAGGACTTCCTA
GCCATGGTCGACCAAGTCTGCGTCGAAATAGCTAGGAACCAACAAAGGAGGAAGTCATCA
ACTGCAAATTATGGATCACAATCACCAAATTCACAAGAATCAAGAACCAAGATGAGGTTC
CCGGTTTTGCCAGCAAATTTCATGGCAGACAAGTCCAGGAGCAATTCTGTCAACTCGGAC
GCAGATTCATGAACATGAACAGATATTCATCAGAAAGGCAATGTACATAGACATCATACG
AAAGACGTAGATTTGGAACAAGTATAGAAAATTTGTTTTTTTGAATTCTTCCATTTGTTT
TGTACTAACTTTTGATCAAGTGGTAAATAATATTGGACTCCGATTTTTCTGATTCGAGCT
TGTTCCATTGAGTGAGCACTGGAAAAGATCATGCATTGCTGAAAGTGATATTAGATTATG
CAATCTGTCAGTGAAATGGTT
>GhFH7
ATGGCGCTGTTTAGACGGTTCTTTTACCGAAAGCCGCCGGATCGGCTTCTGGAGATATCC
GAACGTGTCTACGGTAATCTTTTTCTTCATTCCTACTTAATGTGTGGTTCAGTTTAGCTT
CAAAGTGTCGAAATTATCTTCATTTTACCTTACCAAGGGAAATGCCACTGGGGACAAGTT
CTTTGAATTCTCTGATTCTGTTTGGGCATATTTCTTATTCAAAATTCTTAGCTTGATATT
TTATTTTATATTCATTTAATTTCGTTTTTCTTCAGGGTTTTGGTGCGGTTAAGCAACTCT
TAAGGATTTTTAGCATGTTGGTTTCCTTGATTATTAGGAGATAAGCTGAAATAGGACGGC
GTAGTTATTTTAAAGTAGAGTTACTGGACTGATTCACTTTTGTACTTTGTAACAAAATCA
TTTGAAGCTTAGAAACTGGTACGTCATCACTTGGAGCATTGAAGGTTTTCGTACCATTTT
CTACACATTTTTTTTGTTTTGAAGAATATTTACTTTTCTCTTTCTTAATAAAGTTAATAA
ATTCCCTTTTTGTGGGCATTCCTAATGAACTCAACAATTAGAAACTTACCATATTATATT
TTGGTTTTAGGAGGCATATGGTCACCAAGTATTGTTTATTTTATTCAGTTTTCTTGTTGA
TTGTTTTGCAGTATTTGACTGTTGTTTCTCCGTGGATGTACTGGAAGAAGATGAGTACAA
AGTGTATATGGGTGGCATTGTGGCGCAGCTACAAGACTACTTTCCTGATGCTTCTTTTAT
GGTGTTTAATTTCAGAGAAGGGGAGAGGAGGAGCCTAATTTCAGACATTTTATCTCAGTA
TGACATGACTGTTATGGATTACCCACGGCAACATGGAGGATGTCAGTTGCTGCCACTTGA
AATGATTCGTCATTTCCTTCGATCAAGTGAAAGCTGGTTGTCATTGGAAGGGCAGCAGAA
TGTGCTTTTGATGCATTGTGAAAGAGGAGGATGGCCTGTACTCGCATTCATGCTTGCTGG
TCTTCTGTTATATCGAAAGCAGTACAATGGTGAGCAGAAGACTCTTGAAATGGTCTACAG
GCAAGCTCCTAGGGAACTTCTCCAGCTTCTGTCACCTTTGAACCCTCAACCTTCCCAGTT
AAGATATCTTCAGTATATTTCTAGAAGAAATTTGGGTTCTGACTGGCCTCCATCAGATAC
ACCTCTGTTTTTGGATTGTTTAATTCTTAGAGTTATTCCAACCTTTGGAGGGGAAGAAGG
GTGCAGGCCAGTTGTACGTGTTTATGGACAGGACCCCAAAACACCAGCCACTAGAAGTTC
TAAACTTCTGTTTTCAACTTTAAAGGAAAAAAACCAAGTTCGTCACTTCCTAAAGGTGAT
GCCTAAAGCCTAAGTCACAAAATTGAAACTGACAAGATAAATTGACCAAAATTTGGTATG
TTCTAATATGGTTTATCTGCAGGAAGAGTGTATATTGGTAAAAATGGATATTCATTGCCG
TGTTCAAGGAGATGTTGTGCTTGAGTGCATCCATTTAAATGAAGATTTGGTACGTGAAGA
GATGATATTCAGAGTTATGTTTCACACAGCATTTGTCCAAGCAAATATTTTGATGCTCAA
CCGTGATGAGATTGATGTGTTGTGGGATGGGAAGGATCAATTTCCAAAGGACTTTAGAGC
GGAGGTAGGTTAAAATTATTATTATGTGGATGTTTTTTTCTCTTCTGAAGTTGTGGGAGT
TGAATGCATACTTTTTTTATCTGTATCAGGTACTTTTTACTGACCCTGATGCTGTTGTCC
CTGATCTCCTTGAAGTCATGGAAAGTGAAAATGGGAATGAGATGGAAAGTGCTGCACCGG
AGGAATTTTTTGAGGTGGAAGAGATCTTCAGCAATACAGTGAATGCGCTCGAAGGAAAGG
TGAATGACAAGAGTCTCATAGTTCTTGACAACAAGGTAGAGCAAAAAGAAGTCTGGAGGG
AGAACGTGGATCCTTTTAAATTTCAAGATTGTGCGTCAAATGATGGGAATTACAAGTAGG
ATGTCGAGGTTGACTTTAGTATGGATGCAGTTAAGGACATTGCTGTTGATGATGTGAATT
ATAACTTAGATAAGAGGATGTTTCTGACATTAATGCAGTAAAAGACATTGCTGTTGATGA
TGGAGACATCAAAGTTGAACCAGTGGCATTTACTGTTGATGTGCTGAGGGTGAGAGAAAC
CACTGAAGTCACAGAAGGTGTGCTTGGAAAATTGGAAGAAATGGAGGATAAGGGCAATAG
AAAAGACTGTGTCCAACTAAAGAATTCAGAATCTAAGATGTTGCACCAAAGGTTGAAAAG
TGATGTTTCCAAACCTAAACCTGAGAGAACACTGCCTGCTTCAAAGAAACATGCTGGGAT
GGGCCCAAAACCAGCTTTAGATTCTCTTTTGGTAAAATCAAAGAGCAAACAACAAGAAGC
TCAGGGTCCTCCTGGAAGACAAGCAAAGCCAAATGCCATATCTCGGTGGATCCCTCCTAA
CAAAGGCTCTTATACCAATTCAATGCATGTATCATATCCACCATCACGATATAATAGTGC
ACCGGTTGCATTATTATCCAATAGTGTGGCTTTGAAGGATTCTTATTCAAGTGCCAATCA
AAAGGGCTCTAATGGAGTTTCAATTTCAAAGGATGTTTCGTCCAAGCCAAAAAGTGTGAA
GGCTGACCTTGTGGAGCTGTCTAACTCTCCAAAAGAAATTTCTAGCGTTCCAATAATTTT
AACATCATCTCCTCTTCCGCAACAATCGGCGCCCATTCCACCTAGCCCTCCACCTCCATT
CTAACCGTCATCAACACCACCACCACCACCTCCTCCTCCCCCACCTCCACCTAGTTTTTC
TTTGTTGGTTTCATCATCATTTCAAGAAAATGCAACTTCTATTGTACTAAATTCTCCACC
ACCACCACCACCACCACCACCACCTCCTCCTCCTCCTCCTCGGTATGAAGCTTTGTTGCC
TACAACTCCACCACTTCCAAGCGCTTCTCGTCCTCCTCCTCCCCCTCCACCACCACTTCA
CAAAGCTTCCTCTCCACCACCACCACCACCTCCTCCTGGTCATGGAGTTTCTCCTCCTCC
TGCACCCCAACCTCTTTTACGAGGAACTCCACCTCCACCTCCACTTGCACCCCCACCGAC
GTCCGGTATGCCACTTCCTCCTTCACCTCCATTGATGAATGGTGCTCCACCACCAAAATT
GGGAGCCATTCCTCCAGCAACTCCCCCTTTGCGTGGAGTGCCATCCGTGCCTGCTCGACA
TGGAGCACCACCCCCACCACCTCCACCTGTTCCTGGAGCGCCAGCACCATGCCCACCTCC
TATGCATGGCGCATCACGACCTATAGGTGGAGCACCACCTCCACCTCCACCTCCACCTCC
TGGAGGCCGAGCTCCAGGCCCTCCACCTCCACCTCCTGGAGGCCGAGCTCTAGGCCCTCC
ACCTCCACCTAGAGCTCCCGGTGCTCCTCTAGCCCCATCATTGGGTGCTAGAGTAGTTGA
TGGTAGAGGAAGAGAGTGTGGGCTATCGTCTCCAGCAGCTGGCACAGCACCTAGGAGGTC
TTCTTTAAAGCCTTTGCACTGGAGCAAGGTCACAAGGGCAATACAAGGAAGCTTGTGGGA
AGAATTACAAAGACATGAGGCTCAAATGTATTGTGTCTTCTTTTACTGATTTTGTTTTTT
AATACAGCGAGCTTCCATAAGTGATAAAATTTACTAAGTATTCATGCTAGATTCCATGCA
TCATATGTTCACGATAATCTTTTACGTTTATTAATTTCCATTTTGCATTTGCTGACATGG
CCTTCTTTGTACTAGTATGCCAGAATTTGATGTGTCAGAGCTTGAGACTCTTTTCTCTGC
AGTTGTTCCTAAACCTGCTGGTTCAGTTAATAGATCTGGAGTGCGACGCAAGTCAGTTGG
ATCAAAACCTGACAAAGTCCACCTGGTAATCTGGAATTTCATTTTTCTTAATAAATCCGT
ACATCTATGTTTTTCATAGGTGACTGTGGAACTGCTACTTGAACCTCCTTATAGGCTTAG
AATAAGTAAAAGGTTTCACTCTTAGAAATTGAAGAGCTTGTAATTTTAAGCATACAGTGG
ACGGTTTTACTTTGTAATGGGAAAGGGGCATTCTAATCTTTGTTTGGTGCTTTTAGTTAA
TGATAAATGCTTCTCTGTCTGTGTCTAGGAAGATTTCCATAAAGCTGGAAGTTTAAGTAA
TTAATGAAGGTTTTATTCTATATGCATCCTTAATATTTTGATATACAAGTATTCTGAGCT
ATACTATGGGAGGTAGCCTTCTCCCATCCCTCCTATCCTACCCCTCCCAAGATCTGAATC
TAAGACCTCCAAGATGAATTCTCAAGGTTCTAAGTTCTAACTGCTAGGATGTCCTCTTGG
GACTGTCTCATTCTTTATGATTTATATCCATGATGTTCTCATTTTGTGCTTTTCTTTCAT
GAATTTTTCTTTGGGTCATGGAATTGAGGGTAAAAAGATGCCTTTCTGGACATTTATTAA
ATAATTTGTGTTTATTACCATGTAACTTTATAAAACCATCATAATGATTATTATTTCCCC
CCTTCTCCACTGTAGGTAGAGGATGCCTTTCTGGAAATTTATTAAATGATGCATTTATTG
CCTGTATGAAACTTTATAAAATCATCATAATGATGATTACTTTCCTGTTCACCAATGTCA
TCACTAACCTTTATTTTTGCCAATCTAGATTGACTTGAGGAGGGCCAACAACACTGAAAT
TATGCTCACTAAAGTTAAGATGCCACTTTCTGATATGATGGTAAGCAGGACACGGACGTG
ATATTGCATTTATTAGTGTTTTTTACATAACTAGAGGAAGTGTATGGGTATTCTCACTTG
TATAGATGTGAACTTGGAGTATGGCTGTTTTCCTTGTAGTATGTACAAACAGGACAACAA
GATTCTTGTTTTTTTCTAGTGATTACATTTAATTTCCCTGAAGTTTGGTGTACTTACGTC
AATTGGCTTCTTCAAAAGATACTGTCTTGGTGTAACACAAATTCCTATCTTACGATTCCA
ATTCTTTTTCTGATTGAATTATTGGAAACAGGGGAAAATAAGATTTCATTGAATTGATGC
CCTCTCAGTTCTTTCATTTCCTGTTTCCCCTTAGTTTTAATTGAAGCTTGTCGGTTTAGT
TTTTGGCTAATCATGTACAGATATACGTTTTTTCTCAGGCAGCAGTGCTAGCAATGGATG
ATGTAGTATTGGATGTTGATCAAGTGGAAAATCTCATAAAGTTTTGTCCAACCAAAGAGG
AAATGGAACTTCTCAAGGTGAAGTTCTAACATATCTTGATTTTGTATAGGACTTTAAGCT
ATTCAGAACAGATTCTTTGTTTAATATAGGAATTCATTTACCATTGCAAGTTTGTTTTCT
TTGGTTGTGATTTTTTAGGGCTACACTGGTGACAAAGAGAGTTTGGGGAAGTGTGAACAG
GTCTGCAGTTTTTCCTCTATCTTCTTCTTCAAATCCTTAGACTTGCTTTCTTTTATTAGT
AGATTGATAGATGATTGCATTGCCATTGATCTGTCAGAAATGCACTTTTCTGGAACTGTA
ATTTGGTTCGTCTTCTTCTTTATATTCTTCTTGTTTCTGACAACATCATTTGGCTCAATG
GTTGGTGCATGCTGCCCCCCCCCCCAAACAAAAAAAGAAAAGAAAAAGAACTCCTATATT
TAAAGAAAAAGTTCTTATACAATCTGGCCTAAGATTTTTTTCTTTTAAAATTGAGATGCT
TTCATATGATAATTAAATACGATATCCTGGCCTATTCAAAGGATGATTCTTATTAACATT
TTTATTCAAGAAAGGGTAAGAATGAAAGGCCAGATAAAGTTTTACTATGTTATGTTATTA
TGTTACTCAAATTTGGTCAATCAAACATTAAAAAGATACATTAAGTGCTAGAGACCTATA
AGTTAAAACACCATTGAATCAAGTACAAGATAAGGATATCCTTGATTTTCTTTTATGAAG
AAACTCTTGCTAAATCAAGTTCCTATATGCTTTTCCAATTCCATGTTTCATATGATCTAT
CTTTGCCAAAATTCTAAACTCTAACTGGTATTTGATATTTCATGTTCAGTACTTTTTGGA
ACTGATGAAAGTGCCAAGGGTAGAGTCCAAATTAAGAGTGTTTTCTTTCAAAATTCAGTT
CGGCTCTCAGGTTCGGCGGTATCTCCATAATTAATCTGATTTGATAATAAGTTTACTATT
ACTAATCAGTCTCTTATTCACTTTCTCCCTCTTTTTATTTCATTATTTTTATTTATTGGA
ATCCCCTGTTTTACCTGTATTCAGACACTTTTTACTACATGCAGATTTCTGAATTCAAAA
AGAGCTTAAGCACTGTAAATTCTGCTTGTGATGAGGTATATCTTTAATATTGCTGAGTGG
AATTGACTGTAATTTCTCATTCATTGTCTTACCACTTATTTTTTGGTTGTGAGGTTCGAA
ATTCCCTTAAACTAAAGGAGATAATGAAGAAAATTCTCTATCTGGGGAATACTTTGAACC
AAGGAACTGCTAGGGGTAAGGGACGTGTTCAATTTTCTTTTTGGATACAATCATTGATTC
TAGAACTGCTACTAGTAAAAGATTATGTAGAGGGTCTTTACTAGCTAAACTGCTTGTAAT
TTATGTTTGTTTGGATTCACATGCATGTGACTAATACTTGCTTTGATATTTTCCTGCACT
GTTGCAACTGACGATAAGTTACACTATTTTAAGCAGCATTCTGCATCTTAAACTGGAAAA
CTAGTTGGCCTGTGTAATTCTAGGGGGCGTACTCTGTGGTAGTTGAAAGTCTTCTTATTG
CTTCTGTTACATGCTATGAGATGCTACTGGGACTTTCTTTATGACCTCATGTGCTAACTT
CTATTCTTAGAAGGAATGCCGTATATTATTTGGATGTCAGAAAAATAGTGAAGCATTTTC
TTCTGAACTTCGCATGTTTGTGCTTTGTTTGTCTCTTAATTTTGGAAGTGGGTGGGTTTA
TCAGAGTCATTTTTCTGGGTTATAATTTGATAGATGTCTGGTTAAGTGTACTCTTGATAG
TGCTCAACACGTTCTTGTCAATAGCTAGAGGTTTACGTGGTTTATACATTTATGTCCTCT
AATGTCCAATTTCTGCATTTATGTCTACTGTTTCGAACTTTTGCACAATGTTGCCATAAA
TAAATTCATTATCCCCTGTCTACACTAGTTCAGATTTTACTTTTTTTCTTAGCCAAATTA
CTAGATCCGGGTTTGATTTAAAGCTGATAAACATTTTAGATTAGAGTTGGTGAGGACGTT
TTAACTGCTCGCATGCTCCTTCAATATGAAGTTTCAAATCATTCTTATTACAGGTTCTGC
TGTTGGCTTTAAGTTGGACAGTCTTCTAAAGCTCATAGATACACGCGCTTCTAACAGCAA
GATGACACTCATGCATTATCTTTGCAAGGTTTGGTTACTAATTTTGTTTTTCTCTGTTGT
GGTGTTATTAAGGTCATTCTGTTTCTTGTAATATTTGCCTGACTTATATTCTACACCTAG
TTTATATGTTACGTTACTACTGGACACTTGTTTTTTATGCAAACAGCAACTGTCTGTCTT
TTTTATTGTCTAAACCCTGTTTTATTGTGGTTCAGGTCCTAGCTGCCAAGAAACCAGCAC
TTTTAGATTTTCACCAAGAATTTGTCAGCCTTGAGGCTGCAACTAAGGTTTCTCATTAGT
CTTAGTGTTTGAGGTTTATGGTTTGGTAACACTATTTGAAGCCTTGTGTCCTTGCAGATA
CAATTAAAATCTTTAGCAGAAGAAATGCAAGCTATAACTAAAGGATTAGAAAAGGTTAAG
CAGGAGCTAGCTGCCTCTGAAAATGATGGTCCTGTGTCTGAAGTTTTCCGGGGGGTACAT
AGTTATTTCATTGCTTTTTGTTCTTCAGCATACATGTAAAAATTTTGTTGCATGGTCTAC
ACTTGTAATTTATAGTTTACTACTCAAATATTTTATTCAACTGCATTCGTTTGTGAAAAG
TTCCTGATTGGCTACTAGCTTTTTGTTTTTACCTTTGCCCATGTAAGTTATTTTATAAGT
TAGAATAAGAGAAATGTTATGGCATACCCCTAAAAGTTGGGGTCAGTAAATAAAGAATGG
GTACTCGTACAAGTTTGTAATGCCAAGACACTAACTTTGATGCACAAGTGATTATAACTA
GTATAGTGGAATATTAATAAAAGAATATGGTTAGAAACAATAAATTCCTATTTGAAAGTT
CCTTCAGATAATCATCTTCATCTTACATGGTAGTTCTTTCTGATTGAAACACCATTAGGT
CTTATATAATATTCTGATGCAATAGAGTGAGCATTTGTTATGGCTTTGTCACCTACACCA
AACACTGTCAACTGCTTTTTATTAATAAAAGAATATGGTTAGAAACAATAAATTCCTATT
TGAAAGTTCCTTCAGATAATCATCTTCATCTTACATGGTAGTTCTTTCTGATTGAAACAC
CATTAGGTCTTATATAATATTCTGATGCAATAGAGTGAGCATTTGTTATGGCTTTGTCAC
CTACACCAAACACTGTCAACTGCTTTTTATTCGTCTAGAGAATACTTTCCTTGTTCTAAC
ATTTTTTTTTTAAATTTAATTTAGACATTAAAGGGATTCCTTTCTGTTGCTGAAGGAGAG
GTGACATCCGTAACAAATCTATATTCTGTGGTGGTAATTTGCCAACTATTGACACTCTCT
TTTATGCATCATCTAATGTTGTCCAATTCTTTTGATTTTGTCTTTCTTTAATTATTGGTT
TTACCTTTTTGATGGACAGGGTAGAAATGCAGATGTACTTGCACTCTATTTTGGTAGGAT
CCTGCTCGATGCCCCTTTGAGCAAGGTAGATTGCATTCTGTACCTAGTTTCTTTGAGTAG
TTGTCTAAATGTGCATAATGAGAATGTTAGAGAAAGACATTTTATTGACCCACTATAGCT
CCCATTCAACCCTCATTTTCCTTTCGCCCATCAAATAGGTTATCACAAGGTTAAAGGGCC
AAATGTTTCAGGATGTAGTCATGTTAGTCCCAAAAGAAGAGGAAAATCTACCTGAAGTTA
AGAAAAATAAATATGAGGATGAACATCTTAACTAGAGATGGATAAGGGTGATTTTGTGAT
TGAATTCAGTGTGATTTTTTATTCTTAGGAAACTAAAATACTTGTTAAATTATGGACAAA
GGTGAAGACAGGATAGCCGAGACAAGAAAAGATATAGTGAAGTAAAGGCCTTTTTAGTTT
TGGGAAATATTTTCCATTTTCCATCTCCACATTGACTCTAAGTATGATGAATACATGGTA
AATGACCAAATTAGAGAAAGGGAGAAAAGGGTTTTGGAACTTGGTAATTAATAAAGAGAG
AATTTAAAAAGTTGCGTTGTTATTTTAGAAAATTAGAAATTTAGGGCTTTCAAGCTTCTA
TCATATTATATAAAACTGTAATTGCAAAATGGAACAACATTTTCCTAAAATATTTGTCTC
TAGGGTTTTTCTATTTTCCAAGGCTCTATTTAATTCTTTATTTCTTCTCCAGTTTTTGCT
ATAAAGCTGAAGTTGGTGATCAAAATTCAAAAGTAAATATTGTTAGTAAGTAAATGGTGA
CATCATGGTTCTATTTGAAATAAATTATTCATAAAATTTAGCTGTTACAATTTTCAATCT
TCAAAATATCCTTGTTTTTCATCAAGACTCATCTTTTGTTTTGTACCTCCGGAAGTATAT
AGTGTGGCTTCTAAAAGCAAAAAGAACCTAATTTTATCAAAATTAAGATTTTGTAAAATT
TTCATGTATTATATTCTATATCCTAGTTAGGGTTCTATTTATTTCAATCTTCCATCATAA
ATATGTTGCTTTGACTCAATTTTCGTGCATTACTGGTTTCCAACACCCATGTCTCACACT
TTTTGGAGGATCCTCCAAGTACCCTCATACATGGAAGAACTTAAATACAATAAAATATAC
CTGTATTTGGCACTCACACCTGAACCTGAGTAACATAGCATCATAGTATACTGGTTTTGA
AATGGTGATTTAAAGTTGAATTGATCACACCTGATGCTGTATTTTGTTCAATGCAGTTAC
TGCAACTCTCTTAAATTTTGTGAGGTTGTTTTGGAAAGCACACGAAGAGAATATGAAACA
GGTTGACTTGGAGAAGAAGAAAGCTGAGAAGGAGAAGGCTAAGGGAACTAATCTTACAAA
AAAGGGTGCAAATTAGTCTGAGGATCAGTTTCTCTTTTCATACAAGATAATATGCTCCTA
CCAAGCAGCAGATGTTTGTGCCCAAGAGTTCGATTGAATGACAATGATGCTGCTTTTCGG
GGCTGTCCAGATACCCTCCCATTCTCTGGTATCTGTGTAATTTTAAGCCCTCACAGACGA
ATGAGGCAGGGGCCTTGTCCTGGAGGTTTGAAGGCCACGGCTATGGGCGTCAGTAGACAT
TTTTTAAGGGAAGATTTTCAATCCCATCGATGATCAGATTGACCAAGTAGCTGAGCTTCC
GAATGCAAGTTGTTGAGGTAACAGCTATGACCCTTCTTCTAGCTTTATTTCAGAATGAGA
AGACAAGCACTTCATTATGATAAGCGAGATCTTTTCAGCATCTGCCATTAAGTTTGGCAT
ATTTTTTTCCAGCACCTAAGCAGATGGCGGTGGGATTGTAGACCCGAAAATTCCATCATA
CCATTAAAACGAGTAATTTACAATCCATGTTTATAGTAGATTTGTTTTCTTTATGTTGTA
ACATAAGTCTTTTTCTTTCATAATTAAGATAAAGTAACCCATCGTATAAAATGAGAGAAA
TTAGAAGATGGGTTTTCTTGGTGTAATTGTAATATACAAGCATTAGAAATAGCGAAACAT
TCATGTTCTATTCTTATCATATCCAAGGTTACCAGTTCTACGAAATCCCCCAAAAAATCA
ATTTAAT
>GhFH9
GTTGGTGGCTCTGAAGATGTGTATCTTGCTGCCAAATCCTTACTCCTCTCGATGGGAAAA
GAGGAACTGCAAGAGGCTATTGATTTTATATCTCTGTTCGGGTAAAGTGGGCTTTGTGCT
TCAGTCAGAGCTGCCTTGGTTCTTAGTGGTAGTATGGGTTCTATCTAATTCAAAAATGAG
AAAGAAAAGGAAAGAATGGGCAGATAATGTATCTTTCAAAAATGATGAAAGTGCCACGAG
TAGAGTCAAAACTAAGAGTGTTTTGTTTCAAGATTCAGTTCCGAACTCAGGTTTGGCGGT
ATCTCCATAGTAAATCTGATTTGATAAATTTACAATATTATTCAATAATTAATCTCCTTC
TTGTTTCTCCTTTTTCTTTTATTGAATCACTTGTTTATCCTCTGTTCTTACATTTTTTTA
CCACCTGCAGGTTTCTGAATTTAAAAGGAGCTTAAATACTGTAAATTCTGCATGTAATGA
GGTATATCATTAATGTTGTTGATGACGGCAGTGTTTATTCGTTCTTATCTTACAACTTTT
GTATTGGTTATATAGGTAAAAAATTTCCTTAAATTGAAGGATCTCATGAAGAAAATTCTC
TGTCTGGGAAATACATTGAACCAAGGAACTGCAAGGGGTAAGTGACATTCAATTTCTCCT
TTTGGCTTCAGTCTTTGATGCTACAATTGCAGCTTGTAAAAAGATTATGCAGAGAAAATA
TTACTAGCTAAACCACATGTAATGTATTACTAAAACCAATTAAGGTTCGCCTGTCCAGTC
CTTGCATTATCTAAGAATTGGGTAATATTCAAACCGATCAAAAACTAGTTATTTATTGAA
CAGGTAAAAAATCAATTATTTTTTTTCCCTTTTTCTTAAATTAAAGACCATGCCATTAAG
GTAAATGCTTATTATTGTTAACTATTAATTAACTATTTATTTTACATTAAATTAATGTTT
AAACATAAAAAATAAAATAAGAAACAATCAAACCAATTGGTTTAACCTGTGGTCCAGTTT
CTTTAACATTGGCATTTATGTCCTTTAATGTCGAACTTCTACATTTATGTCTTTCATTTT
GAATTTTTAGATGATAGTAGTGTCAATCAATTCTTTGTCCCTTGTTATGCTATTAGTTCC
TTTGTTTTGCATTTTCTTTTTTTCTTTTTTTGCCAAAGCCACTTGTCCCAGGTGTCATGT
TTTTTTATGCCACTTTAAATTTAAAGTTGAACTCAGGGAAGAAATAAAGATAAAAACAAC
TAACATAGTGGATCAGGAAAATGCTTTGCCATGAGCTACTTTCTGTTTGACTTGTTTACG
TATCTAAATAATAGATTGTTTGAGGATAGGCCATGGATTTAGTGATATTTTTTATTTAAA
CTATGTAGGTTTTAGATGCAACGCCTGTAAATGCAAAGGCACATGATTAATAACATGATC
AATGATTTTTGTCGAAACAAATTCTAATTCTTGCATATATGATTAATAACATGATTAATA
ACATGATTAATGGTTCTTCAAAATTTCCAAATGTGTCTTTAAGGTGCTCGAAAATGTCAT
ATTAATGTTGTCCATATATGATTTGAATGCTGGAAATTTACAGCATTTAGTTTCCTGCTT
GAAGTTGATTAAACCATGCTGTAAATGCAAACATTTATATGCTGTTCACATGCTAAATTA
ACCATTAGTGAGCTTAAAATTGATCTATTCGAATGTGTTAAATTCATTGTTCAATGTGAT
GTTATTTCTGCTCATGTATTGAGTATATTAAGTTGTGCAATTTGATGTTATATGTGGCGT
TAATATTGACTTGTTAATTGCATATTTTATTATTAATTTGATGTTATATGTGTCATTCAT
TAACTTTTTTTTCTTTTTTCTCAGGTTTGAGTTTTTGTTGGATACATGGTCCAGGATTAG
CTGAATTCATGCATAGTGACGACTTGTTTAAGCTAACTGTTTATCTTAAAGTGTGCATTC
TATTATTATTTTGTTCTATTTGTATTTTGTTAGATTTCTGGTGTAATATGATAAGTGCGG
TATTTTGTTTGGAGGGATGTATTTATATCATAGATTATTCTTCTCGATATTTTGATAATG
AATTTTAATTTTTTT
>GhFH8
ATGTATCTTTCAAAAATGATGAAAGTGCCACAAGTAGAGTCAAAACTAAGAGTGTTTTGT
TTCAAGATTCAGTTCCGAACTCAGGTTTGGCGGTATCTCCATAGTAAATCTGATTTGATA
AATTTACAATATTATTCAATAATTAATCTCCTTCTTGTTTCTCCTTTTTCTTTTATTGAA
TCACTTGTTTATCCTCTGTTCTTACATTTTTTTACCACCTGCAGGTTTCTGAATTTAAAA
GGAGCTTAAATACTGTAAATTCTGCATGTAATGAGGTATATCATTAATGTTGTTGATGAC
GGCAGTGTTTATTCGTTCTTATCTTACAACTTTTGTATTGGTTATATAGGTACGAAATTT
CCTTAAATTGAAGGATCTCATGAAGAAAATTCTCTATCTGGGAAATACATTGAACCAAGG
AACTGCAAGGGGTAAGTGGCATTCAATTTCTCCTTTTGGCTTCAGTCTTTGATGCTACAA
TTGCAGCTTGTAAAAAGATTATGCAGAGAAAATATTACTAGCTAAACAACATGTAATGTA
TTACTAAAACCAATTAAGGTTCGCTTGTCCAGTCCTTGCATTATCTAAGAATTGGGTAAT
ATTCAAATCAATCAAAAACTAGTTATTTATTGAACAGGTAAAAAACCAATTATTTTTTTC
CCTTTTTCTTAAATTAAAGACCATGCCATTAAGGTAAATGCTTATTATTGTTAACTATTA
ATTATATTAACTATTTATTTTACATTAAATTAATGTTTAAACATAAAAAAATAAAATAAG
AAACAATCAAACCAATTGGTTTAACCTGTGGTCCAGTTTCTTTAACATTGGCATTTATGT
CCTTTAATGTCGAACTTCTACATTTATGTCTTTCATTTTGAATTTTTAGATGATAGTAGT
GTCAATCAATTCTTTGTCCCTTGTTATGCTATTAGTTCCTTTGTTTTGCATTTTCTTTTT
TTCTTTTTTTGCCAAAGCCACTTGTCCCAGGTGTCATGTTTTTTTATGCAACTTTAAATT
TAAAGTTGAACTCAGGGAAGAAATAAAGATAAAAACAACTAACATAGTGGATCAGGAAAA
TGCTTTGCCATGAGCTGCTTTCTGTTTGACTTGTTTACGTATCTAAATAATAGATTGTTT
GAGGATAGGCCATGGATTTGGTGATATTTTTTATTTAAACTATGTAGGTTTTAGATGCAA
CGCCTGTAAATGCAAAGGCACATGATTAATAACATGATCAATGATTTTTGTCGAAACAAA
TTCTAATTCTTGCATATATGATTAATAACATGATTAATAACATGATTAATGGTTCTTCAA
ATTTTCCAAATGTGTCTTTAAGGTGCTCGAAAATGTCATATTAATGTTGTCCATATATGA
TTTGAATGCTGGAAATTTACAGCATTTAGTTTCCTGCTTGAAGTTGATTAAACCATGCTG
TAAATGCAAACATTATGCTGTTCACATGCTAAATTAACCATTAGTGAGCTTAAAATTGAT
CTATTCGAATGTGTTAAATTCATTGTTCAATGTGATGTTATTTCTGCTAATGTATTGAGT
ATATTAAGTTGTGCAATTTGATGTTATATGTGGCGTTAATATTGACTTGTTAATTGCATA
TTTTATTATTAATTTGATGTTATATGTGTCATTCATTAACTTTTTTTTTCTTTTTTCTCA
GGTTTGAGTTTTTGTTGGATACATGGTCCAGGATTAGCTGAATTCATGCATAGTGACGAC
TTGTTTAAGCTAACTGTTTATCTTAAAGTGTGCATTCTATCATTATTTTGTTCTATTTGT
ATTTTGTTAGATTTCTGGTGTAGTATGATAAGTGCGGTATTTTGTTTGGCGGGATGTATT
TATATCATAGATTATTCTTCTTCTCAATATTTTGATAATGAATTTTAA
>GhFH36
TTTCGTTCAAAGAGTCACAGATAGTCGAACGAAAGAAAAGGCGGAGGATAGAGTTGCAAG
AATGAAGAATCCCAATAAAAAAAACAAAAAAAAAAAACAGAAATGATGGGGAAATCCCAA
TAATGGGAAATCGCTGTCTGTCAGAGATTTTTAACCTCTTGCGTTGTGTTATCTTCTTCA
AATACATTTCTTGACTTTGTCTACTTCCCTCTTAAGTTTCCCATGTCTGCCTCCTGCTTC
ACACTCTTCTTTTCTTTCTATATTCACTCTTATTATCATTTACTGTTTTACATTGAAAAG
GTTGGATTTTTGTTCAAAATGCTGTTAATCTGCAAACAAATTTAGCTTTCCTCTTCTTTT
GTTTCAATCTGATTATCTCAACTTTTTATTCAAAAATCAAGAATGCCGTTAACCACCGTG
ACCCACCTCCACCTCCACCTCCTCCTTCTCCTCTTCCTCTCCGTTACCACCACAACCGCC
ACTTGCTTCACTTACCACCGCCGTCTTCTCCACCAGCCTTTCTTCCCTTATATTTCCTCC
CCACCAATCTATCCTCCTAGCTCTACCGTATTCCCCGCGCCGCAACCGGCGCCTTATCAC
AGCCAGCAACAACCACCCAAATATCCTTTCTCCACCACCCCCCCTTCCACTCCTCAAAAG
CCTTTCTTTCCTTCATTTCCTTCTCCTCCGCCACCCTCCATGGTACCAACTTTTCCCGCC
AACATATCCTCCCTGCTCGTACCTGACTCTCCCTCACCCTCGTCCCACCGCCGGCACATC
GTCCTCATCTCCCTCTCCTCCTCCCTCCTTGCGGCCGCTGTCATCCTCGCTCTCGTCGCC
CTCACCCTCTTCTTCCGTCATCGTAACCACCACCACAACCACACTTCCAACTCCGAAGAT
AAAGCTTCCCTTTCAGACTCAATGCGCTTATTCCCTCCCAACATTCCTCCCTCAGATGCC
TCCCAAAAGCCACCAGCTCCACCTCCAGCGCAACAACCGCCCCGCTATGTCTCAATCAAC
CGCAGCTCCGAGTTTCTTTACTTAGGAACACTTGTAAACTCTACAGTCGACCCACAAAAA
GTTATCCTCTCTAGCAATGGAGGTAGCAAGTTGGGAGGTTCATCTTCTCCTTATCAAAAG
CTTGGCTCTCCAGAACTGAATCCATTGCCACCATTGCCAAAAGTCCAAACTTTCCAAAGT
GGAGAACAATTTCTCCAAAATGAACAAATGGGTAGTTCTGAGAACGATGTCGAAGATGAA
GAAGATGAGTTTTTTTCGCCAAGAGGGTCTCCTGGTAGAAGAGAGAGTCCACCTCCATCA
GTAAGAATAGAATCAAGTTCAAGAAGGGAATTTCATGGTGAGAATTTTGGCAGCCGAAGC
TTCAACTCAAGAACAGCTTCTTACCCTTTATCTACCTGTCGTTCACTTTCAAATTCATTC
TTGAACTCAAGCCCTTCGAGTCAGAGATCCAAGTCTCCAGATACTGTTGTTCCCATTTAT
ACTGTGAGAGTAAAAACCCCATCTTCAACTCCACCTTCATCTTCGTCGTGTTCAGATAGG
GATTCACCGGATATAGGCTCAAGTCTTTCGGGGCAGAACAAGGAATCTCCATCAAAGGTT
ATGCTTAAAAAGCTACCGCCGCCACCTCCTCCGCTTCCTCCGTCGCGTTTTTGGGAGGTT
CCTGTGGCAGTGAACTCTGTTTCGGAGACTAAGTCTAGGGGGCCTCCGGTACTTGGTGCT
CCTTCTAGGCCAATGGTGGTAAATGGGCAGTCGAAGAACAACGAAGGCTTAGGGAGGAGT
GAAGAGACCCTAAAACCCAAACTCAAGCCTTTACATTGGGATAAAGTTAGAGCGAGTTCG
GATCGGGCCATGGTGTGGGATCAGATAAAAGCAAGCTCTTTTCAGTGAGATGCCTACTTC
CCTCTTTTACTTAATTAGTTTAGTGCTGTCAGCCATGTTGTCGTAATAATATATATCTAG
TTTGCTTATAGTTTATTCTTCTTTTGGCATTGAATTACTTTTATGGCTATGTAATGTCTA
TTTATTGCTTTTTCAATGTTTTTCTAAAGTTGTAGAATGCTATAATGATGCTTGCAGATT
GAATGAGGAAATGATTGAGACACTGTTTATGGTGAATAATTCAAATTTGGCCACCAAAGA
TAATGCCCGCAAGCCGATTCTGGCTGCCGTGAATCAGGAAAATCGCATTCTTGATCCAAA
GAAGTCACAGAACATTGCCATTTTATTGAGAGCACTAAATGTGACCATTGATGAAGTCTG
TGAAGCACTTATGGAAGGTAATCCTATCATTTTCATGTAAAATACAATTGATCTGTAAAA
GATAGATCAATAAAGGAGAAATATTATTTTTTCTTTGACAAGAAATTAAGATGCTCTCTA
GAGTCTAGAGACATGTTCCAGTGCATAAGAACTCTGGTCTCGAAATGATTTAGTTGCACT
GCAACCATAAAATATTGAGTTTGGTATTCAAACCAAGCGCTCATAAATAAAAACTGAGAC
TAACTGCAGTAATTCATGATTTAAATGAATAGTCTCTCCCAACTTAGGAGGTCTCGTCTC
CCGTCAAAACTGTACCTCATGTAGCATAGTTTTCTATGGTGTCACCTACTTGCTGTCTGT
TGTCCACTTCACTATACATTTTGATGTGGTTGAGGTGGCAATCCGCGGAGAAAATATGGT
GCATTTCATGCTGTTCATAATTGCTGAAAGTCTAGCTACTTATGGATCAAAACTCTATAT
ACTTTATTGCCTTTCAAACTATGGTTGCAAAGAGATATTCTGGAAGGGACAACCAAGTTT
TTCTCTTTGCACCATTGCCTGCTTCATCTTTACCTCATTTCCCTCCCCATCCTTGCCTTC
CATTCAATATCTAAACTGCTTTAACTTTGCGAACAGGCAATTCAGACACTCTTGGGATTG
AGCTCTTGGAAAGCTTATTAAAGATGGCTCCAACCAAAGAAGAAGAGCATAAACTGAAGG
AGTTCAATGATGAATCCCCTTTTAAGCTAGGTCCTGCTGAGAAATTCCTCAAGGCAGTGC
TTGACATACCTTTTGCCTTCGAGAGGGTTGATGCTTTGCTTTACATTGCTAATTTTGACT
CTGAAATTGAGTACCTGAAAGGATCTTTTGAAACTTTACAGGTAAGTAATATGCAAAACC
TTATGCTTGGATTTAACTCAATGATTGTGATCTTTGCATCCAATAACATTATGGGGGCAA
CCGTGGGTGCACTATTTCTCCATTTTGCTTTAGATAAAGCTTTGTGCCACTTGTATTCCT
GAGCTCTGCATCCTTTTCATAACTGTCACACTTGGTAAACTGGTCTTTTGATGTTTTAGA
TGAAGGATTTCTATATTTCAATTTACTGTTTTCTGGTATTTCTCTAATTGATGCGACTTA
TTTATTTTCTGCAGGCTGCTTGTGGAGAGTTGAGAAATAGCAGAATGTTTCTGAAGCTTT
TGGAGGCAGTACTCAAAACTGGGAACCGCATGAATGTTGGCACCAACCGTGGTGATGCAC
ATGCCTTCAAGCTCGACACACTCTTAAAACTTGTTGATGTGAAGGGCACGGATGGGAAAA
CCACACTTCTGCATTTTGTTGTGCAGGAAATCATCAGAGTGGAAGGTTCACACCTTTCTG
GTGCCAATCAAAATCCAAAAGCTGAGAAAATTCAGCAATCTGATTTTCAGGATGATGTTG
AATTAAGGAAGTTGGGTCTGCTAGTAGTTTCCGGTCTAAGTGGGGAGCTAACCAATGTGA
AAAAGGCTGCTGCAATGGATTCCGATGTTCTCAGTATTGATGTTGCAAAACTTGCTACTG
GTATCTCTAAAATCAGAGAAGTTATAAAACTCAATGAAGGGATTGCTCTGAAAGACAATA
GCTGCAAATTCTCGGAGTCGATGAATGAGTTCCTGAAGAAGGCAGAGGAAGAGATTGTAA
GAATCCAAGCCCAAGACAGAGTTGCTCTCTCTATGGTGAAGGAGATAACAGGGTATTTCC
ATGGGAACTCAGCCCAGGAAGAAGCACATCCATTCCGAATCTTTATGGTCGTTAGGGATT
TCCTTTCCATTCTTGATCAAGTGTGCAAAGAGGTTGCAAAGGTGAATGAGAGAACGATAT
ACAGTTCGGCACGTCCATTACAAAACCCTCCCACTCCATCAGTTTTTCCCGGACTCAATG
TAAGGCGGCATTATAGTTCCTCTGATGATGAAACCCCATCATAGTTGCTGATAAATGTCT
CACATCCGCATTTGTTCTTGTGGGTAAATATCACCACCTTTCATCATAGTTCCTTATCCC
TGAATCATAACTTCTAACAGCTCCCATTTCAGAATGCGGCATTCAATGCAAATGTGCTTG
TGAGCAAATCTCAACATATATATATTTATCAGGAGCTTATATAGTGTAGCTATAAAGTTG
GATCTTTCCTGTAAATAAATTAGTTACGAAGTTTCAAGTTTATGCTAAATGATAGAAGTA
GACATCTGCTGTGTTTTAAGACAGGCCTGCCAAACCTTTTGTTATAATGGAGCAGGGATT
GTTCAAAGATAATATAAATATGATATGATACACAAAAACAAGACCCCTTGTCCGACCTTT
ATTTTCTTTTTGGGAGATTGAGATGGAAAAATTTCCATCATTGGATCTTGACAATGAAAA
AATGTGTTGAATTACAGACACTGGGCTTGTTCACTTATTGCATATCGACCATGGGGTTCT
CTTAGATACGAGAAAGATTCAAAATTTCAAATGAATATAGAGCAAAACAGCACTATTGGG
ACCTCTCAGCATCCATACGTTCAAGCACCCGCCGTGCTTCCTCCTCAGTAGCTGGAACAA
CATTTCGAATCTTCAATCCCTCTTTCATGGCCTCGGGGCGGACAGTAAATGTGAAGTAGA
ATTTGTTGGATACCTATTCATATAAGACCATATTTACTGAAGATAAATACTGCATCCAAT
CCAAACACTAAATGAAAGAACTTGGGAGGACACAATACTTATGAGAAGGTAATTAAGTAT
TAGCTATTATTTCGCAACTCCAACTAGCTTTTGATGTTCTATCTGGACCTTCCAGATCAT
TTA
>GhFH35
ATGGACCCTAATGCCGTCATCCCTCCTACCACTGGAGTTTTCGCAACTGGAGATGAGAAT
GAGATAGAAAGTGTTTCAAAGGAGGAATACTTTGAGGTGCAAGAGCTCTTTAGCAATGCA
GTCGATGCACCAGAAGCAATGGTGGATGATGGGAGTCCATTAGCTCATGACAAGCCAGAG
CAGAAAGATATGTTGTGGGAGGATGCAAATGGTCTTACAAACAAAGGTTGGGTGTCAGAT
GACGGGAAACTCAAACAGGATGTCAATGTTGATTCTAGTATGGATATGGTGAAGGGCTTA
TTTGTGGATGATGTGAATTACAGTATAGATAAGAAGATGGATTATGGCACTAATGCAGTG
AAAGAAATAGTTGGGGATAATGGAGACAATCAGGTCGATCCATCAGTATTTACCGTTGAC
ATGCTGAAACAAAGAGAAACAAAGGGAATGACAGATGTGCTTGGAAAGCCAGAAGTGATC
CAAGATAAGGGTCACAGAGAAGACACCATTCAACTGAAGAATTTGGAATCTGAAGTGTTG
CAGCAAACGTTGGAACCTGGGGTTTCCAAGCCTAACTTTGAGGAAGTATTGCCTGCTTTA
GAGAAAAAGGCTGGGACGGGCTCAGAATCAACTTCAGATCCTGTTATGGTGAAGCCAAAT
AGCAACCAATTAGTATCTCAAGGCTTTCTTGCAAGGCAGGCAAAGCCAAGTGTTGTATCT
CAGTTGATCCCTTCTAACAAAGGCTCTTCAACTGCATTGCCTACACTTTCCAGTGGTCTA
GCTTTAGAGGAATCTAATTCAGGCGCCAATCTAAAGGGCTCTAATGCAGCTGTGGTTTCA
AATGATGTTTCATTTGAGCAAGGAAGTCGGAAGGCTGATCACCTTACAGGGCCTTTAGAT
TCCCAAACAGAAGTTTCTACAACTCCAATAGTTCCAACATTTCCCCCTGGTTTGCAGCAA
TCGGTGTCTATTCCATCTAGCACTCTATCTCCACCATCACCCTGCACACCAACAGCACCA
CTTCCTCCCCCACCCCCACCCAGATCTTCTTCGTTGGTTTCGCGGCCTGTTCAGAAAAAG
GCAAAATCTAAACTACCCCTAGCACGACCTTTCATGGCAGCTATTGGAAATGCCATTACT
AGAATATCACGTGCAGTACCACCTCCACCTCCCCTTCCACACAATCGAGCAAAAAATGTA
CAAAATGTTGGAATGGTTTCACAAACGACATCAGCATCTCCTGATATCTCGAATAACCAG
ACTAATGCACTGGTGGTTCCTCCACCACCTCCACTACCTCCACCACCATGGAAGGCCCAG
TCTTCAACTGCCCGTACTATACGGCATATTCCACCTTCTCTTCTATCCGCAACTCTTGGT
AGCTCTTCAAAAGGCATATCAAAACTTAGTCAACTTTGTTCTCTATCTCGCTCCACATCA
ACACGTCGTAATTTTAGTCATCCCCTTACCACCACATCAGAACCTTGCAACTTTCGCCCT
CCCCCTCCCACTACACCAATTCAAATTGCTATGGCTCTAGCATTTATCCATGGAATGCAA
TCAGCTTCTCCTCCCTCACGCTCTCCGTTTTCTGAAGCTTCATCTCTACCTCTCCCACCA
TCATCGCTGCATACTGGACATGGCACTTCGCCACCACCACTTCCGCCTACTAAAGATGGA
GCTTCACCACCCCCTTCTTCTCCTTTGCCTCCTCAAAATGGAGCTTTCCCACCTGCATCA
CCATCAATGCCTCCTCTTGGATCTTCTCCTCCACCACCACCACCACCACCCCCTTCGACG
TTTGGTGCCCTACCTCCTTCAGAATTTGACGTCTCTCCTCCAGTGCATGGAATGACAGCT
CCACCTACTGCATCATGTGGAGCACCGCCCCCGCCTCCACCTACCCTTGGAGCTCCGACA
CCTCCACTTGGGGCTTCACCTTCTCCACCCCCACCTCCGCCACCACCATTGCCTTCTCTT
TCTTCTACTTCACCACCACCTCCACCACCACCCCCAATGTCTAGTGCCCCACCTCCACCT
CCTCCCCCATTTGGAGCCCCACCCCCACCACCTCCTATTCCTGGAGCTCCATCACCTCCT
ATGGCTGGCGCACCACCTCCACCACCACCTCCTGGAGGTCGAGCTCCGGGACCCCCACCT
CCACCTGGAGCTCCTGGTGTTGGACCTCCTCCACCTCCACCATTGGGTGGCAAAGCAGCT
GACATGAAAGGAAGAGGGCGTGGACGAGGAGCTGGTGCAGCACCAAAAAGATCTTCTTTA
AAGCCATTACACTGGAGCAAGGTTACAAGGGCAATACAAGGAAGCTTATGGGATGAATTG
CAAAGACTTGGAGAGATTCAAATGTATTTTGTCTTCTTTTAATGATTTAGTCTTTCTATA
GTACATTGTCATAAGTGATAAATTTATGACTAAATATTTAAGCTAAAATTCCAGGGGATC
AAATGTTGGCATTACACTTTTATATTGATATTTTCCTATATATATTTGCTGACATTGCCT
TCTTTCTCTCAGATCGGCAGAAATTGATGTGTCAGAGCTTGAGACTCTTTTCTCTGCAGT
TGTTCCTAAACCTGCTACTAAATCTGCAGGGAAATCCAAGGCAGCTGGATCAAAACCTGA
CGTAGTCCATCTGGTAATCTGGAATCGCATTTTATAATAAACCCTAGACATCTATGTTTT
ATATAGGCAATTGTGATACTATTTCTTGAATCACATAACAGGCTTGAATGAATACAAGGT
TTGCACTCTTAGAAGTCTAAGGTTTTGTAATTTTATGACATGTTGTCAAAGATATCTTTC
TAAAAATTTATTAAATAGTTTTAGTAGAAATTGAATTATTTTTTTTATATTCTATACAAA
AACAAAACTCCATGCGGCTAAATGGCATTTATCAATTCTTTTCTGTATCTGTTTGTTCTA
AATATAAATAAAAATTTGAGTATAATTTTTCTTCTTCTGTTCATACGCATTTCATATTTC
ATACATTCCACATATATTATATGGTATATGGAGTTAGATATTCATTTATAAACTATCTAG
ATCTTATGACTATTACTAACAAATTTTGTTTATTACACTGTAGGTTGACTTGAAGAGGGC
TAATAACACCGAAATTATGCTCACTAAAGTTAAAATGCCTCTCTCTGATATGATGGTATG
CTGGATATGATCATGCTCTTGCATTTATTAGTGTCTTTTTTTACAGAACTAGAGGAAGTG
TGTATGGTATTCTCATTTATATAGATGTGGACTTTGAACATAGAAGTTTTCTCCATAATA
TGTATGAAGAGCATAACAAGGTTATTTTACTCGTGTTGTTTTGATGATGGTTGCAACTAA
GTGGCCTGAGATGTCTTTTCCTTGGGCCGCCGGCTTTTCAACCGATTTTTCTGGTGTAGT
GCTAATCTTAGCATCTCACTCTATATCTGACTGAATTTGTGGGATGCATTGGGGAAAATT
AGATTATTGATTCCCTTTTTATAAGGTCATAACGGCTCAGTTCTAGGAAAAATAAAGGCT
TATGGTTCATGTGCAGTATTCTGGTTTTCTAGAAATTGAACTGAAACTAAAGACTACAGA
TAACTAAACTGGTGTGAACAAATAAAATTTTTTATAAAAGAAAACGTATTTTCTTAAAAG
TTTTTTTTTCACTAATATATTTGGGTCAGTTCGAATAATTGCAGCTTCTAAACTTATGAA
TTGAAAAATTGAATCGAACCAAATATATTTAACTATTTAGAAATTGAATCGAACCAAACT
GGAACTGGATACGGTTCGAATTGATTTTAGATTTTCTCGATGTTTTTCTTGGAAATTCTC
TCTTCCTTTGTTTTCCTTTTAACTTCTCCTTAGTTTTAACTGAAGGTTGTCAGGTTTATT
TGTTTAGTAACCATATACGGCTTCATGTATTTTCTCAGGCTGCGGTGCTAGCTTTGGATG
ATTCAGTATTAGATGCTGATCAAGTGGAAAATCTCATAAAATTTTGTCCAAATAAAGATG
AGATGGAACTTGTCAAGGTGAAGCCTTAGCAGACATACATATAGAAATACACTATGTTAC
TCGGACTCCGGAATGAGAGTCGGGTAGAGATATGTGTCCGATATAAGTATCTTCAATTTG
TTTTGAAGTTTTTCATATATTTGGAGGTCATATCTCCTTATTCATCCTGATATATGTCAG
ACATAAGTGTCAAACATGACTACTAAAAATAAATAAAAAAGAAGAATTGGAGCAACAAAA
AAAAAAAATTTAGCATTGGATTTGAAGATTCAGAATTGTGTTTTATCTATATGTGTGTGT
GTAGATATCCATATACCATTACAAGTTTGTCTTCTGTAGTGTGATTCAATGTCCGTGATT
TTTCAGGGGTACACTGGTGACAAGGAGACCCTAGGGAAGTGCGAACAGGTACGCAAAATT
TTCTCTAAATCATATATTCTAATGTTGTAACTCATTATACTTGATAACTTTCTTACCTTC
GTAAATTGGTCGAATATTGCATTAACATTGACATGTTACAGGCGAACTTTTGAAAACTAA
TTTGTCTTGTCTTTGATTTTTTAAAAATTTGACCATTTTATACTATGTTATTTGTATTCG
GGTTTGTGTGTATGTCCGACATAAGTAAGTTTAACTTTTTCTAAGGGTTTTCTTTATGTA
CTTTGTAAGTATATAATAACATCATTAGTGGCTTCATTGAGAAAATACAGCATTATTCAT
GACTGTGCATACAGTTAAAATCGTTGCCCTCAAGTTTAGTGATGTAGGTCACTTTTTTCA
AGTTTTATTATTGAGCAAGTTTGCAGGCCTCACTCACCATTCATAAAATAATAAAATACT
AAAAATTTGTTTTTATATAAATATTTATATATTTTTGTTCTTAAATATCAATTCAGACCA
GCCCGAACTTATAAGAACCTGGCCTATACTGTTATTTTCTGGATGCTTTTCCTGTACACC
TTTGTTCGATCCATGTTTGCAAAAACTTCAAATTGACTAGTTTTTGATTTTTCATGTTCA
GTTCTTTCTGGAGCTGATGAAAGTGCCACGAGTAGAGGCAAAATTAAGAGTGTTTTCTTT
CAAAATTCAGTTCAACACTCAGGTTTGGCAGAATCTCCATGGATATTCTGATTTGATAAT
TTACATGATTGTTGAATAATTAATCTATTGCTTTCTTTTTTCCCTTTTTGATTTGTTTAA
TCACCTGTTTTACTTGTGTTTTGCAGATTTCTGAATTTAAAAAGAGCTTAAACATTGTAA
ATTCTGCATGTGAAGAGGTATATCATAATATTGCTGAATTGACTTAAGAGTGGTTTTTAT
TTATTTGTTCGTATTTCGTAATTCTCTTAACTACTTCTGTATTGCTTAATTTAGGTTCGA
AATTCCCTTAAATTGAAGGAGATCATGAAGAAAATCCTTTGTCTGGGAAATACATTGAAT
CAAGGAACTGCAAGGGGTAAATTATACATTCAATTTTCCTTTTTGCTTCAGTCTTTTATA
CTAGAACCTATGATGCTCTGACTCTCCATGTTTTTTTAATTATTTTAAGTACTTGTGTCC
AAACCTGTATCCATGCATATCCAGGCATGAGCTTGTGGATATGATCCTTAAAGACTCCAA
AAAAATGAAGATCTTGAAAAAAAAAAAATTGAACATACCCGTGTAAGAGCTACGTTGTTC
TCACTCTTTGTTTTGCTTGAAGTACATGCTTTCGACACATATTCACTTAAGAGTATGGAT
ATATTCCCTAAAAACACCCTCCAAATATATGAAAGAACTTTGAAAATACTAAACATACTT
GTGTCATATATATAATCGTATTTGACACTCATTTCTGACTCCTAGCACAGGAGAAGAGAT
TTACTAGCTAAACCACATATGATGTATTACTTTGATTGTTATCTAGACTCTTCCGGGTGA
GGTTAAGTCACATATTTTGAGCAGTATTTCTTAAACTGGAAAGTGGAAACCTTGTGTTAT
GTGTAGTCCTGGAGTAACAGATTCAATGTTCGAAGTATTCTTTTCATTTAGGATGGTTGC
TATCAGATTCTAGTAGGCTACGTTATCGGATACGGATATGTGTTCAACACATATCATGCC
ACCATACCCATTAAATATGAGTTGGAAAACAGGTGCTTGAGCAATGTGATTCGTAAGTAT
GTGTGTTCCTTTAATATTTTCAAAATTATTCTTATAATACAGGTTCTGCTGTTGGATTTA
AGTTGGACAGTCTTCTAAAGCTCTCAGAGACACGTGCTTCTAATAGCAGGATGACACTAA
TGCATTACCTTTGCAAGGTTTGGTAATTTTATTTCCTTCTTCCTCTTTGGTGTTATTAAG
GTCGTTTTTCTTGTAAGATTTGAGTTTAGAGAATAACTTGAGCCCATTAGATCCCAGCTT
GACCCAACCCTATAGGTTTTTTCTTTCTTGAAAATTGGTTTCAGGGATTGAAAGTTTTAG
GGTTGAGTCAAGGGCAGTTTAGATAAAATCTATACCGCCCTGGCCAGCGATATTTTCTAA
AATATCACACTTTTAGTTTCATATACAGTTTGTTAGTGTTTACTGGACTTTATAGTATGT
ATTTGATTTAGTTGGTAGATTTTTGAAAATAGAACTTAAGTTTTGAGGTGGGGCAGTTTG
AGGTCGGGTCCAAGTGCTAGAGCCTAAAGTTAAGTTCAAGTTCAGGGCAAGTATCAGGTG
GAAATATTTATAGGTTGGTCAAAGGCAGGACTGACAAAAATCCACCCACTGAACCCATTA
CAAACCCTTTGACTGAATTATGTTTTACACCTACCTTATATGTTATATTACTTTTAGTCA
CTTGTTTCTGATGCAAAAATGAACCGTCAATTTGGATTGATATCAGCTGTGTTTTATTGT
GGCTCAGGTCCTAGCTACCAGGGCACCAGAACTTCTTGAATTTCACTTGGACTTGGTCAG
CCTTGAGGCTGCATCTAAGGTTTCCATTAGTCCTTTAGCATATGAAATTTGTAGTTTGTT
AACCTATGTTATTCTGAAACTTTCATTTCTCTTAAAATTATCCTTGTCCAACTCTTGTTG
GTAACAGTATGTTGAGTTTTAAGCCTTCTGTCCTTGCAGGTACAATTAAAATATTTAGCA
GAAGAAATGCAAGCTATAATTAAGGGATTAGAAAAGGTTAAGCAGGAGCTGGCTGCCTCA
GAAGATGATGGTCCTGTGTCTGAAGGTTTCCGGGAGGTACATTGTTGTTTCACTGCTCTT
TATTCTTCAACATTCATATTGAGCATTTGTTGCATTCTTCAGTGTGTTTGACCACGTGTC
AAGTATTTTATTCCTATGTTACACCGATTCTTTATTTTCCCAAAAGTGTTTCTGTTCGAC
TCTTGTATCCAAAATATATTTAGACATAGGTAAAAGAGTATGATCATATCCAAATATACA
AAAAAAATAAGCATATCTGTGTTGAAAATAAAACCTTACCTGGCACTCATTACCGAATCC
GACAAACATATGGGTTTATTCAGTTACATTGGATTCGTTGATTCTCGTTTTCTCATGCAA
TGGAGTGAACATTTGTTATAGCCTTGTGACCTACACCAACCACTATCATCTACTTTATTT
ACCAAGGGAATACCGTCATTGTTCTAACATTTTCTTCTCTTTTTTTTTTTAAATAGACAT
TAAAGGATTTCACTACTGTGGCTGAAACAGAGGCAGGATCCCTGCACAATCTATACACTG
TGGTGGTAATTTGCCAAATGTTTGACGTTCTCTTTGATACTTCATCTAATGTCTACGTTG
CTCAGACTCCTCGTTTTTTCTTAAAGCATCCATTTCTAGCAGATACGATCTTCCAAGAAC
CCTCCAAATACATGGATAACTTGGAAGAATTTGAACATACCCATGTCGGGAAGATACCCC
ATTTCCAAGATTCAAACTTGAGTCCGAGTAACATACTTTGATGTTATCTGACTCTTTTGA
TTATGTCATCAATAGAGATGTTTTTGGGCCGGGTTCGGGTTGGGTTTAGGCATGATATTA
ACACACTTTATTCTTGATCAAGCCCGGCCCGGTCCAAAATATGGGCCTAAAATTTTGCCC
AAGCTCGCTCATATTTGTAAATAACTAACCCAAGCCTATTTTAGATCCGCTCATTATTTT
TTAAAAAATTAAAAAATTTATATTTATATTATCTTAAATTTAATATTTAATGATTTTATA
TATTTTTTAATATTTTATATTTAGTTATCTTAACATTTTTTTAATGTTTACATTATAATA
GTATTTTATATTACTATAAATTTAATTTTTATGTGCTATAAATTACATGATATAAAACAT
TACAAACTTAAAAGCGGGCTAGGCTAGGTTCAGGCCTTGAATGTTCAAGCCCAAGCCTAA
CCCATATTTTAAACGGGTCTAATATATTTTTGCCTAAACCCTCCCAAATTTTGAGCTTGC
CTTCGGGCTTGGTCTGATAACCCGGCTCATGAACAGGTCTAGTCATCAATCATTAATATA
TATAATATCTTTTTGGTGGACAGGGTAGAAATGCAGATGCACTTGCACTCTATTTTGGTG
AGGATCCTGCCCGATGCCCGTTTGAGCAAGGTACATTGTGGATCCATATCTTCTGTACAT
GGAAAAGCTTATACCTATTTTAGGACACATATGTGTATCCAGTGTTCGCACTTGAGCTCA
TAAGTAACATAGCTAGTTAGAATTATATTTATTTCAATCTAAAATCTACACGTTCCCTCA
CAGTATAAATGGTTTTATTTGGTGATTTGAAGTTGAACCGATGATTCCAGGATCCTGATG
CTGTGTGTTTGACAAATGCAGTTACCGTAACAATCTTAAAATTTGTGAAATTGTTTCAAA
AAGCATTGGAAGAGAATGTGAAGCAGGATGAATTGGAGAAGAAAAAAGCTTTGAAGGATG
CTGAAATGGAGAAGGCTGCTAAGTGA
>GhFH21
ATGGGGTATGGTTCTCAAATTCATCACATGATTTTCATCACATTCTTATTCATATCATTA
CAAAGATCCCACATTTTGGTTGCTGAGGGTCTATTACTGGATAAAGCAGTGGACTTCAGA
GTTCGTGGCTTACAACAATTATTCTTCATGGACGAAACTGTGGGGAATAACAACCAAGTT
GAGGATGTTACAGGACAAGATGACAAGTTAACCAAGAGAAGAGTTCCATTAACTGGTGTT
GCAAACTGTTTCCCACCATCTCCATCACCAAACATTCGAGCTGAGGCTTCAGTTCCAGCA
CCGCCAAAGGTGGCTCATTTCCACCCACCGCCGCCTCAATCAACCACCAGGCCGCCACCT
CAAATAATCCACAAAGGAAATGCAGATAAAAGAATAGTTGGAAGAATTCTGGTTCCACTT
CTGGTACTGTGTGCAGGAGCTGCATTTTTAGCTTGTGTTCTTGGGCTCTGCTGTTTTTGT
GCCAAAACCAGCAAGAATAAAAGGAAGGGAAGAATCAGAGGCAAATCCAAGTATAAGAGT
GCTCAAAGTTCATCAAGCAAGGTGATGTTAAATCCTGGTTCAGATCTCTTTTATCTTGAT
ACATTGGTGGACCTAGAGCAGCAATCTATTTGTTTGAAACAAAGCACTGAAACTGAGAAA
ATTTCATCAAATTATAGCACTCTAAATCACGGATTAGATAAAATGGAGGAATCAAACAAA
GAAGTTGCTATACTAAAATCTCAAAACACTAGCAGTTCTTCAACAAGAGAAATAATGCCG
ATTCATGAAGATGGACAATCAGAAAAATATGATGGAAATTGCTCACTTTCTGATAGAAGA
ATTCCCATGGAATGTCCTTCATCTGATGATGAATCTTTTCATTCTTTTGTTGATCCACAT
TCCCCGCCACCGCCCCCACCACCTCCACCACCACCACCACCGCCCCCAGTAGTTGGTGTC
CGTCCTTCAAATTCTTCTTTGTCTGCTACTAAAGCAAGACACAAAGCTTCAAGTTCTTCT
ACATTGCTCAATGTAACACCCGCAAGGAATTCAGATTCATCTACAGGATCAAATATAAAC
CCGAGTGATATCCCACATTCACCTCAAACACCTTCAAATTCTTTGCCAAGTCCTCCTGGT
ATTTCTCTGGGCAAAGATGGGTCTCCATTGCCAAAATTGAAGCCACTTCACTGGGACAAA
GTAAGAGCTGCGCCAGACCGCTCTATGGTATGGGACAAGCTGAGGTCAAGCTCATTCGAG
TAAGTTATTCCGTGTTCTTTCTGTGAACTTAATTTCTTAATCTTAGAATTAGCTTTAATC
CGACACACAACAGATTAGATGAGGAGACGATTGAGTCGCTTTTCGGATACAATATACAAA
ATCCAATTAAGAATGATGAAACAAAAAGCAAAACTCCTTCTCCAAGCAAGCATGTTCTTG
AGCCTAAGAGATTGCAGAACATAACAATTCTCTTAAAAGCTCTGAATGTGACACCTGAGC
AAGCTTACAATGCATTGATGAAAGGTATAGCTCTTAAGTCTTGTTTTAATTTACAACCCC
CTTTTTTTTCCTTTTATACTTTCTCCATAAATTGGTGAAAAGCAGGAAATGGTTTGGTTT
TACAACAATTAGAAGCTTTAGTGAAAATGGTACCCACCAAGGAAGAAGAGGCTAAGCTTT
ATAGCTACAATGGAGATATCAATGAATTGGGGTACGCTGAGAAGTTCATTAAAGCACTTC
TAAGCATTCCATTCGCTTTCCTTCGAGCTGAAGCCATGCTTTTCCGAGAAACTTTTGAAG
ATGAAGTAATTCATCTTAAAAACTCATTTTCTATGCTGGAGGTAAGTATCAATCTGTATT
TCATATAAGCTCTTCTCTCTATATATGTATATATGTTCTGTGATCTCTCTTTTTTCATTG
TTATACTAGGAAGCCTGCAAGGAGCTAAGATCAAGCAGGCTCTTCTTGAAGTTACTTGAA
GCAGTGCTAAAAACAGGCAATAGAATGAATGTTGGAACAATTAGAGGAGGTGCTACAGCA
TTCAAGCTTGATACCCTCCTTAAGCTTGCAGATGTTAAAGGAACTGATGGGAAGACTACT
TTGCTCCATTTCGTAGTCCAAGAGATTATTCGATCCGAAGGAATAAGAGTATCTGATACT
GATACCATTACGGGAAAGATGAATGAAAGCAACAAAAGCCAAACAGCAGAAGAAAAAGAA
GAAGATTACAAAAGAAGGGGACTGGATCTTGTTTCTGGTTTAAGTACTGAACTCTACCAT
GTGAAGAAAACAGCTACAATTGACCTTGATGTTCTTGCAACTTCTGTCTCAAACTTATCA
AATGGCAAAGATAAACTTAAAAATCTAGTTATGGAGGAGCTATCAAGAGATGAAAAAAAT
GAGAATTTCATTCGTTCAATGAATTCTTTTCTGGACTATGCTGAGAATAATATAAAAGAA
CTACAAGAAGATGAACATAGAGTACTATTACATGTGACAGAAATTGCAGAGTATTTCCAT
GGAGATGTGAGCAAACTAGAAGAAGCTAATCCACTTGGGATATTTCTGGTGGTAAGAGAC
TTCCTGGGAATGTTAGATCATGTTTGTAAAGAGCTTAGAAACTCCAAAATCCCAAGCGGT
CCAAGCCCTTTGGCTTCATTTCTATAGATTATTGAATATTTAGCTTGGTGTGTTAATAAA
TTTTGAACATTTGCTCAAACTGTAACTTAAAAGATTGTACTTTCTTAGTGTATTTTGTGT
AGAGTTTTACATTAAAATGTCAGCCAAGGCCAATTGTTAAGTTGTTTTGGATTAAGGTTT
TGTTGAGTTGAATTGAATTACTGGCAATTTGTTTTTGCATAAACTGTTTTTACGATAACA
ATGATATTAAAT
>GhFH23
ATGGGTTTGTTTCGTAAACTCTTTTACAAGAAGCCACCTGATGGCCTTCTGGAGATCTGT
GAACGTGTCCATGGTGTGTTTTCTCCTCTTCCCTTTGTTTCATTTCATGTTCTTTCCTCT
TTATATATATAATTGGGATTATGGATTGCTAAAAATAGAAATTCAATGTATATATTTGAT
TCTGGAAAAATTGGTCACTCAGGAAATGATTAGTATTTAGGTGATTAGATATGAATTTTG
AAAAGATTGCTGCTTTTTAGATTCTGGGTTCTGTTTGGTTGGTTAGAAAATTTGGGAACA
AAATTGGAAGTTTGCATTTTGAATTCTCTGTTTAAAGTGTAAGAGCATATAGGGTAATTT
TATGACTTGAAATAGTAGCTGACAAAATGTGTGCTATGGTGGCAAATAGTTTTTGATTGC
TGCTTCACTATTGATGCTTGGGAAGAAGAAAACTACACAGTCCATGTAAACGGAATAGTT
AATAATCTTCATGGTCATTTCCCGGACGCTTCATTCTTGGTCTTTAATTTCCGCGAAGGA
GAAAGCAAAAGCTATATGGCCGAATTACTATCCGAGTACGATATGACAATAATGGATTAC
CCTTGTCAGTATGAAGGGTGTCCATTAATCGCAATGGAGGTGCTCCACCATTTCTTGAGA
TCATGCGAAAGTTGGCTTTCACTTGATCAGAACAATTTGTTACTAATGCATTGCGAGCGG
GGTGGTTGGCCGGTTTTGGCTTTCATGTTGGCTGCATTGCTTATATATAGGAAGCAGTAT
AGCGGAGAGCAGAAGACATTGGACATGATATACAAGCAAGCTCCGAGTGAGCGTTTGCAG
TTGCTGTCATCCCTGAATCCAGTGCCTTCACAATTGAGGTATCTGCAGTATGTCTCGAGG
AGGAATGTAGCTGCTGCGTGGCCTCCATTGGACCGAGCTCTAACCTTGGATTGTGTAATT
CTTAGACAAATTCCAAATGTTGATGGAGAGGGAGGTTGCCGCCCGGTATTTAGAATATAT
GGACAGGATCCTTTTCTTGTTGCTGATAAAGTTCCAAAACTTTTGTACTCAACCCCCAAA
AGAAGCAAATATGTCCGGTATTATAAGCAGGTAATATCATGGCCTTGCTCTTGAAATTCA
ACTTGGGGAGTTATGCTCTAATATCATGAAAAGTCATTATTCTTTTTAAATAAATCTACT
TAATATGTATGGACTCATGTCAACGTGTTGTTTTATATGCTTGCTCATATTGTCACATCT
TCTTTCGTATGTGCCTGTTGTTGGATTCTACTCCAGAGTAAGTGATTGCTTAACATCTTA
CTATTTTTTTTGCAGAAAGAGTGTGCGCTTGTTAAAATTGACATAAATTGCCATGTTCAA
GGTGATATTGTGGTTGAGTGTATCAACTTGAGTGAGAAGGAAAGAGAGAAGATGATATTC
AGGGTTGTGTTTAACTCAGCTTTTATTAGATCAAACATTTTGATGCTCAATCGTGATGAA
ATTGATGTGTTGTGGGATGCTAAGGATCAGTTTGCAAAAGAATTTAGAGCTGAGGTATCT
ATATCATTTGCTTGCAATTTTTTTCTTCCTTTTTTTTGCCCTAATAAAAGGTTACCTTGT
TGGTGAAGATACTTTTCTCGGAAATGGATGCTGCTGCTTCCATTACTTCCATGGATAATT
TTTGCTTTGAAGAGAAAGAAGGACTTCCTATAGAAGCATTTGCCAAAGTTCAAGAAATGT
TTAGTAATGTTGACTGGTTGGATCCCAGGTCAGATGCTGCATATAATATACTTCAACAAA
TGGGTGCATCAGCCCAAGAAAAGTCCGACAGTGAGCGGAATAGCAGTGTTGACAGCCCTC
GGTTTGGGAGATTAAGTCCTAGAAAGCTTTCGGATGAAAAAAAACTGTCATCATTACCAG
GTAGCCCGAGGAGTCCGACAACTATGGGTCTGAAGACTCTGGTTTCAGCACCCTCAGAAA
AGTCATCTCTTGATTCTGAAGCACGTGAGGAGGCTGAGCCCCAGGACTCTCAAATTGCAC
CATCCAGTCAGCCTGATGCCCCACAGTCTGCGGAGATAGCCAAAAATCAGCCTTCAGAGG
TTTCCACTTCTATGTCCTCTCCAGCTTCGGCAGCAACTTCAACCGTGACAGCTCCTTTAG
CACTGGCTGGCAAGGAGGACCAAGTGATCCCTACTGCCAAATCTCCACTTTCTAAAACAT
CACCTGCCAAGGAGGACCCTGAGGTTAGAGTGATCTCTCCCGCTACATCTCCACCTCCAA
CCCCACATGTTCAAGAGAATCAAACTATCAGCGACATACCTACAGAAGCATCGGCATCTT
TGGAGGAAAGTTTAGCTCAGAGAGCAACAACTCCAGCAGCACGAACACCTTCTCCTGCAT
CTCCCTTGAGTAAAACTGAAGTTGGTAAAGATGGACCTCCTGCAGTTCCTCCTCCAGCAC
CGGTTATAGCTGAGTCTCCTGTTGCTACCCCTTCACCTCCTCAAGTTTCACCTTTTAAGG
AAGATGTAGCTTCTACGGCTGCTCCTCCTCCTCATCCATCACCTCCTCTTCATTCCAAGC
AAGAAGCAAGTCCAGCTGCTTCATCATTAGTACCCCCAACCCCGCCGCCACCACCACCGA
CCCCAACTGATGTCTCATCAGCAAACCCAGCAGCACCCCCACTCTCACCCTCACCCTCAC
CCTCAACTGGTTCATCATCAGCACCCCCACCCCCACCACCGCCACCAACTACTGGTTCAT
CATCAGCACCCCCACCCCCACCACCCCCACTCACAACTGGTTCATCATCAGCACCCCCGC
CACCCCCTGCTCCTTTTGGTAAGAAGACAGGTGGTGGACCTTCAGCTCCTGCACCACCAC
CTTTGCTTTCTTCTGCAAATTCAAAGAACAAACTTCTTTCACGTTCTGGTAATTCAAAGA
ATGACAAGAAACTAAAGCCACTGCATTGGCTGAAGTTATCCAGAGCTGTGCAGGGAAGCC
TATGGGCTGAAGCACAAAAAACGGGTGAAGCTTCCAAGTATGTGCCGCTCTGCTAAGTTT
GGATTTTTCTTTTGAAATTTGCGGTGTCCTTTTAAGTCTTATGGAGCAGTTAACACTCTT
TGTAGGACTCCTGAGATTGACATATCAGAGCTAGAGAATCTATTCTCAGCAGCTGCTCCT
AATACAGATCGTGGTAATAAACAAGGTTCACGTACAGCAAAAGGACCAAAAACTGAAATA
GTGCAACTGGTAATGCATTTTCTAAAAAGGTTCATTTTCTTCTTTCATAGATGTTACCAT
CCATCTGTAGTTATAACTTTACATACTAAGCAGTTTAACTTTTGTATAAATTTATCCTTT
ATTAAATATTAAGTGCAGTTTTTATCCACCTGTTTGTCATTGCTTATTTGCTTCATTGCC
ATAGAAAATAAAAAGCATTTTAATACTGCTCCAAATTGGAAACTTGGTGCAGATAAGCAA
TGATAGATACTCATACATGAATTGGAAACTTGGTATGGTGCAGATAAGAAATGCTTTCAG
TCTGATTCATGCTCACACATGAACGAAGACTTTATAGTTTATACCATCAGCTGTTTGATG
ATGATTGCCATATCATGAACCTAATCGTTATATATAGAGTATGCTTTTTTTTAGTACTTG
TTCCTTCTTGCAGATTGACCACAGACGTGCATATAATTGTGAAATCATGCTTTCAAAAGT
GAAAGTGCCCTTGCCTGAGTTAATGGTAGGTTGAATGGTATTATTTACAGCATGCAATTA
TTTACTTACCTAAAATTGTTGCTCTAAAACCTTATGTTTGGATAGTTTTAATCCTAAAAT
CAACTGCAAACTCATATCCTAGCAGTAGAGTGATTTTTCCATATTACCGATTTGTTGCTT
ATTCATCTTAACACCTCTTTCTCTTTATTTTTAACAAATGTACATGTAAGAACTCTGGCC
TTCATACTGTCCAATGTTTTAGATTGTTTCAAATGTCACTAAGTTCTGATGGACAGTGAA
AAGCTTAGCTCATATGATCCTTAAGGAGAAAAGCGTGCTGTAATTTCAGGATACCAAGGG
AACTGCTGTTATATTAGTGTAGGATGTACTCAAACAATATGGATATTCATATTAGTCTTT
AATAATATGGGTGTCCACTCAATAAGCTTAAATATCAAATTGCACGCACAAATGCATCTT
ACCAAAAAGGAAATGGTTGTGCTGTGTGGATATGGTTAATGATGAAATTAGAGATGAATA
CTCTAATGTATTGAGGAAAAAACTCTCTCAAAGTATATATTTCTTATAAATGTGTACAAC
TATATATACATGTAGGATTTAACAACTAAGGAAATAATATCTCTTAATTAGAATCTCTAA
AAATATCAGTTGTAATCTCTAAATATACTATTTAATAATATCAAATAATCAAATTAACTC
AACACTTCTCCTCAAGTTGGTGCATAGATGTCTCGCATGCCTAACTTGCAAAGAAGATTA
TGATAAGTCTTATAGTTGAGCCCTTTAGTAAAAACATCAACCAACTGTTTTTCGGATGCT
AGGTAAGATAGACTTAAGACACCATTAGCTACTTTTTCCTTGATAAAATGACGATCTATT
TCGATGTGTTTGGTTCTATCGTGCTGTACTTGATTTTGAGCTATGCTCATGGCCATCTTG
TTGTCATAGTACAAAGTTGATCCATTTTCATTCAAAAACTTCAGCTCTTCTAATACTCAG
CCTCTGCACTTGATCGAGCCACAATACTTTGTTGCTTGCTCCTCCAAGTGACTAAGTTTC
CTCCCTCAATAGTACAATAACCCATTATAGACATTCTGTCATCAAGAGAGCCAGCCCAAT
CTGCATCTGTAAATACTTCTATCTTGAGATGACTATTTTTTTAGAAGAGAATACCTTTAC
TCAATTTAGACTTCAAATAGCACAACATTCACAATACTGCCTGCATATGAGCTTTGAGAG
GATCATGCATAAACTGGCTTACCAAACTAACAGCATAGGCTATATCAGGTCGACTATGAG
CGAGATAAATTAAACGTCCGACAAGTTTCTGATATCTCCCTTTATCCATCATTTCACCTA
TTCCTGCTTGTAACTTGTGATTACTCTCACTAGGTGATTCTGCTGGTTTGCAACCTAACA
TGCCAATATCTATCAAAAGATATAAGACATATTTTCTTTGGGAAATAAAAATTCTCTCTT
TCAATCTGGTCACTTCTATTTCGAGGAAATATTGTAACTTTCCCAAATCTTTGATTTTGA
ATTCTTAAGCCAATTGTTTTTAAGCCGACCCATTTTTTCCTAGTCATCTCCTGCCATAAT
TATGTCATCAACATAAACTATAAGGAGAGTAGTCTTACCCTTGAGATGTTTTATAAAGAG
GGTATGATCAATATTACTTTGTAGATAGCCAAACGACACCAGAGTCTTACTAAATCTATC
AAACTAGGCTCTGGGAGATTGCTTTAGTCCATATAAGTTCTTTTTCAATTTGCATACTTT
CCCTTAAGTATCTTTATCCTCGAATCCTAGAGGAACTTTCATATACACTTTTTCTTTCAG
GTCTCCATGTATTGACGCACATGATAAAAGGACCCTAATGTGTTCAATTTAGCAACTGGA
GCAAATGTTTCTTAATAATCCACTCCATATGTCTAACTGAATCCTTGCTCTACTAATCTG
GCTTTGAGTCTTTCAATTGAACCATTAGCCTTATACTTGATAGTGAACGCCCATTTACAA
CTAACCAATTTCTGCCCATCAGGAGGATTAACTAGTTCCCACGCCTCATTTTTTGCTAAA
GCCCTCATTTCTTCAATCATAGCCTTCTTCCATCTTGGATCAATAATAGCCTCTCTCCAA
TACTGTGGAATAGATATAGAGAACAAAGACAAAGCAAAAGCTCTATAAGATGGGGATAAG
GAATCATAAGAGACAAAGTCAGAGATAGGATATAAAGTGCAAGTTCTAACACCTTTTCGT
TGGGGAATCAGTAGCAACTTGAGGTAAAGAAGACTCACCTGATAGTGAAGAGTCAAGGCA
TAAAGTAGATTGTATGATGGTATCTTATTTCTTGCATTTTCTAGTGTATGTCCGTAGATC
AAGCCTATCTAACAACCGTCCACTAGTCTTCTCTTGAACCAAATTCTTAGCTAGAACTAA
ATTCTCACTAGAAAGAGTAACAGAACAAGGTGTCATCTCTTCATTTTCAATAACCTCCCT
CTGAAGAGATGATTGTGATGAAGAAAAGTAGGATTCATCCTCACAAAATGTTACATCCAT
ACTTACATAATACTTTCTAGGTTGCGGATGATAACATTTGTAATTCTGTTATATGGAAGA
GTATTCAATGAAAACACATTTGACTGTGTAAGGATCCAGCTTTCTTCCATGTCGAAGATG
AACGAAGCAAACATAACCAAAGACCTTTGGTAAAATTGGGTAATCCATCTTGCCCTGTAA
AGTTTCTATAGGGCTTTTAAAATCAATGACCCGAAAAGGGATATGATTAATGAGATAAGC
CGCAACCAAAATTGCATCTCCCCAATAAGGCTTTGGGAGATTCATAGTGAACATAAGTGA
TCTAGCAGCCTCCAAAAGATGCCGATTTATTCTTTCAACAACACCATTTTAAGCACTTGT
ACCTAGACAATTGGTCTGATGCAAAATCCCATATGATTCCAAATAATCATTAAAGTTATA
CTCGGTTCCATTATCAATTCGCAAAATTTTAACCTTAGCATCCAACTGTTAGTAATCAAT
TTATGAAAAGAATGAAAACACAAAAAAGCATCACTTTTGGATTTTAATAAAATATCTATG
TCATCCAAGTGCAACAGTCAATAAAAGTAACAAACCAACTATTACCAGATAAAAAAGTAA
TGCGAGTAGTGCCCCAAACATCCGAATGAATAATCTCAAAAGGAACAGTACTTCTATTAT
TATGGAAATGATAATTATTTCTTATATACTTAGCAAACTCAAGGGCATCACAAACTAAAG
AGTTTAACTGAGTTCTTGAAAACAAATTAGGAAGCATCTTGGCAAGAACAATAAATGATG
GATCTCCTAACCGCCTCCACTAAATTATCTTCTGGTTGACATCTTTATTGTCTCCAAATA
ATGCTTGAGATATACTAGGCTATCGATTTAGAAGATATAAGCCATCACACAATCTACCAT
TGCCAACCGTTTTCCCTGTCTGGAGGTCCTGAAAGACATAGTGATCAGAAAGAATTCAAG
TTTACAATTGAAGGCTTTAATGATAGTACTAACAGATAAAAAGTTAATCAAAAATTTAGG
GACATGGAGGACAGAGTACAAAGTGATATTGGGAGTACAAACAATAGAACATGTTCCAGA
GATGAAGGTAAGGGAGCCATCAGCTAATCGCATACTATCTTTAGATGGACAAGTAGTATA
GTTAAATAAGCTTTTGTTTGATCCTCTCATATGTCTGTTCGCATTGGAATCAATAATCCA
AAAATCAGAAGTAGATGGAGCAGTTAAAACAGTACCTAAGTTCAAATGATTAAACTTGGC
AATCGAGGTAGAGTCCAATTGAGACAAGAAGCGTCGAAGATGTTAAATCTCGTCCGAGGT
AAAACTTTCAACATAAGTGGACTTATTCTCTATTGTCACAGAGTATAACAAATTTGCCAG
AGGCCGAGATAACAAATTTGCCTAAGGTCGAGAATTACCCCCTCATTTTCCACGACCACG
AATGGGACGACCATGCAACTTCCAGCACGAATCTTTAGTGTGCCGAGGCTTACCACAGTA
GTCACACGTCAAGTGATCCTTGGTAGACTTACCACCCGATGGACCATCCTGGTTAGCAAT
AAGGCCAGCATTCTTTAAAGGTGGATTATAGAGCATAACACCACGACAACTCTCCTTCTG
TTGTACATAGGAGTATGACATATAAAGAGAAGGGAACGGTGTCTTGCCAAGAACTTGAAC
CCGAATCTGATCATACTTAGTATTCAACTCAGCCAAGAAATCAAAAGCATATTCTTTTTC
CACCATCTTTTGAAATTTTTCGGCATCTTGGCACAATTCACTTGAAAATCTTGATAATAA
TCAAGTTCCTGCCACAACTCACTTAATTCAGCAAAATATTGAGAAATTGTTAGCTCTCCT
TATTTTGTACCATGGACCTTATTACGAATCTCAAAAATTTATGCATCATTCCCAACAAGA
GAGTAGGTAAGAGCAGTAGCATTTTAAATCTTTTCCGCAATATCAAGCAACAAATAGGTT
TTGGAAATATGGGGTTGCATAGAGTTGATAAGTCATGCCATAATAAGAGAGTTAGTTGAA
TCCCACTGACTAAAGGTTAAATCAGTGAGTTCAAATTTCGACAATTTACCAGTGAGGTAC
CCTTGCAAGCCACGAGCCTTGATAAACAACAAGTAGGACCTTGACCAAGCAAAGTAAGTA
TATCCATCAAGCTGCACAGGTCTAATTTGCAATAAGGGATTATCGGTTAGAATCACGAGT
TTCTCGTCTGTAGACATAATGCTGGGAAAAAAACAACTAACCCCCAAAAAAAAATCTGCT
TGCACAATTAGAACAAAAATACCAAAAAAAAACACCAAATATAGCCCACACAAAAAACTT
AGCCAAAAACACACCACCATTTAGAGGAAAATGACCGAAAGAGAGAAGAGAGCACACGTT
GGCAGCAGGTGGAATCCACGCGCGGTGCATGAAACGGAGAAACAGAAGCTTGCGATGGGG
GGTAGGGCCCACACGTCGGTCTTCTGGTCACCGAAGTTTGGGGTTTTGCCAGTGTGTGGA
TTCCAACTCCAATGGTAGGGGCGGTGAGAAGAAAAAATAAGGCTAGGGTGGAAAGAACCA
AATTTGTGTTTCTAGGGTTTGTGGGAAAAAAAATTTAATCAGAAATAAATCTAAAAAATC
GGATCAAAAATCTATTACCATGATGAAATTAGAGATGAATAGTCTAATATTGAGGAAAAA
CACTCTCTCAAAGTATATATTTCTTATACATGTAGGATTTAACAACTAAGGATACTATTT
AATATCAGCTGTAATCTCTAAGGATACTATTTAATAATATCAAATAATTAAAGATTCTCA
ATATAAAATAGTCAGATTCTCTACAGTTAACAATATCGCCTGCTTGTTAGCTTATGCTAT
TTACTGAAACTGTTGCAGAGTTCGGTTCTCACCTTGGAGGAATCAGCATTAGATGTTGAC
CAGGTTGATAACCTCATAAAATTTTGTCCTACCAAAGAGGAGATGGAACTACTGAAGGTG
AAATGAATTATTATTCAAATAATAACTTTTTAAAATTCTTCATCATATTAACATTAGACT
TGATGCTCTCCAATCATATGCCTACGGTGCAGTCAAAACATCTTATACTAGTATTATCTT
TTCCATGAGTTTAATTGCATTCATAACTCCTTGTTCAGGGCTACACTGGAGACAAAGATA
AGTTGGGAAAATGTGAACAGGTATGTAGGATTTGATGACCTCCGTCGTGAATTATTCAAT
CGAGCTATGATATTTAATGACAAACTACATAACCACCATGGTTCAGCTTCCATAGCAGCT
CATTGCTGAGAATGAAAGTTTTACTTACTATCTTCTTTTCGCTAATTAGCTACACTCGTA
TCAATATGTTTCATGGACCTCTGAAACAGTTCTTCTTGGAGCTAATGAAAGTCCCGAGAG
TGGAATCCAAGCTCAGGGTATTCTCTTTTAAGATTCAGTTTCGCTCCCAGGTTTGATCCT
GAACCAGTATCCAAATTGAAGAGTTGCTAAATGTTATTTGCTTATCATTGTTATTTATCT
GGACTTGAAACTATCCTTTAGGTTTCTGACCTTAGGCACAGCCTCAACATTGTAAACTCT
ACAGCAGAGGAGGCAAGTTATACATTATTTTTGCCTGCATTCATTTTTTAAGGAACACCT
TTCGCTATCCGAAGATTGATATTGCATTAATTTCGGAACTTCTTTTATCAGATCAGAAAT
TCTGTCAAATTGAAGAGAATAATGCAGACAATTCTTTCATTAGGAAATGCTTTGAATCAA
GGAACCGCAAGGGGTGAGTTAACTATGATTTGGCTGGTAATGGAACAATGCTAATGCACT
ATCATACATTCATATCATCAAATATTATCCAATGTCTGTGCGATTGCTTTAGGTTCTGCT
ATCGGATTTAAGTTGGACAGCCTTCTTAAACTAACAGATACACGTGCACGGAACAACAAG
ATGACTCTCATGCATTACCTTTGTAAGGTAGGATTTCTTGTGACCGTAACAAAACCTGTT
CTTTCTCGACTTTAAAGCCTATATGAAACTTGCAGTGATTTTAAAGTATGTATTTGATTT
TAATCTGGTAACTAGATGTAAAAAGTCTTAACATATTGAGTTGGTCATAATAATTCTGAA
TAATAAATCGTAGGTGCTTGCTGATAAGCTTCCAGTTGTACTTGATTTTTCGAAAGATGT
TTCGAGTTTAGAACCAGCAGCAAAGGTATGTTACTCGTTCTTAATGCAAATAGTTTTAAA
ATATTCAAGTTATAGCTAGCATCTTGTCGCTAACATGCGGATTTCCTTTAGATACAACTG
AAATTTTTGGCAGAGGAAATGCAAGCCATAAGCAAAGGATTGGAGAAAGTTGTTCAGGAA
CTGTCGAGTTCCGAAAATGATGGACCTGTGTCGGATAGCTTTCGTGAGGTATTTTAAGAA
TATAAAACACCTACATGTACATACACATATACATATTTCTTTTTGATTGTCCTTTTGTTT
TTCAGAAATTGAAAGAGTTCCTTTGTTTTGCCGAAGCCGAAGTGAGATCCCTGGCTTCAT
TATATTCCGGGGTGGTATGTCTCTTGCTTTGTTGCAAACAATGGCATTCTTACAAGTTAC
AACCATTCACCATATTAAACCGTCCTTACCTGGGTTCTATATCGACAGGGTAGAAATGTG
GATGCATTGATTCTTTATTTCGGAGAAGATCCAGCTCGATGTTCCTTCGAACAAGGTATT
TGATCGAAAAAGTAAAAACCTTCAACTTTTGTATCTCTCTTTGTTCACTAGCTTATGAGG
CTTGGAATGTGCTTTCTTTGTGATATTGTAGTTACTTCAACTCTACTAAATTTTGTGAGG
ATGTTTAACAAAGCTCACGATGAGAACTGCAAGCAGCTCGAACAAGAAATGAAAAAATCG
GCGGAAAACGATAAGTCGAAGATGCAGGATGAATCGAAAAACATATTACAAACTTCTATC
AAAAGCAACAATGTTAAATGATTCAAACATCAGCAAAAACTGTCTTCTCTTCCCGAGAGA
CGGCAGGGGCAACCGAACGATGACGGTGTAGGAATTCTTGTCGAGAACCGATACATCATC
AAGTGAAATGTAAATATCAAAGTGCTGCATTTCACCACAAACTCGATGCTTCTCAAAGGC
AAGCCTTATACTAACTCATACCGATCCATTTTTCCGCCATTTCCCGAGTTTTGTTTACCT
TAATACTAATCACTGACTTTGGTCTTTTTGTCATTTTCTTTTTGTTGTTGAAGCAGAGAT
GGGGAGTTAAAGTTAAACTACTCAGCTACTATAGATCAACTTGTAAACTAATCCACTCAA
AGAACTAGTAAGTAGTTTTTCAAGAAAGATTCTGGGGATTGTGAATCTCATTTTTCGTTT
CCCTCATCAAAAAAATTTTGTTTATTATTCTATTCTTTTTAATTTGATTTCTTATGAACT
TAACAAATAATTGTAGAAACTCTATATGATTATTATCTGCCATATTTATTGATGGGGCTC
TTATAAATAGCTGTATGTACAAGTGGGTTGAAACTTGTGCATTAACATATATTC
>GhFH22
ATGATGCTGATGGTACAAGGACAAATGGGTCTCATAAGAACCAATAGTTTGTGGTTTTTG
GTAGTTCTGCTTTTTGCATCATTTGCTGTCAGCTTAGATTACACTAAGGAAGAAGAAGAA
GAAGCATTCCTTAATCAATTAGTGGATCCATCAACTGGGGAGATTTATGATGATCTGGTA
AACCAGTTTGCTCTTCTCTTCATTCCATTATTCTCCTATAAACTCATTTTACACAAACAG
TTGGTTTTGTTATTTGTTTTGTTTATTTTAATGTCCATTGAATGCAATTGGTTTTGCTTG
AACAACGTTTGTTTATGGATTGAAATCAATTATGGATTTGTTTATTAGAAAATTCTTCAG
GTTCTTTGAAACGGTGCTTAAGCCTTTTATTGTTGGTGTTGTAATGGTTGACAGCTTGTT
CAATGAGACCACAATCTAGCAGTTAACCAATGCTTATTTAGAAGTATGAAGTAGTTTTTG
TAATTTCCACATTGATTATTGATGAGGTATGTACGTAAGTTGGTTGGAACAATATTAGAG
GTGGAAACAAGTATGCATCAATGCATTGAAATATCTGCTGCAATTTGCAAGGGTTTTTTG
ACAATACCAGCAGCTTGCATATATGGGTGGATGGTGCATGCTCAACTTTTGAGAACTAGA
AGAGGCATTACATGTTTGACTTTTTGAAAACTGCTGAAATTGTCTTGAATCATGTTTTGT
AATGTTTTTCAGGCTTATTATTACTGTTTTCTGATAACGGTGGCATCGAGAATTAACAAC
ATAAATCATGAAAACAAATGTTAAGTAATGACAATTGTTATTAATAAGTTCAACGCTTGT
AATATGAACTGTGAATAGGTTAGGACATTGAGATGCTTTTTTGAAGTAAAAACTAAGTCC
TCTTTCCTTCTGTTACCAGTGTTTGAAATTCTTAAGTTGTTTACATACAGGCTGAGCTGT
TATGGATAAGTTGCAGACAAGATTTGAATAATTTAAAGGAAGCTTTTGAAGATCCCAAGT
TACGTCTTTCGGAGGAAACACGAAGTACAATCAATGATATCGGTGCAAAAAGTCACTTAT
TAGCAAAAGAAAAGTTTCAGAAATTTATTAAGGTTATCCGTCCAGAGTTAAAGCAAGTTC
TTTCTGATTGCGTAAGAAAGAATAAACTTCTATTCCAAGAATCTGGAGAGGATAGCTGCT
TTAAGACTTGTTACCCCCAGTATTCTGGGTCATTGTTTCGCTGGTGTGAGGTTTCTAGGA
AGAGTTTAGCTGCTCAGAGCATAGCTGTAGGCTCTGCCTTGAACTTACGTCCAACCACAC
CCCGATCCTCAGCTCCGGCCCCTTCTCTTGCTAATGAATCTCCTGATTCTAGTACAGATC
TATCAGTAAGTCTGGCATTGTCAACTTCACCTAGTATACATGATAAACGAGCTGTACCTG
CAAGAGAACTTGCCGATGATTCAGTTTCAGATTACGAAGAAGATTATGAAGAAGAAGGAG
GAGAAGGAGAAGGAGGGACTGATCACAATAAAATAATTATTATTGCTTGTGTTGCAACGG
CAGTAGTAACGTCTCTTATTGCAGCATTGATCTTATTTTTATGCTGTCATAGAGATTCTG
GATCTATGGTAAATGATGAGAGCCCCCTTCTCAGTTTAAGAAGTGACGCCTCTGGTGGTA
TAGGCTTTCCCTTTGCCACATACTGTTGTCCTCTAGAATCATTTGACAATTTTTTTAACT
GAAACATTCCTTTTCTCCAGGCTCTACTCATGCTCCTGGATCTAGTAAAGAATCAAGCCA
ACATCAAAAGGCTTCAACTAATGGCAGTGATTACATTGAATCCGATGCTCTACAAATCTC
CTTGGATGGAAATTCATCAGATGGAGCTGCTGCTGATGCCTCCAAAGCTTCATCTGAATC
TTCTGAGACACCAGGCAATGCTAGTTCGCTGCTACCCTTGCCCCCAGGAAGGGCAGGTCC
TGGTGGATTACCTCCTTTGAAGCCTCCCCCTGGCAAAGAAGATCTCACCCCTGAAGCTCC
TGTCCCAGCTAAGTCTGCACCTCCTCCTCCACCACCTCCCTCCCTGAAATCTGCCTCCAC
CAATGTAGGCCCTCCACCTCCTGGTGCTCCTCCACCACCTCCTCCGAAAGCTGGTGCCCC
TCCGCCACCTCCTTCTAAAGCTGGCGCTCCTCCACCACCTCCTCCAAAAGCTGGTGGTGG
TCCTAGACCACCTCCACCCTTGGGTTCAAAGGGGCCTCGACCACCAAATGCTCCCGGTCG
GGGGGGACCTGGCTCAGGCAGTGCTTCTAAAGCCAAACTAAAGCCATTTTTTTGGGATAA
AGTTGCAAATACCCCTGAGCAAGGACAGGTGTGGAATCAGATTAAAGGCGGATCATTCCA
GTATGTAATAACTCTTTTCTTGTTTCCTTTCTCTTGATGCCGACGGATCATTATGGGATG
CTTAATACTAACATTGCAGGGTAAATGATGCGAAGATAGAAACACTGTTTGGGTATTCAC
CCGTTGAGAAGAGCAAAAGTGATAAAAAGGATTCCACTGCACAGGAACCTCAGTTTATTC
AACTCCTGGATGGCAAGAAAGCACAAAATTTAGCAATCATGTTAAGGGCATTGAATGTGA
CCTCAGAAGAAGTTTCTGATGCACTTGTTGAAGGTGCTTTCCTCCACCTTATTTATCCTT
TCAGAAAATAAGCAACATATGTGTAGTTTGATGAATCAGTGCTAAGGACAGATGTTTACA
GGGTTCATACCTAGAGATTGTTGTTAGAAGCATTTTCACCACTATAATGTCCCTCCTTTC
TATTACTGGTGGATAATTGTTGATAATTAACTCAGCCAGTTCAAATTCTTATACCTTTTG
TTGATCCTTCAAAGTAGCACAACCATCCATGGAATCGGGAAATTTTCTATATCCCTCGTA
GTTGATTCCTATTGAATTTTCATACATTGTGCCTCATCTTGAGAAAGGATCTCAGTTTCC
ATGTTCTATATGTCTACCGTGACTGTAGTTATGCTAGTGCCTGAAGAGAGTTGAACATGG
ATATCTAGTTCAAGCTAAGCATATGAGATAGAATAGCCTGAACTGTTCTTCTCCTTTTCC
TTTGAAAAGGAGTTATCACATTGAATGATCTTTTCTATCCTTGAAGTTAATTTGAGCATA
ACATAGGCATGAATTAATAACATTATTTGCTTATGCATCTTTGTTACCCATCTTGACGTT
TGGAGAAAATAGACATAACTACGTAAATTAAAAATTTGAAAATTAGTAAAATAAGCCGGG
TTCCTAAAATTCAGTTAGAACATGAGATTATAAACAGCCAAACAAAATTTCTTAAATAAG
AAATTATGTTAGATAAATCTTATTATTAGCCCTGAATCCAGTTTCAGATCTGAAAATATT
TAAGAAAATATCGTGAGGGAATAGTTCATAACTGAAAGAGCTTCAAGAAACTTTATGTCA
CTGATCAATCATGTGTTTGATTCATGTTATGCTGTTACTCTATCGTGCTCTTTCATTTGG
TATAAAAAAAAGGTAGTACTAATGTGCTGATGTTTCAGTTGTGATATTTTAACTAGTTAT
TCTGAAATTAGGAAATGAGCTCCCTGTCGAACTCCTTCAGACTTTATTGAAGATGGCACC
GACATCAGATGAAGAACTCAAACTTAGACTGTTCACTGGTGAAATTACTCAACTCGGCCC
TGCAGAGCGGTTCCTGAAAGTTGTGGTTGACATTCCTTTTGCTTATCAAAAAATGGAAAC
ACTGCTATTTATGTGCTCTCTTCACGATGAGCTTACTGCCACTAGAGAGTCCTTTCAAAT
ATTAGAGGTGGGTCATTATATTTTAAATTGGGTGACTTGCATGATAAATATGGTCTGGTA
AATTCATACAAGGTATGTCATGCATCGGAAACATATTTTGGATGGCAAACCAAAGGTAAC
TTTAAGGATGTGTATTTTCATGGAAAAGCCCAATTTGTTTAATGTTTTATTCAATCAAAT
TTAGGCTCTTTCCTATTTTTCAGGCTGCTTGCAAGGAACTTAAAAGTAGCCGCCTATTCC
TCAAGCTCTTAGAAGCTGTCCTTAAAACTGGAAATCGCATGAATGATGGAACATTCCGCG
GTGGGGCACAAGCTTTCAAACTCGACACACTTTTGAAGTTATCAGATGTTAAAGGAGTAG
ATGGTAAGACAACACTATTGCATTTCGTTGTCCTAGAAATAATACGCACTGAAGGTTTGA
GAGCTGCCCGTATTGCAAGAGAAAGCAGAAGTTTTAGTAGCATAAAATCCGAAGATCTGC
TTGAGGATGTTTCCCCTGATGATGAAGAGTACTATCGCAACCTTGGTCTCCAGGCGGTTT
CAAATCTGAGTAGTGAACTTGAATATGTCAAGAAAGCTGCAGCTCTCGATGCTGAAAACT
TATCATCTAATGTTGCCAAAGTTGGCCATGCAATGGTAAAAACACGTAATTTCTTGAACA
CAGAAATGAAGGATAACGGTGAAAAAAGTGGTTTTCATGAAACACTAGAGAGTTTTGTGA
AGAATGCTGAGTCTAGTGTCATGTCGTTGCTTGAAGAGGAGAAGAAAGTAATGGATTTAG
TAAAGAGCACTGGTGATTACTTTCATGGTAATGTAAAGAAGGATGAGGGCTTACGAATAT
TTTCTGTTGTTCGGGACTTTTTGGTTATTTTAGATAAGGTGTGCAGAGAGGTTAAAAATG
CACCTAAGAAGCCAACACAAGCACCGAAAAAACAGACGTCCAATGCATCAACTTCCTCTG
AGTCTCGTGTTGCACCACCTTCTCCCGACCCTCGTCAGAAGCTTTTTCCTACAATTGCTC
AACAAAGGAAGGATGATTCTAGTTCAACTTCTAGTTCAGATGAAAAGAGTTAA
>GhFH13
AACGCATTTAAAAAGCTCGATAGTTTTTGGTGTTTTTCTTTTTCGTTCAAAGAGAGTCAC
AGAGAGTCGAACGAAAGAAAAGGCGGAGGATAGAGTTGCAAGAATGAAGAATCTCAAAAA
AAAATAAAAATAAAAAATAAAAACAGAAATGATGGGGAAATCCCAATAATGGGAAATCGC
TGTCTGTCAGAGATTTTTAACCTCTTGCGTTGTGTTATCTTCTTCAAATACATTTCTTGA
CTTTGTCTACTTCCCTCTTAAGTTTCCCATGTCTGCCTCCTGCTTCACAATCTTCTTTCT
CTCTATATTCACTCTTATTATCATTGACTGTTTTACATTGAAAAGGTTGGATTTTTGTTC
AAAATGCTGTTAATCTGCAAACAAATTTAGCTTTTCTCTTCTTTTGTTTCAATCTGATCA
TCTCAATTTTTTATTCAAAAATCAAGAATGCCGATAACCACCGTGACCCACCTCCTCCTT
CTCCTCTTCCTCTCCGCCACCACAACCGCCACTTGCTTCACTTGCCACCGCCGTCTGCTC
CACCAGCCTTTCTTCCCTTATACTTCCTCCCCACCCATCTATCCTCCTAGCTCTACCGTA
TTCCCCGAGCCGCAACCGGCGCCTTATCACAGCCAGCAACAACCACCCAAATATCCTTTC
TCCACCACTCCCCCTTCCACTCCTCAAAAGCCTTTCTTTCCTTCATTTCCTTCTCCTCCG
CCACCCTCCGTGGTACTAACTTTTCCCGCCAACATATCCTCCCTGCTCGTACCTGACTCT
CCCTCACCCTCGTCCCACCGCCGGCACATCGTCCTCATCTCCCTCTCCTCCGCCCTCCTT
GCGGCCGCTGTCATCCTCGCTATCGTCGCCCTCACCCTCTTCTTCCGCCATCGTAACCAC
CACCACAACAACACTTCCAACTCCGACGATAAAGCTTCCCTTTCAGACTCAATGCGCTTA
TTCCCTCCCAACATTCCTCCCTCGGATGCCTCCCAAAAGCCACCAGCTCCACCTCCAGCA
CAACAACCGCCCCGCTATGTCTCAACCAACCGCAGCTCCGAGTTTCTTTTCTTAGGAACA
CTTGTAAACTCTACAGTCGACCCACAAAAAGTTATCCTCTCTAGCAATGGAGGTAGCAAG
TTGGGAGGTCCATCTTCTCCGTATCAAAAGCTTGGCTCTCCAGAACTGAATCCATTGCCA
CCATTGCCAAAAGTCCAAACTTTCCAAAGTGGAGAACAGTTTCTCCAAAATGAACAAATG
GGTAGTTTTGAGAACGATGTTGAAGATGAAGAAGATGAGTTTTTTTCGCCAGGAGGGTCT
CCTGGTAGAAGAGAGAGTCCACCTCCATCAGTAAGAATAGAATCAAGTTCAAGAAGGGAA
TTTCATGGTGAGAATTTTGGCAGCCGAAGCTTCAACTCAAGAACAGCTTCTTACCCTTTA
TCTACCTGTCGTTCACTTTCAAATTCATTCTTGAACTCAAGCCCTTCGAGTCAGAGATCC
AAGTCTCCAGATACTGTTGTTCCCATTTATACTGTGAGAGTAAAAACCCCATCTTCAACT
CCTCCTTCATCCTCGTCGTGTTCAGATAGGGATTCACCGGATAGAGGCTCAAGTCTTTCG
GGGCAGAACAAGGAATCTCCATCGATGGTTGTGCTTAAAAAGATACCGCCGCCACCTCCT
CCGCTTCCTCCGTCGCGTTTTTGGGAGGTTCCTGTGGCAGTGAACTCTGTTTCGGAGACT
AATTCTAGGGGGCCTCCGGTACTTGTTGCTCCTTCTAGGCCAATGGTGGGAAATGGGCAG
TCGGAGAACAATGAAGGCTTAGGGAGGAGCGAAGAGACCTTAAAACCCAAACTCAAGCCT
TTACATTGGGATAAAGTTAGAGCGAGTTCGGATCGGGCCATGGTGTGGGATCAGATAAAA
GCAAGTTCTTTTCAGTGAGATACCCACTTCCCTCTTTTACTTAATTAGTTTGGTGCTGTG
AGCCATGTTGTCGTAATAATATTATCTAGTTTGCTTATAGTTTATTCTTCTTTTGGCATT
GAATTACTTTTATGTCTATGTAATGTCTATTTATTGCTTTTTCAATGGTTTTTTTTGAAG
TTGTAGAATGCTATAATGATGCTTGCAGATTGAATGAGGAAATGATTGAGACACTGTTTA
TGGTGAATAATTCAAATTTGGCCACTAAAGATAATGCCCGCAAGCCGATTCTGGCTGCCG
TGAATCAGGAAAATCGCGTGCTTGATCCAAAGAAATCGCAGAACATTGCCATTTTATTGA
GGGCACTAAATGTGACCATTGATGAAGTCTGTGAAGCACTTATGGAAGGTAATCCTTTCA
TTTTCATAGAAAATACAATTGATCTGTAAAAGATAGATCAATAAAGGAGAAATATTATTT
TTTCCTTGACAAGAAATTAAGATGCTCTCTAGAGTCTAGAGACATGTTCCAGTGCATAAG
AACTCTGGTCTCGAAATGATTTAGTTGCACTGTAACCATAAAATATTGAGTTCGGCATTC
AAACCAAGCGCTCATAAATAAAAACTGAGACTAACTGCAGTAATTCATGATTTAAATGAA
TAGTCTTTCCCAACTTAGGAGGTCTCGACTCTCGTCAAAACTGCACCTCGTGTAGCATAG
GTTTCTATGGTGTCACCCACTTGCTGTCTGTTGTCCACTTCACTATACATTTTGATGTGG
TTGAGGTGGCAATCCGCGGAGAAAATATGGTGCAATTCATGCAGTTCATAATTGCTGAAA
ATCTTGCTATTTATAGATCAGAACTCTATATACTTTATTGCCTTTCAAACTACAGTTGCA
AATATATATTCTGGAAGGGACAACCAAGTTTTTCTCTTTGCACCATTGCCTGCTTCATCT
TTACCTCGTTTCCCTCCCCATCCTTGCCTGCCATTCAATATCTAAACTGCTTTATCTCCC
TTTGCGAACAGGCAATTCAGACACTCTTGGGATTGAGCTCTTGGAAAGCTTATTAAAGAT
GGCTCCAACCAAAGAAGAAGAGCATAAACTGAAGGAGTTAAACGATGAATCCCCTTTTAA
GCTAGGTCCTGCCGAGAAATTCCTCAAGGCAGTGCTTGACATACCTTTTGCCTTCGAGAG
GGTTGATGCTTTGCTTTACATTGCTAATTTTGACTCTGAAATTGAGTACCTGAAAGGATC
TTTTGAAACTTTACAGGTGAGTAATATGCAAAACCTTATGCTTGGATTTAACTCAATGAT
TGTGATCTTTGCATCCAATAACATTATGGGGCAACCGTGCACTATTTCTCCATTTTTCTT
TAGATAAAGCTTTGTGCCACTTGTATTCCTGAGCTCTGCATCCTTTTCATAACTGTTACT
CTTGGTAAACTGGTGTTTTGATGTTTTAGATGAAGGATTTCGATATTTCAATTTGCTGTT
TTCTGGCATTTCTGTAATTTATGCGACTTATTTCTTTTCTGCAGGCTGCTTGTGGAGAGT
TGAGAAATAGCAGAATGTTTCTGAAGCTTTTGGAGGCAGTACTCAAAACTGGGAACCGCA
TGAATGTTGGCACCAACCGTGGTGATGCGCATGCCTTCAAGCTCGACACACTCTTAAAAC
TTGTTGATGTGAAGGGCACGGATGGGAAAACCACACTTCTGCATTTTGTTGTGCAGGAAA
TCATCAGAGCGGAAGGTTCACACCTTTCTGGTGCCAATCAAAATCCAAAAGCTGAGAAAA
CTCAGCAGTCTGATTTTCAGGATGATGTTGAAATAAGGAAGCTGGGTCTGCTAGTAGTTT
CCGGTCTAAGTGGGGAGCTAACCAATGTGAAAAAGGCTGCTGCGATGGATTCCGATGTTC
TCAGTATCGATGTTGCAAAACTTGCTACTGGTATCTCTAAAATCAGAGAAGTTATAAAAC
TCAATGAAGGGATTGCTCTGAAAGACAATAGCTGCAAATTCTCGGAGTCGATGAATGAGT
TCCTGAAGAAGGCAGAGGAAGAGATTGTAAGAATCCAAGCCCAAGATAGAGTTGCTCTCT
CTATGGTGAAGGAGATAACAGGGTATTTCCATGGGAACTCAGCCCAGGAAGAAGCTCATC
CATTCCGGATCTTTATGGTCGTTAGGGATTTCCTTTCCATTCTTGATCAAGTGTGCAAAG
AGGTTGCAAAGGTGAATAAGAGAGCGATATACAGTTCGGCACGTCCATTACAAAACCCTC
CCCCTCCACCAGTTTTTCCCGGCCTCAATGTAAGGCAGCATTATAGTTCCTCTGATGGTG
AAACCCCATCATAGTTCCTGATAAATGTCTCACATCCGCATTTGTACTTGTGGGTAAATA
TCTTTCATCATAGTTCCTTATCCCTGAATCTTAACTTCTAACAGCACCCATTTCAGAATG
CGGCAGTCAATGCAAATGTGCTTGTGAGCAAATCTCAACATACATATATATTTATCAGGA
GCTAATATAGTGTACCTATAAAGTTGGATGTTTCCTGTAAATAAATTAGTTACGAAGTTT
CAAGTTTATGCTAAATGATAGTAGACATCTGCTGTGTTTTTAAGATACGCCTGCCAAACC
TTTTGTTATAATGGAGCAGAGATTGTTCAAAGATAATATAAATATGATATGGTACACAAA
AACAAGATCCCTTGTCCGACCTTGATTTTTCTTTTTGGGAGATTGAGATGGAAAAGTTTA
CATCATTGGATCTTGACAATGAAAAAATGTGTTGAATTACAGACACTGGGCTTATTCACT
TATTGCATATCGACTATGGGGTTCTCTAAGATACAGAGAAAGATTCAAATGAATATAAGC
AAAACAGCACTATTGGGACCTCTCAGCATCCATACGTTCAAGCACACGCCGTGCTTCCTC
CTCAGTAGCTGGAACAACATTTCGAATCTTCAATCCCTCTTTCATGGCCTCGGGGCGGAC
AGTAAATGTGAAGTAGAATTTGTTGGATACCTATTCATATAGGATCATATTTACTGAAGA
GAAATACTGCATCCCAATCCAAACACTAAATGAAAGAACTTGGAGGACACAATACTTATG
AGGAGGTAATTAAGTATTAGCTATTATTTTGCAACTCTTAACTAGCTTTTGATGTTCTAT
CTGGACCTTCAGATCATTTAAGATTACTAATGTGCATTCATATGTAGAA
>GhFH3
ATGAAAAGGGGTCCTTTATCTGCTTGTGATAATGCCTATGATACAAGGAAATATGGGTGG
CAAAAAAATTCCTTGTTTGATATTTTTGGTAACTTTGCTTTGTATTTCATTGGCAATCAT
TTTGGATTATAGAAGTGCTGCAGAAGAAGCATTTCTTAATATATTAGTTGATCCATCAAC
TGGGGAGATTAATGAAAATCGGGTAAAAAGGAAATTTCTCTACTTTCATTAGCTCTTTAA
CTTCAATTCATTTCCTTTATGTGATTTGTTTTTTGTTTAAACTAATGTCCATTGCCTTGA
ATTATGACTTGTTTATTGCTTTAGCCTTTTATTGTTGGGAGGGTAGCAATGGTTTAACAT
GTTTTTTAATGAAACGTTTGGAATTATGCTGGTTTTCTTTGTATAATATGTAATGATCTT
TAGTGATTAATTAGAGGTTTTAACAGTAGATTTTGAAATTTCAGTATTGTTTATATATTT
GGTATGTTTTTTAAGTTTTTTGCAAGCATTCAAGATTGAAAAATGTCAGTGTATTGTTCG
AATGCATCGAGTTGAAAGATACGCTGGAAATAGAGTTCTTTTTACTATCCCAATAGCTAG
AGTTTTGAAAAAACCGAGGGGCATTACGTATTCGAGTTTTCAAGTACATGCAGTATATGC
TGACATTAATGATCTTTATAATAAGCAGTGTATTGTTGATCTATTTGGCATGTTTATGAG
TTGGTTGGAAGTGGGGAAACGGAAAACTGACATTAGAGTGTAGTGTGTACTAATGCATTG
ATATATGTATGTTGGAAATGAAGTTCTTTCACTAAGCCGAAAGCTAAACTTTTGAAAACC
GAAAGAGGTATTTGGTATTCGAGGTGCACTCCTACTTGTCTTCAACCATGTTGTTTCATA
ATGTTTTTAAAACTTAGAGTGTATACAAGAAAGATCAATAAAAAGTTCATGGTTGAATAA
ATGTCATATTTACGGATGATAGTGGCATTGGATATTGACAACATAGATTAAAGGAAATGT
ATGTTAGGAAGTGGGAACTGAGTTTTGTTGCCAGTTGCTAAAACATTGTATAAATTGTTT
GCTTGCAGGTGGGATTGTTATGGATAAATTGCAGACAAGATTTGAATGATTTACTGTATG
CTTTTGTAGATCCCAAATTACGCCGTCTAGAGGAAATACTCTCCAATGTTATCCATACAG
CGGGTTACTCATCGGCAAAAGAAAACATTCGGAGCTTGGTTAATATTCGCCATCCTGAGT
TAAAGCATGTTCTTTCTAATTGCATAAGAAATAATCATCTCATATTCCAAGTATCTAAGG
AAGATAGTAAGCCTTGGTACACCAGCTATGTCAAGTTATTATTTCGCAGGCATGATGTTC
CTAGAAGGATTTTAGGCTCTAAGAACACTGAAGAAGCCCCTGACTCGGACTTAGGCCCAT
CACCATCACCATCATCATCCCCATCATCATCACCATCATCATCCCCATCATCATCCCCAT
CTCCATCTCCATCATCATCACCATCATCATCCCCAAATCTGGCCCCAGCCCCTTCTGATT
CCAAAGTTCCTGAATCTGAAGCTGCTGATTCCAAAGCTCCTGATGTTAGGCCAACTCCAT
TAAAACGTCCACCATTTTCACTCCCTCCACCAGTTCCTACACGTTCTAACCAACATCCAC
CTCCAGTCCTTAGTCCTCAGAACAATTCACATCACGATGAAGGTCATTTGGAAGAAAAAG
GAACTAGCTTGAGAACACTTATTATTGCTTGTATTGCGACAGCATTAGTAACAGCCATTG
CTGCATTGTTGTTCCTCTCTTTATGCTCCCGTAAGCAAATCAATAAGAAGCCCATCTCCG
GCGGTATATACTTTCCTGCACACTCTTGTTATATTGAAACTTTTGATAAATTTTTTATCA
TTTTTTTATAGGTTCTTCTCATGCATATGCTTTTATATCTAATGCAGGAGAGATAGGTAA
AGCATCAAACGAGCATAAGGATTCAACTGATGACAGTATTGCTCTAGAAATTTCCTCTGA
CGGAAAGTCATCACCTGGAACTGTTGGTGTTGCTGGTGCTGCTGCCACTGCCGTTGCTGC
CACTGCCACTGCCGCTGCCGCTGCTGGTGCCGGTTCGGGTGCCTCCAAAGCCTCAGCTGA
ATCTTCTGCTACATCAGGTGATACTAATTCGGTGGTACCTCAGCCTGCAGGAAAGGCAGG
AACTTCCACAGCTGCGGTACCTCTGGTGAATGGTCTTTCTGGTGGAGTGGATGCTGCCCC
TTCTGAACCTCCTAACCAGGTTGGAGCCAATCCTCCACCTGCACCAACTGGTTCTGCCAA
TGTACCCCGACCTCCTGAACCAATGTCACCGCCTAAACCTCCCACTTCTCCTCCTAAGCC
ACCTCCACCAGTGCCCCCAGGTCCCAAGGTGCCTAAACTGCCAGGTGGACCACAACATTC
AAATGCTAAATCTGGTGATGGATCGAGTGCAGCAGGAAATGATGCCAATACTTCTAAAGC
CAAACTAAAGCCCTTTTTCTGGGATAAAGTTGCAGCCAAGCCAAACAATGCAATGGTCTG
GGATCAGATCAAAGCTGGATCATTCCAGTATGTATCAAATTCCCTACTTGTTTTTTGCTT
TTAATTTTTAATGCCGACACATCAGTATGGGATAGACTCAATACTGCTTTTGCAGGTTCA
GTGAGGAGCTGATTGAAACTCTGTTTGGGGCGTCAGGTCAAAAAAACAAGAAAACTGGTA
AGAAAGAGCCATCTGCACAGGATCAGGGACCTCAGTATGTTCAACTCATTGAACCCAAGA
AAGCACAAAATTTAGCAATCCTTTTGCGGGCATTGAATGTAACCACTAAAGAAGTATGTG
ATGCACTTCGTGAAGGTGATTTCTCCCTTATACATCCTTTCAAAAATGAGCTTCCGAGCA
AATTTTTAAGCATTTTTACCAGTTTTTGATCCTGGAAAGTAGCACTAACATCCAGTGTCT
ATGGAATCTGGAAATCTTCTATAGAGTTAGCTACCCTCTAAGCTGATAAAGAATGTGATT
ACCATCTTTTATATATCTAGTGTAACTAAGATTATGCTAATGTTTGAAAATGTCAAACGG
GAACATTTTTTTGCAGCTAACCATACTCTTAGGACCGTGTTTCTTTTTTGGTAACAGAAA
AAGAGATAGTACTAATGTGTTAAGTTTCCAATCATGATATTCTAATATGTTCGTTTGATA
CCAGGAAATGACCTCCCAGTTGAACTCCTTCAGACATTATTGAAGATGGCACCAACATCC
GATGAAGAACACAAACTTAAAACATTCAGGGGTGAATTTTCTCAACTCGGTCTGTCCGAG
CAATTCCTAAAACAATTGCTTGACATCCCTTTTGCTTTTAAACGAATAGAAGCTCTGATT
TTTATGTGTTCTCTTAAAGAGGATGTTTCTGCCACTAAAGAGTCCTTCAAGACATTAGAG
GTTGGTCATTAGATTTTAAATTTCATGACTTGCATGATTTTATACAACGAATATCATGCA
TCGGAAATATATTTTAAAAAGTTAACAAAATGTGAATCGAGGATGTCTTTTGGCAGGTTG
CTTGCAAGGATTTAAGAGGTAGTCGGCTATTCCTCAAGCTTTTAGAAGCTGTTCTGAAAA
CTGGAAATCGCATGAACGATGGGACATTCCATGGTGGTGCACAAGCTTTCAAGCTCGATA
CACTTTTGAAGTTATCGGATGTTAAAGGAGTAGATGGAAAGACCACACTATTGCATTTTG
TTGTCCTAGAAATAATACGTACTGAAGGTTTGAAAGCTGCCCATGCTGAAAGAGAAAGTG
AAAGTTTTAACAGCTTAAAATCCAACGATATTCTCGAGGATGTTTCCCATGATCCAGAAG
ACCACTACCACGACCTTGGGTTTAAGGCGGTTTCACATCTGAGTAGTGAACTCGAAAATG
TCAAGAAAGCTGCGGCTATTGATGCTGAAAACTTAACGGGAACTGTTATTAAACTCGGGC
ATTCACTCCTAAAAGCACGTGATTTCTTGAACTCGGAGATGAAAGGTTTGGAGGAGGATA
GTGGTTTCCAAAAAGCATTAAAGAGTTTGGTTGAGAAGGCTGAGGTTGAAGTCAAGTCAT
TGATCGAGGAAGAGAAAAGAATCATGGAGTTGGTAAAGAAAACCGGCAATTATTTCCATG
GTAACGTTAAAAAAGACGAGGGTATACGCTTGTTTGTTGTCGTACGGGATTTCTTGGTAA
TTTTGGATAAAGTGTGTAAAGAGGTTAGAGACAAGCCGAAAATATCACATAAAAAGGAGG
GGTCGCATGCATCATCTTCCACTGACTCCAGTATCAGATCACCTTCTCCCTATTGCTGAG
CGAAGGGTAGAAGATTATAGTTCTTCATCAGATGACGATAATTAATTGTGTTCGTTTGAA
GAAGGTATGCGGTTTTTACCTTGCTACATTATATAGCGAAACTTAAAACCAACACAAATA
CATGTTCCATAGGTCATATTTGCTCGTGAGATCTCTAAGTTCTGTTTTAATGTTATGCTG
GCAAATTGATCAAGATGGAGAGGGCACCAAAACATTGTTGTTGCGGTTTTTCAATGAACT
GAATACATCTAAAGTACCAGTGGAAAGGGGATAAACGAATGGCATTGCTCTTCAATGCTA
TATTTCTACGGAGCTGACATTGCCTACGTGTGGTTGATCTTCCTTTGGTATCGTTTTCGT
GGTTCTTGTTGATTTTCCCTTGTCAATGCAATATACAATTACAGTTAGACTTAGATATAA
TGATGCCTCCATTTTTATTCTTAAAATTATGATTCTTTGTTAATAAATTCTTAGTTCATA
ATTTTGATCTCAGTGTTGACATCAGAAACTCCTTTAGTGTCTATAAATTGTAGATGGAAG
GGATTTTGTTACCTATGATCCCGGTTTCCGATAGGTCATTTCTTGTTTCTGTTGTTTTGG
GTTAGGATTTTTTCAAGTTTGGATAATTTTGGGTTCGGGGTATTTGGCTTCGCTAGTGAG
ATCATCTTGGGTTCAGGTGATTTCTAGTCATTTCAAGTTATTTGTTTTTACTTCGTCATT
TTTGGCTTCAGGACCTATAGTGTCGTGCTGCACCAATCTGCAAAGTGCAAACTAGTATTC
GAGTTTATCGAGTCTTACAGTTTTATCCCACAAAAGTAGGATTAGAACTGGTATAATACT
CGTATATCCGATCGAGCTTTAGCATACGAACCCATATTGGATTTAATATTACCTTTTGGA
ACCTTTATAGTACTCTTTGCTTGCACTCCAAGTATGAATGTTTTTCTTCTTTTTTCCCAC
CATGTCTGATTATGATGACTGTTTCTTCACTGTAAACTTTGAGAATTTGTGTGATGACAT
AACAATGTTCTTTGAGCTTTTCATACAAGAAAAAGAACCAACAATTGTGGTGTATTCTTA
TAACAATATTGAAACTTTATTTAAAAAT
>GhFH4
ATGTATCTTTCAAAAATGATGAAAGTGCCACGAGTAGAGTCAAAACTAAGAGTGTTTTGT
TTCAAGATTCAGTTCCGAACTCAGGTTTGGTGGTATCTCCATAGTAAATCTGATTTGATA
AATTTACAATATTATTCAATAATTAATCTCCTTCTTGTTTCTCCTTTTTCTTTTATTGAA
TCACTTGTTTATCCTCTGTTCTTACATTTTTTACCACCTGTAGGTTTCTGAATTTAAAAG
GAGCTTAAATACTGTAAATTCTGCATGTAATGAGGTATATCATTAATGTTGTTGATGACG
GCAGTGTTTATTCGTTCTTATCTTACAACTTTTGTATTGGTTATATAGGTACAAAATTTC
CTTAAATTGAAGGATCTCATGAAGAAAATTCTCTATCTGGGAAATACATTGAACCAAGGA
ACTGCAAGGGGTAAGTGACATTCAATTTCTCCTTTTGGCTTCAGTCTTTGGTGCTACAAT
TGCAGCTTGTAAAAAGATTATGCAGAGAAAATATTACTAGCTAAACCACATGTAATGTAT
TACTAAAACCAATTAAGGTTCACCTGTCCAGTCCTTGCATTATCTAAGAATTGGGTAATA
TTCAAACCGATCAAAAACTAGTTATTTATTGAACAGGTAAAAAACCAATTATTTTTTTTC
CCTTTTTCTTAAATTAAAGACCATGCCATTAAGGTAAATGCTTATTATTGTTAACTATTA
ATTATATTAACTATTTATTTTACATTAAATTAATGTTTAAACATAAAAAATAAAATAAGA
AACAATCAAACCAATTGGTTTAACCTGTGGTCCAGTTTCTTTAACATTGGCATTTATGTC
CTTTAATGTCGAACTTCTACATTTATGTCTTTCATTTTGAATTTTTAGATGATAGTAGTG
TCAATCAATTCTTTGTCCCTTGTTATGCTATTAGTTCCTTTGTTTTGCATTTTCTTTTTT
TCTTTTTTTGCCAAAGTCACTTGTCCCAGGTGTCAATGTTTTTTTATGCAACTTTAAATT
TAAAGTTGAACTCAGGGAAGAAATAAAGATAAAAACAACTAACATAGTGGATCAGGAAAA
TGCTTTGCCATGAGCTGCTTTCTGTTTGACTTGTTTACGTATCTAAATAATAGATTGTTT
GAGGATAGGCCATGGATTTGGTGATATTTTTTATTTAAACTATGCAGGTTTTAGATGCAA
CGCCTGTAAATGCAAAGGCACATGATTAATAACATGATCAATGATTTTTGTCGAAACAAA
TTCTAATTCTTGCATATATGATTAATAACATGATTAATAACATGATTAATGGTTCTTCAA
ATTTTCCAAATGTGTCTTTAAGGTGCTCGAAAATGTCATATTAATGTTGTCCATATATGA
TTTGAATGCTGGAAATTTACAGCATTTAGTTTCCTGCTTGAAGTTGATTAAACCATGCTG
TAAATGCAAACATTTATATGCTGTTCACATGCTAAATTAACCATTAGTGAGCTTAAAATT
GATCTATTCGAATGTGTTAAATTCATTGTTCAATGTGATGTTATTTCTGCTAATGTATTG
AGTATATTAAGTTGTGCAATTTGATGTTATATGTGGCGTTAATATTGACTTGTTAATTGC
ATATTTTATTATTAATTCGATGTTATATGTGTCTTTCATTAACTTTTTTTTCTTTTTTCT
CAGGTTTGAGTTTTTGTTGGATACATGGTCCAGGATTAGCTGAATTCATGCATAGTGACG
ACTTGTTTAAGCTAACTGTTTATCTTAAAGTGTGCATTCTATCGTTATTTTGTTCTATTT
GTATTTTGTTAGATTTCTGGTGTAGTATGATAAGTGCGGTATTTTGTTTGGCGGGATGTA
TTTATATCATAGATTATTCTTCTTCTCAATATTTTGATAATGAATTTTAA
>GhFH12
ATGGCGCTGTTCAAACGCATTTTTTACCGGAAACCGCAGGAACGACTTCTCGAGATTTCC
GAACGTATTTACGGTAATCTTCCTTTTTTTTCCCTTTACTTCATTGTTTAATTTAGCTTA
AAATGTCGAAATCATCTTCATTCGAGAAGTATTTTGAATTCCATGATTCTGTTTGGGAAT
ACTTATTTTCGGAATTCTTAGCTCGATTTTTTGGGTTTAATGTTAATTCTGTGGACAATG
ACTGCTTAATTTCTTGATTTTTAGGGTTTTGTTTATTAATCTTGGACTAATTTATTACAA
CTAAGGAACGAAGTAATTTTAGCTTTGTTTATTTTCATTGTTGTTTGGAAGATGAGCTTG
AAAGAGGGCGTGATATTGTAGTTACCTTGAATAGCTGAATACATTTGCCTTTGAACTTTC
TTAGATCATTTGGAGCTTAGTAACTGTTTATTCTCTCTTTCTTAGCAATGCATAAAAGTT
TTTGATACAATTTTAATATAAATGTTTCTGTTTGAAACTATAAAGGATAATTCTCAAAAT
TACATATGAACTTTAATCCAATGTATAATGTATAATAAGGTATATGAACTTTGATTTAGT
GCAATCATACACATGAAACTTGAGTTTTGATTCAATTGTACAAGTTTAAGAAACCAAATA
AATCAGTTGTTTTTACGTTGGATAAATATTATGTGCATGCATACGATATTAGTGGTTTAT
GAAAGCTGAACTAAAGCCAAAGTTTCATGTACACAGTTGTAGAAAAAATAAAAAATTATC
ATATTGTACATTTCATGTATAATGTTGAGACTTATCTAAGAACACAGTTATGAAGATCAT
ATTTCATTTAGAGGCATGTGATTATTAAGTGTTGGAAATTTGATTTGACTTTTCTGCTGT
TTGTTTTGCAGTATTTGACTGTTGTTTCTCCACGGATGTATTGGACGAAGATGGGTACAA
GGTTTATATGTCTCTGATTGTGGGACAGCTAAATGACCACTTTCCTGAATCTTCTTTCAT
GGTGTTTAATTTCAAGGAAGGGGAGAGGCCAAGCCAAATATCAGACATTTTATCTCAGTA
TGAAATGACTGTTATGGATTACCCACGGCAATATGAGGGATGTCCACTGTTACCACTTGA
AATGATTCATTACTTCCTTCGATCGAGTGAAAGCTGGTTGTCATTGCAAGGACAACAAAA
TGTGCTTTTGATGCACTGTGAAAGAGGTGGATGGCCTATACTCGCTTTCATGCTGGCTAG
TCTTTTATTATATCGAAAACAGTACAGTGACGAGCAGAAAACTCTTGACATGGTCTATAA
GCAAGCTCCTAAGATCCTTCTTCAGCTTCTGTCTCCTTTGAACCCTCAGCCATCCCAGTT
GAGGTATCTCCAGTATATTTCTAGAAGAAACTTGGGTTCTAAGTGGCCTCCCTTAGACAC
ACCTCTATTTATGGATTGCCTGATTCTTAGAGTGCTTCCGACTTTTGAAGGGGGGAAAGG
GTGCAGGCCAGTTATACGAGTTTACGGACAGGACCCGAAAGCACGGAATAATAGAAGTTC
CAAGCTTCTGTTTTCAAATGCAAAGACAAAAGCACAAATTCCTTACTACCGAAAGGTGAT
GCCTAAGTCAAACAATTGAAACTAGAAAGATAAATTAACCAAAAAATTGGGATGTTCTAA
TTAGGTTTATCTACAGGAAGAGTGTGCATTGGTGAAAATAGATATTCATTGCCACATTCA
AGGGGATGTTGTGCTTGAGTGCATCCATTTGAATGAAGATTTGGTATGTGAAGAAATGCT
ATTTAGAGTCATGTTTCACACAGCGTTTGTTCAAGGAAATATTTTGATGTTTTACAGCAA
CGAAGTTGATAAGTTGTGGGATGTCAAGTATCAATTTCCAAAGGACTTCAGACTCGAGGT
AGGTTTAAATTAAAATTCTGTTAGTTTTTCTTTTCTAGACTGTAGGAGTTGAATGCATAT
TCATATCTGTATCAGGTACTTTTTATGGACCCTAATGCCGTCATCCCTACTACCACTGGA
GTTTTTGCAACTGGAGATGAGAATGAGATAGAAAGTGTTTCAAAGGAGGAATACTTTGAG
GTGCAAGAGATCTTTAGCAATGCAGTCGATGCACCAGAAGCAATGGTGGATGATGAGAGT
CCATTAGCTCATGACAAGCCCGAGCAGAAAGATATGTTGTGGGAGGATGCAAATGGTCTT
ACAAACAAAGGTTGGGTGTCAGATGACGGGAAACTCAAACATGATGCCAATGTTGATTCT
AGTATGGATATGGTGAAGGGCTTATTTGTGGATGATGTGAATTACAGTATAGATAAGAAG
ATGGATTATGGTACTAATGCAGTGAAAGAAATAGTTGGTGATAATGGAGACAATCAGGTC
GATCCATCAGTATTTACTGTTGACATGCTGAAACAAAGAGAAACAAAGGAAATGACAGAT
GTGCTTGGAAAGCCAGAAGTGATCCAAGATAAGGGTCACAAAGAAGACACCATTCAACTG
AAGAATTTGGAATCTAAAGTGTTGCAGCAAACGTTGGAACCTGTGGTTTCCAAGCCTAAC
TTTGAGGAAGTATTGCCTGCTTTAGAGAAAAAGGCTGGGATGGGCTCAGAATCAACTTCA
GATTCTGTTATGGTGAAGCCAAATAGCAACCAATTAGTATCTCAAGGCTTTCTTGCAAGG
CAGGCAAAGCCAAGTGTTGTATCTCAGTTGATCCCTTCTAACAAAGGCTCTTCAACTGCA
TTGCCTACACTTTCCAGTGGTCTAGCTTTAGAGGAATCTAATTCAGGCGCCAATCTAGAG
GGCTCTAATGCAGCTGTGCTTTCAAATGATGTTTCATTTGAGCAAGGAAGTCAGAAGGCT
GACCTTACAGGGCCTTTAGATTCCCAAACAGAAGTTTCTACAACTCCAATAGTTCCAACA
GTTACCCCTGGTTTGCAGCAATCGGTGTCTATTCCATCTAGCACTCTATCTCCACCATCA
CCCTGCACACCAACAACACCACTTCCTCCTCCACCCCCACCCAGATCTTCTTCGTTGGTT
TCACGGCCTGTTCAGAAAAAGGCAACATCTAGACTACCCGTAGCACGACCTTTCATGGCA
GCTATTGGAAATGCCATTACTAGAATATCACGTGCAGTACCACCTCCACCTCCCCTTCCA
CACAATCGAGCAAAAAATGTACAAAATGTTGGAATGGTTTCACAAACGACATCAGCATCT
CCTGATATCTTGAATAACCAGACTAATGCACTGGTGGTTCCTCCACCACCTCCACTACCT
CCACCACCATGGAAGGCCCAGTCTTCAACTGCCCGTACTATACGGCATATTCCACCTTCT
CTTCTATCCGCAACTCTTGCTAGCTCTTCAAAAGGCATATCAAAACTTAGTCAACTTTGT
TCTCCATCTCGCTCCACATCAACACTTCGTAATTTTAGTCATCCCCTTACCACCACATGG
GAACCTGGCAACTTTCGCCCTCCCCCTCCCACCACACCAATTCAAATTGCTATGGCTCTA
GCATTTATCCATGGAATGCAATCAGCTTCTCCTCCCTCACGCTCTCCATTTCCTGAAGCT
TCATCTCTATCTCTCCCACCATCATCGCTGCCTACTGGACATGGTACTTCGCCGCCACCA
CTACCGCCTACTAAAGATGGAGCTTCACCACCCCCTTCTTCTCCTTTGCCTCCTCAAAAT
GGAGCTTTCCCACCTTTATCACCATCAATGCCTCCTCTTGGATCTTCTCCTCCACCACCA
CCACCACCCCCTTCAACGTCTGGTGCCCTAGCTCCTTCAGAATTTGACGCCTCTCCTCCG
GCGCATGGAATGACAACTCCACCTACTGCATCATGTGGAGCACTGCCCCCACCTCCACCT
ACCCTTGGAGCTCCGACACCTCCACTTGGGGCTTCACCTTCTCCACCCCCACCTCCGCCA
CCACCATTGCCTTCTCTTTCTTCTACTTCACCACCACCTCCACCACCACCTCCAATGTCT
AGTGCCCCACCTCCACCTCCTCCCCCATTTGGAGCCCCACCCCCACCACCTCCTATGGCT
GGCGCACCACCTCCACCACCACCTCCTGGAGGTCGAGCTCCAGGACCTCCACCTCCACCT
GGAGCTCCTGGTGTTGGACCTCCTCCACCTCCACCGTTGGGTGGCAAAGCAGCTGACATG
AAAGGAAGAGGGCGTGGACGAGGAGCTGGTGCAGCACCAAAAAGATCTTCTTTAAAGCCA
TTACATTGGAGCAAGGTTACAAGGGCAATGCAAGGAAGCTTATGGGATGAATTGCAAAGA
CTTGGAGAGATTCAAATGTATTTTGTCTTCTTTTAATGATTTAGTTTTTCTATAGTACAT
TGTCATAAGTGATAATTTATGACTAAATATTTAAGCTAAAATTCCGTGGGATCACATGTT
GGCATTACACTTTTATACTGATATTTTCCTATAAATATTTGCTGACATTGCCTTCTTTCT
CTCAGATCGGCAGAAATTGATGTGTCAGAGCTTGAGACTCTTTTCTCTGCAGTTGTTCCT
AAACCTGCTGCTAAATCTGCAGGGAAATCCAAGGCAGCTGGATCAAAACCTGACGTAGTC
CATCTGGTAATCTGGAATCGCATTTTATAATAAACCCTAGACATCTATGTTTTATATAGG
CAATTATGATACTATTTCTTGAATCACATAACATGCTTTAATGAATACAAGGTTTGCACT
CTTAGAACTCAAGGTTTTGTAATTTTATGACATGTTGTAAACGATATCTTTCTAAGAATT
TATTAAATAGTTTTATTCATTTATAAACTATCTAGATCTTATGACTATTACTAACAAATT
TTGTTTATTACACTGTAGGTTGACTTGAAGAGGGCTAATAACACCGAAATTATGCTCACT
AAAGTTAAAATGCCTCTCTCTGATATGATGGTATGCTGGATATGGTCATGCTCTTGCATT
TATTAGGTCTTTTTTAACAGAACTAGAGGAAGTGTGTATGGTGTTCTCATTTATATAGAT
GTGGACTTTAAACATAGAAGTTTTCTCCATAATATGTATGAAGAGCATAACAAGGTTATT
TTTCTCGTGTTGTTTTGATGATGGTTGCAATTAAGTGCCAGAGATGTCTTTTCCTTGGGC
CACTGGCTTTTCAACCGATTTTTCTTGTGTAGTGCTAATCTTAGCATCTCACTCTATATC
TGACTGAATTTGTGGGATGCATTGGGGAAATTAGATTATTGATTCCCTTTTTATAAGGTC
ATAACGGTTCAGTTCTAGGAAAAATAAAGGCTTATGGTTCATGTGCAGTATTCTGGTTTT
CTAGAAATTGAACTGAAACTAAAGACTACAGATAACTAAACTAATGTGAACAAATAAATT
TTTTTATTAAAAAAAAAAGTATTTTCTTAAAGTTTTTTTTCACTAATATATTTGGGTCGG
TTCGAATAATTGCAGCTTCTAAACTTATGAATTGAAAAATTGAATCGAATCAAATATATT
TAACTACTTAGAAATTGAATTGAACCAAACTGGAACTGGATACAGTTTCAAATTGATTTT
AGATTTTCTCGATGTTTTTCTTGGAAATTCTCTCTTCCTTTGTTTTCCTTTTAACTTCTC
CTTAGTTTTAACTGAAGGTTGTCAGGTTTATTTGTTTAGTAACCGTATAAGGCTTCATGT
ATTTTCTCAGGCTGCGGTGCTAGCTTTGGATGATTCAGTATTAGATGCTGATCAAGTGGA
AAATCTCATAAAATTTTGTCCAAATAAAGATGAGATGGAACTTGTCAAGGTGAAGCCTTA
CCACACATACATATAGAAATACACTATGTCATTCGGACTCCGGAATGAGAGTCGGGTAGA
GATATGTGTCCGATATAAGTATCTTCAATTTGTTTTGAAGTTTTTCATATATTTGGAGGT
CATATTCCCTTACTCATCCTGATATATGTCAGACATAAGTGTCAAACACGACTACTAAAA
ATAAATAAAAAAGAAGAATTGGAGCAACAAAAAAAAAAAAATTTAGCATTGGTTTTATCT
ATATATGTGTGTGTAGATATCCATTTACCATTACAAGTTTGTCTTCTGTAGTGTGAGTCA
ATGTCCGTGATTTTTCAGGGGTACACTGGTGACAAGGAGACCCTAGGGAAGTGCGAACAG
GTATGCAAAATTTTCTCTAAAACATATATTCTAATGTTGTAACTCATTATACTTGATAAC
TTTCTTACCTTAGTAAATTGGTAGAATATTGCATTAACATTGACATGTTACAAGCAAACT
TTTGAAAACTAATTTGTCTTGTCTTTGATTTTTTTAAAAATTTGACCATTTTATGCTATG
TTATTTGTATTCGGGTTTGTGTGTATATCCGACATAAGTAAGTTTAACTTTTTCTAAGGG
TTTTCTTTATGTTCTTCATAAGTATATAATAACATCATTAGTGGCTTCATTGAGAAAATA
CAGCATTATTCATGACTGTGCGTACAATTAAAATTGTTGCCCTCAAGTTTAGTGATGTAG
GTCACTTTTTTCAGGTTTGATTATTGATCAAGTTTGCAGGCCTCACTCACCATTCATAAA
ATAATAAAATACTAAAAATTTGTTTTTATATAAATATTTATATATTTTTGTTCTTAAATA
TCAATTCAGACCAGCCTGAACTTATAAGAACCTGGCCTATACTGTTTATTTTCTGGATGC
TTTTCCTGTAAACCTTTGTTCGATCCATGTTTGCAAAAACTTCAAATTGACTAGCTTTTG
ATTTTTCAAGTTCAGTTCTTTCTGGAGCTGATGAAAGTGCCACGAGTAGAGGCAAAATTA
AGAGTGTTTTCTTTCAAAATTCAGTTCAACACTCAGGTTTGGCAGAATCTCCATGGATAT
TCTGATTTGATAATTTACATGATTGTTGAATAATTAATCTATTTCTTTCTTTTTTCCCCT
TTTGATTTGTTTAATCACCTGTTTTACTTGTATTTTGCAGATTTCTGAATTTAAAAAGAG
CTTAAACATTGTAAATTCTGCATGTGAAGAGGTATATCATAATATTGCTGAATTGACTTA
AGAGTGGTTTTTATTTATTTGTTCGTATTTCGTAATTCTCTTTACTACTTTTGTATTGCT
TAATTTAGGTTCGAAATTCCCGTAAATTGAAGGAGATCATGAAGAAAATCCTTTGTCTGG
GAAATACATTGAATCAAGGAACTGCAAGGGGTAAATTATATATTCAAATTTCCTTTTTGC
TTCAGTTTTCTATGCTAGAACCTATGATGCTCTGACTCTCCATGTTTTTTTAATTATTTT
AAGTACTTGGGTCCAAACCTGTATCCAATGCATATCCAGGCATGAGCTTGTGGATATGAT
CCTTAAAGACTCCAAATAAATGAAGATCTTGAAAAAAAAATTTAAACATACCCGTGTAAG
AGCTATGTTGTTCTCACTCTTTGTTTTGCTTGAAGTACATGCTTTTGACACATATTCACT
TAAGAGTGTGGAGATATTCCCCTAAAAACACCCTCCAAATATATGAAAGAACTTTGAAAA
TACTAAACATACTTGTGTCATATATATAATCGTATTTGACACTCATTTTTGACTCCTAGC
ACAGGAGAAGAGATTTACTAGCTAAACCACATATGATGTATTATTACTTTGATTATTATC
TAGACTCTTCCGGGTGAGGTTAAGTCACATATTTTGAGCAGTATTTCTTAAACTGGAAAG
TGGAAACCTTGTGTTATGTGTAGTCCTGGAGTAACAGATTCAATGTTTGAAGTATTCTTT
TCATTTAGGATGGTTGCTATCAGATTCTAGTAAGCTACGTTAGCGGATACGGATATGTGT
TCGACACATATCATGCCACCATACCTGTTAAATATGAGTTGGAAAAAGGGTGCTTGAGCA
ATGTGATTCGTAAGGACGTGTGTTCCTTTAATATTTTCAAAATTATTCTTATAATACAGG
TTCTGCTGTTGGATTTAAGTTGGACAGTCTTCTAAAGCTCTCAGAGACACGTGCTTCTAA
TAGCAGGATGACACTAATGCATTACCTTTGCAAGGTTTGGTAATTTTATTTCCTTCTTCC
TCTTTGGTGTTATTAAGGTCGTTTTTCTTGTAAGATTTGAGTTTAGAGAATAACTTGAGC
CCATTAGATCCCAGCTTGACCCCACCCTATAGGTTTTTTTCTTTCTTGAAAATTGGTTTC
AGGGATTGAAAGTTTTAGGGTTGAGTCAAGGGCAGTTTAGATAAAATCTATACATCACAC
TTTTAGTTTCATATATAGTTTGTTAGTGTTTACTGGACTTTATAGTATGTATTTGATTTA
GTTGGTAGATTTTTGAAAATAGAACTTAAGTTTTGAGGTGGTGCAGTTTGAGGTCGGGTC
CAAGTGCTAGAGCCTAAAGTTAAGTTCAAGTTCAGGGCAAGTATCAGGTGGAAATATTTA
TAGGTTGGTCAAAGGCAGGACCGACAAAAATCCACCCACCCACTGATCCCGTTACAAACC
CTTTGACTGAATTATCTTTTACACCTACTTTATATGTTATTTTAATTCTAGTCACTTGTT
TCTGATGCAAAAACGAACGTCAATTTGGATTGATATCAGCTGTGTTTTATTGTGGCTCAG
GTCCTAGCTACCAGGGCACCAGAACTTCTTGAATTTCAGTTGGACTTGGTCAGCCTTGAG
GCTGCATCTAAGGTTTCCATTAGTCCTTTAGCATATGAAATTTGTAGTTTGTTAACCTAT
GTTATTCTGAAACTTTCATTCCTCTTAAAATTATCCTTGTCCAACTCTTGTTGGTAACAG
TATGTTGAGTTTTAAGCCTTCTGTCCTCAGGTACAATTAAAATATTTAGCAGAAGAAATG
CAAGCTATAATTAAGGGATTAGAAAAGGTTAAGCAGGAGCTGGCTGCCTCAGAAGATGAT
GGTCCTGTGTCTGAAGGTTTCCGGGAGGTACATTGTTGTTTCACTGCTCTTTATTCTTCA
ACATTCATATTGAACATTTGTTGCATTCTTCAGTGTGTTTGACCACGTGTCAAGTATTTT
ATTCCTATGTTACACTGATTCTTTATTTTCCCTAAAGTGTTTCTGTTCGACTCTTGTATC
CAAAATATATTTAGACATAGGTAAAAGAGTATGATCATATCCAAATATACAAAAAAAAAA
AAAGCATATCTGTGTTGAAAATAAAACCTTACCTGGCACTCATTACCGAATCCGACAAAC
ATATGGGTTTATTCAGTTACATTGGATTCGTTGATTCTCATTTTCTCATGCAATGAAGTG
AACATTTGTTATAGCCTTATGACCTACACCAACCGCTATCATCTACTTTATTTACCAAGG
GAATACTGTCATTGTTCTAACATTTTTTTTTTTAAATAGACATTAAAGGATTTCACTACT
GTGGCTGAAACAGAGGCAGGATCCCTGCAAAATCTATACACTGTGGTGGTAATTTGCCAA
ATGTTTGACGTTTTCTTTGATACTTCATCTAATGTCTACGTTGCTCAGACTCCTCGTTTT
TTCTTAAAGCATCCATTTCTAGCAGATACGATCTTCCAAGAACCCTCCAAATAGATGGAT
AACTTGGAAGAATTTGAACATACCCATGTCGGGAAGATACCCCATTTCCAAGATTCAAAC
TTGAGTCCGAGTAACATACTCTGATGTTATCTGACTCTTTTGATTATGTCATCAATAGAG
ATGTTTTCGGGCCGGGTTCGGGTTGGGTCTAGGCATGATATTAACACACTTTATTCTTGA
TCAAGCCCAGCCCGGTCCAAAATTTGGGCCTAAAATTTTGCCCAAGCTCGCCCGTATTTG
TAAATAACTAACCCAAACCCATTTTAGGTCCGCTCATTATTTTTTTAAAAAATTAAAAAT
TTATATTTATATTATCTTAAATTTAATATTTAATGATTTTATATATTTTTTTAATATTTT
ATATTTAGTTATATTAACATTTTTTTAATGTTTATTTTATAATAGTATTATATATTACTA
TAGATTTAATTTTTATGTGCTATAAATTATATGATATAAAACATTACAAACTTAAAAGCG
GGCTGGGCTAAGTTCAGGTCTTGAATGTTCAAGCCCAAGCCCACCCCTTATTTTAAACGG
GTCTAATATTTTTTTGCCTAAACCCTCCCAAATTTCGAGCTTGCCTTCGGGCTTGAACAG
ATAACCCAGCTCATGAACAGGTCTAGTCATCAATCATTGATATATATAATATCTTTTTGG
TGGACAGGGTAGAAATGCGGATGCACTTGCACTCTATTTCGGTGAGGATCCTGCCCGATG
CCCATTTGAGCAAGGTACATTGTGGATCCATACCTTCTATACATGGAAAAGCTTATACCT
ATTTTAGGACACATATGTGTATCCCATGTTCGCACTTGAGCTCATAAGTAACATAGCTAG
TTAGAATTGTATTTATTTCAATCTAAAATCAACACGTTCCCTCACAGTATAAATGGTTTT
ATTTGGTGATTTCAAGTTGAACCGATGATTCCAGGATCCTGATGCTGTGTGTTTGACAAA
TGCAGTTACCGTAACAATTTTAAAATTTGTGAAATTGTTTCAAAAAGCATTGGAAGAGAA
TGTGAAGCAGGATGAATTGGAGAAGAAAAAAGCTTTGAAGGATGCTGAAATGGAGAAGGC
TGCTAAGTGA
>GhFH11
ATGACACTTCTTAGTAGATTTTTTTATAGAAGACCCCCGGATGGGTTGCTTGAATTTGTT
GAGAGAGTATACGGTATGTGCTAAAAAAATTCTTTAACCTCACCTTGTTTGATTTGGAGT
CTCTTTGTGTATTTTTTATTGTTAAGTGAATTTGATCTAAATTAATGCAGTTTTGGATTC
CTGCTTCTCCACTGAAGCCTTGCCTGATGGTATGTACCAAGTATACCTACACGAGATTGT
GACTGAGTTACATGAAGAGTTCCCGGAGTCATCTTTTCTGGCTTTCAATTTTCGCGAAGG
TGAAAAACCAAGTGATTTCGCGGAAATTTTATGTCAATACGATGTTACTGTATTGGACTA
TCCACGACAATATGAGGGTTGTCCCCTGCTCCCATTGTCTCTAATTCAGCATTTTCTTCG
TGTTTGTGAAAGTTGGCTTTCACTTGGGAATCATCAAAGTGTCGTTCTTCTACACTGTGA
AAGAGGGGGGTGGCCACTTTTGGCATTTCTGCTAGCTAGTTTCTTGATTTTTAAAAAACT
GCACAGTGGAGAGCGCAAGACCCTTGAAATTGTTCATCGAGAGGCTCCCAAGGGTTTCTT
GCAGCTCCTTTCACCTTTAAATCCCTTCCCTTCTCAGCTTCGCTACCTTCAGTATGTAGC
TCGAAGGAATATAGCTCCTGAATGGCCTCCTCCTGAGCGTGCTCTTTCTTTAGATTGTAT
CATTCTTCGAGCCATTCCGAGCTTTGATGCCCAAAATGGATGTAGGCCAATTATTCGCAT
TTTTGGTAGGAACCTTCATAACAAAGATGGCTTGTCCACGCAGATGCTGTTCTCCATGTC
CAAGAAAAGGAAGATGCTTCGACATTATCGTCAGGTAAAAGTCCCCCCTCCCCAAATTTT
TTGTATTAATTTTTTTGTTCCGTGTTAACTTCTGAAAAATGACTTTTTTTTCCTTGTTGC
AGGCAGACTGTGATGTGATTAAAATTGACATCCAGTGTTCAGTGCAGGGAGATGTTGTAT
TGGAGTGTGTCCATTTGGATTTGGATCCTGAAAGGGAAGTTATGATGTTTCGCATAATGT
TCAACACTGCATTTATTCGATCCAACATATTGATGCTGAACTCTGAGAACTTGGACATTC
TTTGGGACTCAAAGGAGCGGTTTCCAAAAGGATTCCGAGCAGAGGTAAATATCTTTTTGA
GCCTCTTTTAGGATTTTGGATGCATCATGAGAAGGAAGAGCAAAGGCCAACCGCGATAAG
CAATTCACTTTCTTAGCCACTAACCTCCTACCATATTTTTCCAAAACCTAAGGTGTTATT
AGTTTTAGTCATGAACTCATGATTCTTTAGTTTCTTCAACATTTGTATCTCTAATTCAAT
AAACTTCTAAATTCAGGTTTTGTTTGGGAAGGTTGAAAATTCCACCCCACCTAAGGCTCC
TATAACAGTTTTGAATGGTGAGGAGAAAGGGGGATTACCTATTGAAGCTTTTTCTCGTGT
TCAAGAACTCTTTAGTGGTGTTGAGTGGGTTGATAACAGTGATGATGCTGCTTTGTGGTT
ACTTAAACAACTTTCTGTCTTGAGTGATGTAAAAGAATTGTCCAGATTGCAGAACAAAGG
AAATTTATATGCATCTCCTGTTGATTCTGAGGAGGAAAACAATGCATCTAGCACTGCTGA
TAGTTCAGATGAAGCATTTGACGTGATCAATAAGCCTTTGGGGGATCCAGCAAGATTTCT
GCCACCAGACATTGTTGATAAAGTTCCCTTACATTCAGAAAGTGATAGTTTACAAGATTT
AGATCATGCATCAGTTGAAGCTGTTCAGGTAGTGTCATGTTCTGGAATGCCATCTCATTC
ATCTCCACTGGAATCTTCAGCACCTGTTGTACCCACACCACTAGCACCACCTCCGATACC
TAGTAAAAGTCTTTCTTCAGGATTTGCACCTCCTGGACCACCACCGCCACCACCACCTCC
TCCTCCTCTACATCTACCTTCATCTGTTAACATCATTACATCGAAGCCATCTGCACCCCC
ACCTCCACCCCCACCCCCTCCTCTTCCTGGTTTCTCCGAAAGGAATCCTGCAATATCTTT
GCCTGCCACTACCAAAAGAGGTCCTGCACCACCTGCACCACCTCCACCTCATAGTTTTTC
TGGTAGAGCCTTTTCAACATCACCTGAATCTACAAACAATGATCCACCTCCACCTCCTCC
TCCTCCTCCTCCCCCACCCCCTTTCAACTCCTCTCAATTGCCATCTCCACCCCTACCTCC
ACCCCTGCCCCCACCCTTGCATCCACCATCCTTCAGCAGCAAATCTAAAATGCAAGAGCC
AAACCAACCACCACCACCTCCGCCACCACCTCCAATGGTTGTCTCTACTACTAGTTCCTC
TCACAAGGGATCTGCTCCATCTGTCCGATGCCATAATACTAATGTCCCTCCCCTGCCTCC
ACCTCCGCCAATTGCAGGACTTGCAAGGCCAGGTTCTATTCCTCCTCCACCCCCTCCACC
AAAAGCTCCTCCAGTGCCCCCTCCACCCCCTCCACCAAAAGCTCCTCCAGCGCCCCCTCC
ACCAAAAGCTCCTCCAGCGCCCCCTCCACCAAAAGCTCCTCCAGCACCCCCTCCACCGAA
AGCTCCTGCTGCACCCCCTCCTCCACCTCCACCGAAAGGTTCCACGGTGCCCCCTCCACC
CCCTCCACCAAAAGGTCCTGCTGTGCCCCCTCCACCTCCTCCACCAAAAGGTCCTGCTGT
GCCTCCTCCACCCCCTGCACCAAAAGCTCCTGCTGTGCCTCCTCCCCCACCAGGTGCACG
GCTGCCAGGTGCAAAGGTTTCCAGTGTGCCTCCACCACCACCTGCATCAAGTGGTAGGGA
AAAAGCTTTGGGACAGACTGGTCATGGAAGAGGCCGCGGCATTGGCGTGAGTAACACCCC
TAAGAAAAACTCGTTGAAGCCGTTACATTGGGTCAAAGTCACTCGAGCAATGCAAGGGAG
TTTATGGGCTGATTCTCAAAAGCAGGATAATCAATCAAGGTTCATGCATATATAACTTGT
ATATCAGTACCAAATTGTTTCATAGGTTCTTATAATTGCCAAAAGTTTTTATTGATGCTA
GATTGCACAATATGTGCTGGAATGTGGATAAAACATTTTATAGTAGTTGCATTTTGTTGG
ACATTCACTTGAATGTTTTTGAAAAAGCGCTTTGTCATGTTACATGTCCATTTACTTTCT
ATCTTGTTATGTGATAAAGAGAGAAAAAGGAAGCATAAATTCTTGGTCAATCTGTCCTTT
TTCTGTTTCCCCTTTTATTTATGTTTAGTTTTACTTGGATTGCTTTTTCCTCTAATATGG
GAAGATGATTACTTTCTAACCCTATAGATCAATTTCTTTTGGTGTAGGGCCCCTGAGATT
GATATGTCTGAACTTGAAAGTTTATTCTCAGCTGCCTCTGCTTCAGACGGCAGTAGTGCT
AAACTTGGAGGCCGACGAGGTTCTAACATCAATAAACCTGAGAAAGTGCAATTAGTAAGA
AATTTTCTTTCTTCTAACTCCTTTTATGTATGAAATGAAGGATACTTAATCAAATATATG
TTAACTTTGGCTTAATATTTTTACAAAACATGCATTATATAAGGAAAAACACAGTTTAAG
TGATCCTAATTGGCTTGATTAAAATATGAAAGAAAATAAATAAGGAACATGATATGGGGT
TTCTTTTCCTGAATAATGAGCTTAGTCAGACTTTGTAATTGGTTACATAGTTTCTCCAAT
TTTAAGTTTACTGTCCTTTAAGTAATTGCCTTGTCAACTATATACAGAAAACAACTATGT
ATTAAGCATTAAGAGAATTTCAATGGCCTTTAATTTGTGGTTCCTCTAGTTAAATGGCAC
CATCATGGCAAATAATCATTAAGCTTTTAGCATACAAATTTTAGAAGTGATTGATTCTGT
TGTGGCTGCTGCTCTAGTTGTACCATCATTGTCATGCTTCCCTTTATCTTCACTACATCT
TTGTTATTGATTTTTATGTCTGCAGCATGAATGACATGTTGGTTTAGTTACATGACTGTA
TGAGTCATCAGGGTAGAGTATCATTGTTGCGTACTATTTTTTTTTTTAAAACTATACTTG
CTACCATAGCTGTGCAATGCCGTCCTATTCTAAAATCAGAAAGAAGGTCCTTTTGCTGCA
AATTACATATTTTACAACCTTAAGAAAATACTATAATAGGAGTCCCAAACACCATTTATT
TGTCTATATTACAGCTACTCTTTTATGACGAATATTTAAGTTTGTAAAGATCCTCTGCTG
CTAATGATGGATGATTTTATCCTTAATCAACTTTGAACTTGACCATCTACTGCAGATTCA
TGAAGTGCCACATGTAGCCATCTAATTCCTTCTTTCATCATATAATTTCTTTTATATGCA
TTTTAAGGACCTTAAGTTTCTTTACCCTTATTTTGTGTATTTGGTGCTTGTATTATATCT
CAGGTTGAGTTGCGCAGAGCATATAATTGTGAAATAATGCTCACAAAAATAAAAATCCCT
CTGCCCGATATGATTGTAAGTTTTTTAGCTTACCCTGCTAAATGTTATAAGTGTGCTAAA
TTGTTATCTTTTTCTTTTATTTTATTTTAGTTTTTAATTGAAATGGTGTTGGAATATTGG
AGATTTAACCCCTCCCCCTGTCCCCTGCCCTTTAAATTGTCTTTTTTTATTTTATTTTTT
ATATTACTTCTAATATATCCCTATCTGATGTCCTCTATTTGATTTTTTCCCGCATGTAAT
ATTCCATGGTAATACTATCTTAGTTTCTGATAGGTTAAGTTCTGTGCATAAAGCTTTTGC
TGGCAACCAGATTCCTGGGAGCCGGAATCTTTGTTTATGCAGCATATTCTATAATTTGAT
ATCAAAATTGGTAACCCGCAGCAGCAATTATGAATTTTAAATTTATTAATCCTCAAGCTT
CTTATTGGTCACCTAGAGCTCATGATCTTTTTGTTGGAGTTCTATCTGCTGAAGGGCATT
GGGCTAGGGTTCCATCAATATAACGTGATTCTTTAGGGAAACATGTTAGAGCTATGCTAG
GGATGTTTAGTAATGTCGAAAGGTGAATTCTTTTGCCTGGGGGGCAAAAACGTATTTGGT
ATAATAGATTTAAGTGATATAGTTTATATTAATTTGGATTTCTTAGTTTGTTTACAATGT
ACTACTAATACCAACTTTCGAAGCTTCATTTTTTATCCTGTAGCTGTTAAAATAGATGGT
ATATCTATATTGTAGTGAACTCACTACAACTGTTGATTAGGTAAATTGGATAGATTTGAA
ATGTTTATTATGGAATGCTTTTATAGTTGAGGGTAAAGTTGAATTTTGTTTGTTTTACTT
GGACCTTTTTGCTATCTCCATGGGAGGAATGAATGACAGTTGGCTTTGCTGGATCTGGGA
TATATCATAAATAAACTATTTGTTCTTTTTCTGTGGCCCAGATTATATTGCTTTGTAGTT
TTTCTTTTCCATTTTAACCACAACCAAAGTTTGATACTGAAATTTCTGTTCCTCCGTAAC
ACTTAAATTCATTCTCTCTGTTGGTTCTTTCTTTTGCCTTGCCAAGTTGGGTCAAACTTT
TGCTACAATATTCTCAATTTCCTTTTTTGCTTTTACTTCTAAAGTTGAGTCGGTCATTCT
AAATATAGTGCCCTCTATTTTCAGAATGCTGTACTAGCATTGGATTCTTCAGCTCTTGAT
ATTGATCAGGTGGAGAATCTGATTAAATTTTGTCCCACTAAGGAAGATATGGAATTGCTA
AAGGTAATTCATATATACTATTCAACATTTTGGTTGCATATATTTTTAAATGCTACATTT
TCCAGTTTGTTTACTGTGCTCTTTAAATGATACTGTAGATTTTTAGAGAACTCATTACAT
ATCATCACCTAAGAAATAGCATGTTATCTTTTATACGATAAAAATATTTGACTTGGAAAG
TCGCATCTCAACGTGACAGTTGTATTGCCACCAATCTCTTATGAGTTACAGGCAGTAGAC
CACTTCATGGAAATTTTAAAACTGCCTTTTGTTGTTTTTTGTTCGAACTCCTGACTGAAC
CTGAACCTTTTCAGTTCTAGGAGGACCATTTAAACATCTGGATATTTTTCTTATTAGTTA
TGAGTAAGGCTACATTCCGAACTAATTGCAACCACTGTAAGGAATCAGTTGTAGTTTGAT
TTTGACCCCATGCCAGAAAAAGGAAAGACCACTATTTCATTTTAACTTAAGTTCTGGTCT
GAGTGAGGGAAAGGGAAGGGAGAAGGAAGAGAGGAGTGGTGCCTTCTCCCAGCTTTGGAA
ATAATTTAACACGAGAGAGGGATTTTTGGTTTACCCATTCAGAACCCTTGAAGTCTGAAG
CCATCCTTTTCTTTAAATTCCTTAAATTGGGACCTTTGGGGGGAAAGGATTCTGATATAG
ATGTTTTCATTGGAAAACAATATCAACGGAGGAATAGGAATTAGAATTCTACATTTATTT
AATTTCTTTGGGAGTTTTAGTTTTACTAGGTTTTTTATTTCCTTATAAACTTTAAATTAG
GAATTCTATTAGGACTTTAAATTAGGAATTAGATTAGGATTTTCTTTTGTAATTAACAGC
CTATAAAAAGGTTGCCAATATGAAATAAAATAGGGTTTTATTTTTTATCACAAACGTTAG
TTTGGGAAGGGGGTTCAGTCAAAGACGAATCTGCCTTTGAGTAACCATAGGTCGAAGCAA
GGATACTTTCTCGTCTAGACCTGTGACTAGATCTTACGCCAAGGCGCATAACAACTTGGT
ATCGGAGTCAGTTGTCATGGGTGACGAAAAAACTTTGACAGCCAAGCTGGAGGCATTTAT
GGAACAAATGGCTACAAGGCAACAAGCATTAGAGGAGCAGATGGCGATTTTATCTCTTTT
GGTCCAAAAGACAACGAAAGAGAATTTAGAAAAAAATAATGAAGAACAAGGCAGCAGTGG
AGGCAAGAAAAGAAATTCAGATTCACAACACGGTGGGGGCATGGTGCCAAGATACTCCAA
GATGGAATTTCCCACTTATGATGGTGTTGGTGATCCTTTAGGATGGTTAAAAAGATGCGA
AAAATTTTTTGGCAATCAGCGGACCAACGAAGAAGACAAAGTCGGCTTAGCTTCATTCCA
TCTCTTAGGAGAAGCACAATTGTGGTTTGATCAAATCGAGGAAGAGGAGGCAAATTTGGA
TTGGGAGCGTTTTAGAGAGTGTTGTCATGTCAGGTTTGGGCCACCTATGAGTAATAACCC
CTTGGGGGAACTTGCAAACTTGAGACAAACCGGGACGGTAGAAGAATATCAACGTCAATT
TCAATCACTACTGGCTAGGACTACTGATCTTAAACCTCGACAACAAGTAAACCTTTTTAC
TGCCGGATTAGTAGAGGAACTTAGAATTGATATCGAGATGCAACAACCGGGAAACCTTGG
AGTTGCAATGAATATGGCTCGAGCTTTGGAACGGAAACAAAAAGTCTCTTCCAAGATGTT
ATCTCAAACCAATCTAAACTGGTCAGCTTCCCAAAACACTGGCAGCAATTCCATTATTCC
AACAACTAAGAGCTTTGCAAAGGGAGGAGGACAAACAACGAAACCAATGGGGAATAACAG
CAAAATAGGTTCTTCCGCACCATTTATCAAAAGATTGACACGAGCAGAGATGGCGGAGAG
AAGGGCTAAGGGATTGTGTTATAATTGTGACGAGTCTTACTCCATGGGGCACAAATGTAA
AAGGCTATTTTGGATAGAAGTACCAGATATTGAAGATGAGCAAGATGATGAGGTAGATGA
TCTTGAAATTTCCTTACATGCCATTAGAGGAACTTGCAATTCATCTACTATGCAACTACC
AGCAACGGTGTCAGGAAAAACAGTGTTAGTTCTCGTTGATTCAGGCAGTACACATAACTT
TCTACGCGAAGGTCTAGTGCCAAGATTGGGACTGAAAATACAAAAGAAAAGGGGGTTGCA
AGTATGTGTGGCAAACGGAGAACGGGTTCCTAGCATTGGCATTTGTAAATCAGTACAGTT
CGTTGTGGCCAATGACAACTTTCAAGCTGATTTTTATACAATACCATTAGAAGGGTTTGA
TATGATTTTGGGGGTTAAATGGTTGTGTACCCTTGGTCCAATTTTATGGGATTTCAGCTC
CTTAATTATGCAATTTGCAGTAAACAAGAAGAAGATACTCTGGCAAGGGCAGCACCCAGA
GGAAGTTCGACGACTCAGCTTGATACAGGGACAGGATTTAACTAATATAGTATTAGATAA
GCTATTGGTAGAATTTGCGCATTTATTCCAAGAACCGTCTGGGTTACCTCCTAACCGCAA
ATGTAACCATCGTATAACTCTCAAACCAGGAACGGGACCAATTGTAGTCAGGCCTTATCG
ATATCCACATTTTCAAAAGGATGAGATTGAGAAGCAGTGTGACCAAATGTTACAACAAGG
AATCATTCGACCCAGTAGATCACCATTCTCTTCTCCAGTACTATTAGTAAAGAAGCATGA
CGGGTCATGGCGTTTTTGCATCGATTACCGAGAGCTTAATGCTTGCACTGTTAAAGACAA
ATATCCAATTCCTGTCGTGGATGAATTGTTGGACGAACTTCATGGGGCAAAATATTTTAC
AAAATTGGATTTACGATCGGGATATTTTCAAATTAGAATGGCAACTATTGATGTGGAAAA
GACAGCCTTCCGAACCCACCATGGACACTTTGAGTTTCTTGTCATGCCATTCGGGCTTAC
CAATGCCCCTTCCACATTTCAAAGTTTGATGAATGACATTTTTCGCCCTTACTTGCGTAA
GTTTGTTTTAGTCTTCTTTGATGACATATTAATTTATAGCAAAACATGGACTGAACATAT
GCATCATGTAAGATTAGTTTTTGAACTCTTGCGGGATAATATGTTGTTCTTAAAGAAATC
CAAGTGTTTCTTTGGAGAGTCTCAGGTAACCTACCTCGGTCATGTCATCCATGGTGAAGG
GGTCGAGGTTGATCACACTAAAATTAAAGATGTCACCGATTGGCCAACTCCTAAAACTAC
CAAGGCTCTACGAGGCTTTCTTGGGTTGGCAGGATATTACAGAAAATTCATCAAGATTAT
GGACAAGTGGCTGCACCCTTAACATCTCTTCTAAAGAAAAATGCCTTCAACTGGACTAAG
GAAGCTGATGTTGCTTTCACCCAATTAAAAACTTCTCTTTCAGCAGCCCCAGTTTTGCAA
TTACCCAACTTTGCGGAGGAATTTGTGGTTGAATGTGATGCTTCGGACAGCGGGTTTGGA
GCTGTACTACAGCAAAAGGGACACCCCATTGCCTTTTTCAGTTGCAAGATTGCAGATCGA
CACCTTAAGTTGGCTGCCTACGAACGTGAATTAATTGGTTTGGCAAAGGCAGTGACTCAT
TGGCGACCCTATCTTTGGGGAAGGCATTTCCTCATCCGTACTGATCACTTCAGTCTTAAG
TATTTGTTAGACCAACGACTTACGACATCTCCACAACAACATTGGATCAGCAAGCTAATG
GGGTTTGATTTCCGAGTGGAATATAAAGCAGGGAAGTTGAACAAGGCTGCAGATGCTTTA
TCTAGAAAAGACGAAAACTTACCACACCTCATGACTGTTTCATTCCCTCAAGTTGAAATT
CTTAAAGCCATCAGACGAGAAATAGAAGCTTCCCCAGAATTATCACAACTCCAGCAAAGA
ATTTTACAAGGAGAGTTGGGGCCCGATTGGGTTGCACAAGATGGGTTGATTTTCTTCAAA
GGGAGGTTGTACCTTTTACCTACCTCACCAATTATTCCCACTCTTATCTCCTCTATACAT
GCTATGGCACATGAAGGGGAATTGAAAACATTGCATCGTCTTCGCCAAGATTTTTTTTGG
AAAGGAATGAAGCTTGCAACCTCAGAATTTGTGCAACATTGTTTAGTATGCCAACGCCAC
AAATGGCAAAATTTACAGACCGCAGGTTTACTTCAACCTCTTCCAATACCTCAACATGTT
TGGGCTGATATTTCTATGGATTTCGTGGAGGGTCTACCCAAAGTAAAAAGGAAATCGGTA
CTTATGGTGGTTGTGGACAGACTGTCGAAGTACGCTCATTTTTTTACCTTTGTCCCATCC
ATTTACTGCTATATCTGTTGCTACCGTCTTTTTTGCAGAGGTATTCCGACTTCATGGCTT
GCCTGAATCCATAGTTTCAGACCGTGATAAAGTTTTCCTCAGCCTGTTTTGGAAGGAATT
ATTTCGTCAAAGTGGTTCTAAGCTCGCTTTTTCCTCAGCATACCATCCCCAATCTGATGG
TCAGACAGAGGTAATTAACCGAACAATAGAAATGTACCTACGATGCCTCTCTAGTGATCG
TCCACGACAGTGGGTCGATTGGGTTCCATGGGCTGAGTATTTGCTACAACACCTCATATC
ACACTGCCCTAAAGGCCACTCCCTTCCAATTAGTATACGGTAGGGATCCACCTCGACTTC
TCTCCTATTCAGCTGGTTCTACAAGGATTGAAGCTGTGGATAAGGCTCTACAAGATAGGG
ATGCACTTTTACACAATACTCGGGATAGACTCTTGCAAGCTCAGCAACAAATGAAAGCCA
CTTATGATTTGGGGCACAGAGAGTTGAATTTTAAAGTCGGGGATTGGGTTTGGTTACGGC
TTCAACAGTATCGACAATTGACGATAACTAAACAGAAGCATCACAAGTTATTGCCAAAAT
ATTTTGGTCCTTTTAAAGTCTTGAACAAAATAGGATCAGTGGCCTATCAGCTTGAATTAC
CTACAGGCAGCAGAATACATGATGTATTTCATGTTTCTTTCCTCAAAGAATACAAGGGAC
CTCAACCAGATGCGGTCGGAGACTTGCCCTTAGTATATGATGGCAAGGCCTTGCCTACTC
CACAAGCTATTATTAATACCAGGCTTAATCGGGGTCGGCGGGAACTATTAGTGCAATGGG
CAGGATGCCCTCAAGAAGATGCCACTTGGGAACCAATTGATAATTTTCGAGCAGCGTATC
CTGAATTTGAGCTTGAGGACAAGCTCAACTCCGAGAGGGGGAGTAATGATATAGATGTTT
TCATTGGAAAACAATATCAACGGAGGAATAGGAATTAGAATTCTACATTTATTTAATTTC
TTTGGGAGTTTTAGTTTTACTAGGTTTTTTATTTCCTTATAAACTTTAAATTAGGAATTC
TATTAGGACTTTAAATTAGGAATTAGATTAGGATTTTCCTTTGTAATTAACAGCCTATAA
AAAGGCTACCAATATGAAATAAAAGAGGGTTTTATTTTTTATCACAAACGTTAGTTTGGG
AAGAGGGTTCAGTCAAAGACGAATCTGCCTTTGAGTAACCATAGGTCGAAGCAAGGATAT
TTTCTCGTCTAGACCTGTGACTAGATCTTACGCCAAGGCGCATAACAGATTCCTCTTTAC
AACTTCTATTAGATAGCCCTTATTTGAACATTTTATTTAACTTACAAGGATGTAATTGTA
AAAAAAAAAGTTTGCTACTTTTGTGTTTGGTAGAATTATACAGGTGACAAGGCAATGCTT
GGAAAGTGTGAACAGGTGTGTTCCATTTTCTCTCTTTTAAGACATCCGATCCCTTAATTC
GATCAGTTGTTAATATTATAATTGATAAATCTTTCAGTTTTTCCTAGAGTTGATGAAGGT
TCCACGAGTAGAATCAAAATTGCGAGTATTTGCATTTAGAATCACCTTTTCTTCTCAGGT
ATTGTCCGGATAATTTGTATATTCGATATTTTATTCTGGGATTTATCATTAATCTATATT
CCCTTTCATCTGTTTCAGGTGGATGACTTAAGGTCTAACCTGAGCATTATTAATAATGCG
ACCAGAGAGGTACTGCTATACCTATACTGAATCTCAAATGGATGCTGCATAATTGCTCAT
TTTGCATGCTAAATGTCTAGCATGTTCTTTTTCCTGCATCTAAAATGTCAGAAACTTATT
TTCAGGTAAAAGAATCTGCAAAATTGCGTCAGATAATGCAGACAATTCTCACATTGGGAA
ATGCTTTGAATCAAGGCACTGCACGAGGTACTACCCAGCTGGTCTATACTTAGGATTTTT
GACCATTTTTTTAATGATGCCTCTTCATCTTGTTTTTGCTTTTATTCCCAGGATCTGCGG
TGGGATTCAAATTGGATAGCCTCCTTAAATTATCTGATACGCGTGCAAGAAACAACAAAA
TGACTTTAATGCATTATCTATGCAAGGTAGGACATTGAAAGTTAGACTTCTATACTTGCA
CTGGAAGTTCGGAATAAGGTTTATTGTTAAGGTTATGGGGGGTGGGGCCAATGATGCTGT
AATTTTGTGCCCTTAAAATGGTATTTGTGTGACATAGGGAAAGTCTTCTAATACTGTGGT
ACTCTCATGTAGTCTTTGAGGAGAGAAGCTAGATGTTCTTTATTACTAGTATATGTGCCT
GGGGTTTGGGATGGTAAATCTTGACTATAAATAATCTTTTGCATGTAACTTGTTTTAAAA
GGAAAAAGCTATTGCTTCGGTTATTGCTTTTTCCTCTGATTCAAGTATGTTTGAAACCTC
ACTCTAACCAAATTTACCTTCTTGCCCCACATGATTGTTTCATTTTAGGCAAAAAACAAT
TTGCACTCTGTTAATTCTTTTGGCATGCTCTACTCAGATTTCTTAAGTCACATGGTTTTT
TTTTGTTTTATTTATTTTTTCACTTATTGCATGTGTTAGCTTCTATCGGAGAAAATGCCA
GAGTTGCTGGATTTTGATAAAGATCTTGTTCATTTAGAAGCTGCTTCTAAGGTATGTTTT
ATATGGTTATAGTTTATTGGATTCTTTTCTTCTTAAAGTTGTTAATTTCTTTTATCCACT
TGATTTTCATATCATGTGGCTAGATTCAATTGAAAAATCTTGCTGAAGAAATGCAAGCTG
TGAGTAAGGGCCTTGAAAAGGTTGAGCAAGAACTCTCCGCTTCAGATAATGATGGTGATA
TCTCTTTGGGCTTTCAGAAGGTGAGGAAGAACAATTATTATTGCTTAACAAAGAATCTAC
TCCATTTTGTCACTTCCCACCCTATTTGCTTGCATACAAAAATTACCTTGGTCACTTTTT
CCTGTCATCATAGATATTTGGATTTGGCATGATGTTGATTTGCTAGTGAAGGAAACAAAC
TCTTCTGAATTTTCACAAACCCTTAGGGTGTGCTGGGTTGGGTGGAAAAGTGGACGATGG
AAGGAGGGAGTGGAAAGAAAATAAATTTTGAATATGCTTGGTAGGGAAGAAACGTGAGGA
AAGAAAATAGGAGAGATGGTCATTTTCTGTCCTAATGCATAAAAACCAATCTTTCCAAAT
TGGAATGATGAGAGGAGAGAAAATGAGAGAGAGATGTATTAGTTCAAAATTATGCATTTT
TCAAATGTTCTATTTTCTTTCCTTCCATTTTTCAACTCTACCAAGCAGTGGATGGAAAAA
AAATTATTTTTTCTTGAATTTCCATCTTTCCTACCAAGCACACACCTACTGAAAGAAAAA
TACCCATTCAATTTTCCATCTTTCCAACTTTCTTTTCACTCTGCCAAGCAAAGCCGTATT
ATTATCACCTTTCATCATTTATAGAATTTTTTTCCTCTTTAAAGATTGACCAAAAACATC
TTTTCTTTATTGTGGTTTTAGGTTTTAGGAATTAGAGTTTTCTTTTCAAGAATCAATTAG
ATACTATCTTCTTCAGAAATTGTTGGCATGATTTTATGTTTGTTTTCATTCAATCGCGCT
GTTCATTGTGATCTATGTGCTGCAGTTTAGTCATTTGGAAGAAAATGACCATATGGTGAA
TACTTTGAGATGCTTATAAATAATTAAGACCACTGACACCATTTCTATAGTGATCTCCAT
TGTCCGAATGTTTGTATGATATCTTTTTCCTGGAAATCACTGGAATTTTCTTTGAGCATG
TACAATTAGTGTTTAATAGAAGTTTTGTCGGTTCTAGGTGTTGAAGAATTTCCTTGATAC
AGCTGAAGCTGAAGTGAGGTCACTTATCTCCTTGTATTCTGAAGTGGTAAGTACTTTCCC
GATTTGCAGTTGCTCGTAGGATATTTTAAACTTGCTGTGCATTGCAGTTTAGTCTGAAGT
TGTATGTCTTGCAGGGTAGAAGTGCGGATTCATTATCCCAATACTTCGGAGAGGATCCTG
GACGATGTCCTTTTGAACAAGGTTTTCCATCTTTAACAATTATTGTTCATATCGAAAACC
TACCTTTCAAACAAACGCCTGACTGGTTGAGTTTGTTCCTTGTTGCTGCAGTGACTCAGA
TATTGGTTGTTTTCGTTAAGATGTTTAAAAAGTCGCGAGAGGAGAACGAGAAGCTGGCTG
ATGCTGAGAAAAAGAAATTGGAGAAGGAAGCCATCAAAGAACGAGCAGCAGCAAATGTAA
CTGTAAAGAAGGATGGGACCGATACAAATGAGCCGAATCTTACTTCTCATATCCTGAATT
CTCACCTTCTGAAACACGCTCCCTAA
>GhFH10
GATTGTATATGATTCATTTATGATAAAAAGGACCCATCTTTGTCCTTTTCATGTGTTCAG
ATCTTGGGGTTTTTTCAATTACTAATATTGAAAAGTTGGTAAAGTTACAGAAGAAATTTT
TTTGAAATTCATTGTGTCTTCTTTTTTTTATTTTTCTCTTCTTTTGAGCTTCCTTTTTAG
TTTTTCATTCAACATATATATTTCTTTTAGTTCCAAATTTTGATTTTTTGATCCATTTTT
TTGGCTTTGTAAAGGAAGATAAATTCTGGGTTTTGTTTGTTCTGATTCCAAGTTTCAATC
TTTCATTAAGTTTTTTTAGCAAAATCTGCTTGTTTTCCTAGCAGATTTCAAGGGTTTAAG
GTTTGACTGTGGAGAGGGTTTTGGTTATTGATGAAATGAAAAAGAACCCATTTTGTGCTT
GTGATGATGGCGAAGATACATGGTGTTGTAAGAACAACTTGTTTAGGGTTTTTGGTAGCT
CTGCTTTGTGTTTCATTGACTTGCAGCTTAGATTACAGTAAGGTTAAAGAAGAAGAAGCA
TTTTTTAACCAATTAGTAGATCCAGTAACTGGAGAGATTGATGAGAATCTGGTAAAGTTA
ATTGCTTTGCTTTTGTGTTTTACATCAATGTTTATTGATTTGCTTGAACCAATATTTTTT
TATGGTCTAAAAGTAATTATACGTTTGTTTATTATTAACAAATAGTTCATATTTTTATTG
AAAACTATGCTTTAATCATTTTTTGTTAGAAATGGTTGATAGTTTGTTTAATGGAACCTT
GGGGGAATATCTCGGAACCATACTTGAGCATCGAATTCGAGCATTTTAAACTTTGTATTA
ACATGAAATGATCTTTCAATGATTAGTTTCAGGTATTAAAGTAGTTCTAGTGATTCCATA
TCGTTTTGTTGTATTTTTTCAGATTACATGTTTGTATGTTGGGTAGAAGCGGGGAAAATG
AAAACCGTACCCATATGCGAGTATTATGTGCTTATGAATTGAAATATTTGCTCAATTTAG
AGGGTGTTTTCATGAATCGGTAGCTTGAATTTATGGACGGATAGTGCATTCCTATGTTAC
TGGACTTGGGTGCTAGTGTTTGTAGTTAAAGGATCAAATACGGGTCATTATCTCATACCC
ATGTCCCGATATTTGTTGGGCATGGCTGTCGCACATTGTTACTTAAAAGAACTTATGCAT
TAGGTGCACTCTGCATTATTCTTAACCATGTCCCAATATTCTTGGTCATGGCTTATTAAC
AACATAAGTGAAAATTCTCTTTGTAAGAATTTTTTTTAAAATGACTATTCAATTGTTTGC
TTGCAGGCTGAGTTGTTGTGGATAAGTTGTAGACAAGATTTGAATGGTTTAAATGAAGCT
TTTGGAGATCCGAACTTATATCTTCTTGGGGAAACGTTCAGTACAACCAACGATATTACT
ACAAAAGGTTACTCATTAGCAAAAGAAAACAGTCAGTACTTGATTAATGTTCTCCATCCT
GAGCTTAAACAAGCTATTTCTGACTGCATAAGAAAGAATAATCTTTTATTCCAAGTATCC
GGAGAAGATTGTGGCCTTAAGACTTGGTACATTCGATATATTGATTCACTGTTTCATTGG
CATGATGTTCCTAGAAGGACTTTAGCTACTCAGAGCAATGCAATAGCCCCTGCCCCGAAC
TTAGGCCCATTTATAGCTCCGGCTCCTTCTCCTACTTCTTTTTTTCCTCATTTGAGTCCA
GCTTCATTGCAAAGTCCAGCATCTTTATCCTCTCCACTCCCTTCTACGAATAATCTTCCG
GAAAGTACAAGTCCAACCAACGTAGATCCGAGCCACAAGGGGAATGATAACAGTAGGACA
ATTATTATTGCTTGTGTTGTGACTGCAGTAGTAGCATCGGTTGTTGCAGTGTTGTTCTTC
ATTTTATGCTGTCGTAGAGGATCGGCATCTAAACAAAATGATGAGAGGCCCCTTCTCAGT
TTAAGCTTAAGTGATTTCTCCGGTGGTAAGTACTTTCCCCATTCACTGTTGTTTTCTAGA
AGCTTTTGAGAAGTTTTTGATTGAAACAAATTTTGTTTTTCCAGGTTCTTCTCATGCATA
TGCTTTTGGAACTAATAAAGAAGAGAAGCTAGGACATCATCAATCATTAGGAAATGAATC
AAGCCTACATAAAAAGACCTCGAGTTACGGGAATGTCTATGTTGAATCTAATGCTCAACA
AATCTCCTTTGATGGTGGGAAGTCATCATTCGGAGGTGTTGGTGCTGCCAACAAAGCCTC
AATTGAATCTTTTGATACTATTCCACCGCTACCATTGCCTCCAGGAAGGGTCGGTGCTTC
CCAACCTGGATTACCTCCTTTGAAGTCTACTCTTCCTCCAGAACCTCCTGCCCCGATTAG
AGCTAGTTCTCCTCCACCACCACCACCTGCTGCCCCAATTAGAGCCAGTCCTCCTGCACC
ACCACCCTCTATGAAACCTGCTTCTGCCACTATGGCCCCCCGACCTCCTCCACCACCTAT
GCCTCCAGGTGCCAAACCTGGTCCCCGCCCACCACCTCCTCCAAGTACCGGTATCGGTCC
TCCTAGGCCACCTCCACCAATGCCCTTAGGTTCCAAGGTGCCTAGACCACCAAGTGGACC
ACAACGAACAGCAAATGCTATCTCTGGCGAGGGGTCTGGTTCAGTGGACGATATCAACGC
TCCTAAAGCTAAACTGAAGCCATTTTTCTGGGATAAAGTTGCAGCTAACCCTGACCATTC
GATGGTTTGGAATCAGATTAAATCCGGATCATTCCAGTACGTAACAGTTCTCTTGTTTTC
TCTTTTACTCTCTACGCCAATGGATCAGTGTGGGATACATTTTATACTATATTTGCAGGT
TCAATGAGGAGATGATAGAAACCCTGTTCGGTTATGCATCTGCTGACAAGAACAAAAATG
ATAAAAAGAAAGATGCTTCTACACAGGAATCCGTGCCTCAGTACATTCAACTCCTTGATC
CCAAGAAGGCACAAAACTTAGCAATCCTTCTGCGGGCATTGAATGTGACCACAGAAGAAG
TTTGCGACGCACTCCGTGAAGGTGATTTCAAATCCTCCCATCCTTTTTTGTCCTTTCAAA
TATGTGCTTATGAGAAACATATGCGTAGAATATGTGTGGCATACATTGTTGGAAAGGGCA
GCTGAACAGAGATGAAGAATAAAAAAAAGGGTAGTAATAATTTGTTTATTTTTCAAACAT
GATATTCTAACCTGTTGTTTTTAAATCAGGAAATGAGCTCCCCGTTGAACTCCTTCAAAC
ATTATTGAAGATGGCCCCAACGGTGGATGAAGAACTCAAACTCAGAATGTTCAATGGTGA
AATTTCTCAACTCGGTGCTGCTGAGCGGTTCCTAAAAGTTTTGGTCGACATTCCTTTTGC
TTTTAAACGAATGGAAGTGCTGCTTTATATGTGCTCTCTTTACGAGGAGGTTACTTTTGC
TAGAGAGTCCTTTGAAACATTAGAGGTGGGTCATTAATTTTACTTTGGATGACTTTCTTG
AATCACGATTGATATTTAGGTCCTATAATTCATGGAAAAACGTGTCTTTGCTATTTCGGC
AGATTGCATGCAAGGAACTCAGAAGTAGCCGCTTATTCCTCAAGCTCTTAGAAGCTGTTC
TTAAAACCGGAAATCGCATGAATGATGGGACATTCCGTGGTGGTGCACAAGCTTTCAAGC
TTGACACACTTTTGAAGTTATCAGATGTCAAAGGAGTAGATGGTAAGACCACACTATTGC
ACTTTGTCGTCCAAGAAATTATACGTACAGAAGGTTTAAGAGCTGCCCGTGCTACAAGAG
AAAACAAAAGTTCTCTTCTTGAGGATGTTTCCCCCGATATGGAAGAGCACTACCATAACC
TTGGTCTTGAGGTGGTTTCACATCTAAGTAGTGAACTCGAAAATGTCAAGAAAGCAGCAT
CTATCGATGCAGAAACCTTAACAGGAACGGTTGCTAAACTTGGCCATGGACTCCTAAAAG
CACGAGATTTCTTGAAGTCGGAGATGAAAAATACGAACGAACAAAGTGGTTTCCATGAAG
CATTAAAGAGTTTTGTGCAGAATGCAGAAGTTGATGTCACGTCATTGCTCGAGGAAGAGA
AGAGAATAATGGCATTAGTAAAGAGCACTGGTGATTATTTTCATGGTAACGCACATAAAG
ACGAGGGCCTACGCTTGTTCGTCATAGTACGCGACTTTTTGATAATTTTAGACAAGGTTT
GCAAAGAAGTTAGAAATGCCCCAAGGAAACCGGTTAAAACACATAAAAAACATGCTTCCA
ATGCATCATCTTCTTCTTCCGAGTCTTGTCTTGCACCAACTTCTCCTGATCCTCATCAGA
AGCTTTTTAATGCAATTGCTGAACGAAGGATGGAAAATTTTAGTTCTAGTTCTGATGACG
AAAGTTGATACTTGATAGTGTTCCTTTTAAACAAGGTATGCTCTCCTATATGCTGAAACT
TAAGATTCATGTGGCCTTAGATTATGTTGGTGGTGAGATCTAACTTCCGGTTTTCTCACC
TGATATTAGCAGTTGATGAAAACCGGAATCGATTGAAGCATTTGTGCCGGGATTGTTCGA
TAAAGGGGATACATTTGAAGTGCCAGAAGAAAAGGGGTTCAAATTCAATGATAAAGTCTC
ATGAAGCTAACATCAAAAACTGCAGCCGAGACCATTGGTATTAGATTTTATAGTTGATTT
TCCCCTTTTCAGCTCATCTTGTTGTGTATTAGTAGTTGGATTATTAAAGATTCTTTCATT
TTTTTTCTTAAAATTTATAATCCTTCTGTTAATTCTCTGTTAATAATTTTTCTTTGAAAA
AATACATATTATCATCAAGGTGGTTTTGGACCTAGAATTACCATAATTTTTAACTAATAT
TTTCGCTTTTATGAAAACACCATTGATGTTTCTCATGAAAAAGGGTATGAAGAATTTATA
CATAAGCAACTGTTTTCTTCTGTATTTCACTGAGATTTTAATGAGCAAACAAATACATTA
AATACAACAAAATGGATTCGTATACAGAAATTGGCACGCGACAACACGGAAAATAAACCC
AAAAAATAAAAATAATAATTATTTCTTGACTTGAGTTCTGGAAAATTT
>GhFH44
TTTATAAGCAGAAAGCTTGATTGCTGTTTTTGATGATCTCAAGGTGAAAATCATGGGGTA
TGGTTCTCAAATTCATCCCATGATTTTCGTCACATTCTTATTCATATCATTACAAAGATC
CCACATTTTGGTTGCTGAGGGTCTATTACTGGATAAAGCAGTGGACTTCAGAGTTCATGG
CTTACAACAATTATTCTTCATGGACGAAACTGTGGGGAATAACAACCAAGTTGAGAATGT
TTCAGGACAAGATGACAAGTTTACCAAGAGAAGAGTTCCATTAACTGGTGTTGCAAACTG
TTTCCCACCATCTCCATCACCAAACATTCGAGCTGAGGCTTCAGTTCCAGCACCGCCAAA
GGTGGCCCATTTCCACCCACCGCCGCCTCAATCAACCACCAGGCCGCCACCTCAAATAAC
CCACAAAGGAAATGCAGATAAAAGAATAGTTGGAAGAATTCTGGTTCCACTTCTGGTGTC
TGCAGGAGCTGCATTTTTAGCTTGTGTTCTTGGGCTCTGCTGCTTTTGTGCCAAAACCAG
CAAGAATAAAAGAAAGGGAAGAATCAGAGGCAAATCAAAGTATAAGAGTGCTCAAAGTTC
ATCAAGCAAGGTGATGTTAAATCCTGGTTCAGATCTCTTTTATCTTGATACATTGGTGGA
CTTAGAGCAGCAATCTATTTGTTTGAAACAAAGCACTGAAACTGAGAAAATATCATCAAA
TTATAGCACTCTAAATCATGGATTCGATAAAATGGAGGAATCAAACAAAGAAGTTGCTAT
ACTACAATCTCAAAACGCTAGCAGTTCTTCAACAAGAGAAATAACGCCGATTCATGAAGA
TGGACAATCAGAAAGATATGATGGAAATTGCTCACTTTCTGATAAAAGAATTCCCATGGA
ATGTCCTTCATCTGATGATGAATCTTTTCATTCTTTTGTTGATCCACATTCCCCGCCACC
GCCCCCACCACCTCCACCACCACCACCACTGCCCCCAGTAGTTGGTGTCCGTCCTTCAAA
TTCTTCTTTGTCTGCCACTAAAGCAAGACACAAAGCTTCAAGTTCTTCTACATTGCTCAA
TGTAACACCTGCAAGGAATTCAGATTCATCTACAGGATCAAATGTAAACCCGAGTGATAT
CCCATATTCACCTCAAACACCTTCAAATTCTTTGCCAAGTCCTCCTGGTATTCCTCTGGG
AAAAGATGGGTCTCCATTGCCAAAATTGAAGCCACTTCACTGGGACAAAGTAAAAGCTGC
ACCAGACCGCTCTATGGTTTGGGACAAGCTGAGGTCAAGCTCATTCGAGTAAGTTATTCC
GTGTTCTTTTTGTGAACTTAATTTCTTAATCTTAGAATTAGCTTTAATCCGACACACAAC
AGATTAGATGAGGAGACGATTGAATCGCTTTTCGGATACAATATACAAAATCCAATTAAG
AATGATGAAACAAAAAGCAAAACTCCTCCAAGCAAGCATGTTCTTGAGCCTAAGAGATTG
CAGAACATAACAATTCTCTTAAAAGCTCTGAATGTGACACCTGAGCAAGCTTACAATGCA
TTAATGAAAGGTATAGCTCTTAAGTCTTCTTTCAATCTACAACCCCCTTTCTTTTTCCTT
TTACACTTTCTCCATAAATTGGTGAAAAGCAGGAAATGGTTTGGTTTTACAACAATTAGA
AGCATTAGTGAAAATGGTACCCACCAAGGAAGAAGAGGCAAAGCTTTATAGCTACAATGG
AGATATCAATGAATTGGGGTATGCTGAGAAGTTCATTAAAGCACTTCTAAGCATTCCATT
CGCTTTCCTTCGAGCTGAAGCCATGCTTTTCCGAGAAACTTTTGAAGATGAAGTAATTCA
CCTTAAAAACTCATTTTCTATGCTGGAGGTAAGTATCAATCTGTATTTGATATAAGCTCT
TCTCTCTATATATGTATATATGTTCTGTGATATCTCTTTTTTCATACTAGGAAGCCTGCA
AGGAACTAAGATCAAGCAGGCTCTTCTTGAAGTTACTTGAAGCAGTGCTAAAAACAGGCA
ATAGAATGAATGTTGGAACAATTAGAGGAGGTGCTACAGCATTCAAGCTTGATACCCTCC
TTAAGCTTGCAGATGTTAAAGGAACTGATGGGAAGACTACTTTGCTCCATTTCGTCGTCC
AAGAGATTATTCGATCCAAAGGAATAAGAGTGTCTGATACTGATACCATTACGGGAAAGA
TGAATGAAAGCAACAAAAGCCAAACAGCAGAAGAAAAAGAAGAAGATTACAAAAGAAGGG
GACTGGATCTTGTTTCTGGTTTAAGTACTGAACTCTACCATGTGAAGAAAACAGCTACAA
TTGACCTTGATGTTCTTGCAACTTCTGTCTCAAACTTATCAAATGGCAAAGATAAAGTTA
AAAATCTAGTTATGGAGGAGCTATCAAGAGATGAAAAAAATGAGGATTTCATTCGTTCAA
TGAATTCTTTTCTGGACTATGCTGAGAATAATATAAAAGAACTACAAGAAGATGAACATA
GAGTACTATTACATGTGAGAGAAATTGCAGAGTATTTCCATGGAGATGTGAGGAAACTAG
AAGAAGCTAATCCACTTGGGATATTTCTGGTGGTAAGAGACTTCCTGGGAATGTTAGATT
ATGTTTGTAAAGAGCTTAGAAACTCCAAAACCCCAAGCAGTCCAAGCCCTTTGGCTCCAT
TTCTATAGATTACTGAATATTTTGCGTGGTGTGTTAATAAATTTTGAACATTTGCACAAA
CTGTAACTTAAA
>GhFH46
TGTTCTCAGCACTGAATTTCCGAAGGCAGAGTGTAAGCATTTTTGTCTCCCACATGATAA
TGGAAAGATAAATCGTGATGATGAGGCTAAGCGGTTTCACAGATATCAAACCATCGACAG
CATGCCAACACTTGAATCCCTGTGCAACCTAATCATGGAAGAGAGAACGATTAGAATAAT
TGATAAATAAAATAAAATCCTCCTATCAATATTTCTGGTACGTTGATGGACTAAAAGATT
GGTCTTCTCTCCACCATTAAGTATTCTAAACAAAGATGGATTCCGGCAATGGTGTTTATG
AAGTTTAAAGCTTTTAGAGGTTCATGAACTAATACATGATCCTCAATAGCATAAGCCATT
AGCCCATTACAGTATTTCCAACAGCAGAGCTCCTTCAATTCAAAGCATTGATGGCTATAT
GAATGAAGGTCATTTGTTCTTCCACCTACATTCTGTAAGCTTACATTGATGGAAGTGAAA
AGGGAAAGTGAAGAATTTATAAAGGGAGAAACTTGCCTTTTCGGGTTTTTTCCCAAAATT
CCCAAATCCAATAATGTTGTTTACATAATAATCGGTTCATATAACTAAATAAAAAACTTA
AAAATACATCGTAAAAACAGGATAAAATGTGTAGTAGTAGATGTCGGGGAGAGATGGTGC
CCACGTCATTAAAGGGTGACATAATAGCTTCTCTCTTACTTGTCAGCTGCAAAGTTGAAG
CCTTGATTGAATTTACAATGCCCTTTCAACGAACTCCTTATTTCAAGGACAAGGTCTGGT
TTTTTTTTTTTTTTGGTTTTGCTTTCTTCTTTTGTCTTTGTTTTGTATTGTTTTTTTTTT
AGCTGTTTTTCGAGTCTGATTTTTGTTCTTGTGTTTCAACTTTCAAAGAATTCTGGGGCA
AAGGCATGGGTTTGTTTCGTAAACTCTTTTACAAGAAGCCACCTGATGGCCTTCTGGAGA
TCTGTGAACGTGTTCATGGTGTGTTTTCTCCTCTTCCCTTTGTTTCATTTCATGTTCTTT
CCTCTTTATATATATAATTGGGATTATGGATTGCGAAAAATAGAAATTCAATGTATATAT
TTGATTCTGGAAAAATTGGTCACTCAGGAAATGATTAGTATTTAGGTGATTTAGATATGA
ATTTTGAAAAGATTGCTGCTTTTTAGATTCTGGGTTCTGTTTGGTTGGTTAGAAAATTTG
GGAACAAAATTCGAAGTTTGCATTTTGAATTCTCTGTTTAAAGTGTAAGAGCATATAGGG
TAATTTTATGACTTGAAATAGTAGCTGACAAAATATGTGCTATGGTGGCAAATAGTTTTT
GATTGCTGCTTCACTATTGATGCTTGGGAAGAAGAAAACTACAAAGTCCATGTAAATGGA
ATAGTTAATAATCTTCACGGTCACTTCCCGGACGCTTCATTCTTGGTCTTTAATTTCCGC
GAAGGAGAAAGCAAAAGCTATATGGCCGAATTACTATCCGAGTACGATATGACAATAATG
GATTACCCTTGTCAGTATGAAGGGTGTCCATTAATCGCAATGGAGGTGCTCCACCATTTC
TTGAGATCATGCGAAAGTTGGCTTTCGCTTGATCAGAACAATTTGTTACTAATGCATTGC
GAGCGGGGTGGTTGGCCAGTTTTGGCTTTCATGTTGGCTGCATTGCTTATATATAGGAAG
CAGTATAGCGGCGAGCAGAAGACATTGGACATGATATACAAGCAAGCTCCGAGTGAGCGT
TTGCAGTTGCTGTCATCCCTGAATCCAGTGCCTTCACAATTGAGGTATCTGCAGTATGTC
TCAAGGAGGAATGTGGCTGCTGCGTGGCCTCCTTTGGACCGAGCTCTAACCTTGGATTGT
GTAATTCTTAGACAAATTCCAAACGTTGATGGAGAGGGAGGTTGCCGTCCTGTATTTAGA
ATATATGGACAGGATCCTTTTCTTGTTGCTGATAAAGTTCCAAAACTTTTGTACTCAACC
CCCAAAAGAAGCAAATATGTCCGGTATTATAAGCAGGTAATATCATGGCCTTTCTCTTGA
AATTCAACTTGGGGAGTTCTGCTCTAATATCATGAAAAGTCATTATTCTTTTAAAATAAA
TCTACTTACTATGTATGGACTCGTGTCAACGTGTTGTTTTATATGCTTGCTCATATTGTC
ACATCTTCTTTCGTATGTGCCTGCTGTTGGATTCTACTCCAGAGCAAGTGATTGCTTAAC
ATCTTACTATTTTTATTGCAGAAAGAGTGTGCGCTTGTTAAAATTGACATAAATTGCCAT
GTTCAAGGTGATATTGTGGTTGAGTGTGTCAACTTGAGTGAGAAGGAAAGAGAGAAGATG
ATATTCAGGGTTGTGTTTAACTCAGCTTTTATTAGATCAAACATTTTGATGCTCAATCGT
GATGAAATTGATGTATTGTGGGATGCTAAGGATCAGTTTCCAAAAGAATTTAGAGCTGAG
GTATATATATCATTTGCTTGCAATTTTTTCCCTCCTTTTTTTTTTGCCCTAATAAAAGGT
TACCTTGTTGGTGAAGATTCTTTTCTCGGAAATGGATGCTGCTGCTTCCATTACTTCCAT
GGATAATTTTTGCTTTGAAGAGAAAGAAGGACTTCCTATAGAAGCATTTGCCAAAGTTCA
AGAAATGTTTAGTAATGTTGACTGGTTGGATCCCAGGTCAGATGCTGCATATAATATGCT
TCAACAAATGGGTGCATCATCCCAAGAAAAGTCCGACAGTGAGCGGAATAGCAGTGTTGA
CAGCCCTCGGTTTGGGAGATTAAGTCCTAGAAAGCTTTCGGATGAAAAAAAACTGTCATC
ATTACCAGGTAGCCCGAGGAGTCCGACAACTATGGGTCTGAAGACTCTGGTTTCAGCACC
CTCAGAAAAGTCATCTCTTGATTCTGAAGCACATAAGGAGGCTAAGCCCCAGGACTCTCA
AATTGCATCATCCAGTCAGCCTGATGCCCCACAGTCTGCTGAGATAGCCAAAGATCAGCC
TTCAGAGGTTTCCACTTCTATGTCCTCTCCAGCTTCGGCAGCAGCTTCAACCGTGACAGC
TCCTTTAGCACTGGCTGGCAAGGAGGACCAAGTGATCCCTACTAAATCTCCACTTTCTAA
AACATCACCTGCCAAGGAGGACCCTGAGGTTAGAGTGATCTCTCCCGCTACATCTCCACC
TCCAACCCTACCTGTTAAAGAGAATCAAACTATCAACGACATAACTACAGAAGCATCGGC
ATCTTTGGAGGAAAGTTTAGCTCAGAGAGCAACAACTCCAGCAGCACGAACACCTTCTCC
TGCATCTCCCTTGAGTAAAACTGAAGTTGGTAAAGATGGACCTCCTGCAGTTCCTCCTCC
ATCACCGGTTATAGCTGAGTCTCCTGTTGCTGCCCCTTCACCTCCTCAAGTTTCAGCTTT
TAAGGAAGATGTAGCTTCTACGGCTGCTCCTCCTTCTCATCCATCACCTCCTCCTCATTC
CAAGCAAGAAGCAAGTCCAGCTGCTTCATCATTAGTACCCCCAACCCCGCCGCCGCCACC
ACCAACCCCAACTGATGTATCATCAGCAAACCAAGCAGCACCCCCACTCTCACCCTCACC
CTCACCCTCAACTGGTTCATCATCAGCACCCCCACCCCCACCACCGCCACCCACTACTGG
TTCATCATCAGCACCCCCACCCCCACCACCCCCACTCACAACTGGTTCATCATCAGCACC
CCCGCCACCCCCTGCTCCTTTTGGTAAGAAGACGGGTGGTGGACCTTCAGCTCCTGCACC
ACCACCTTTGCTTTCTTCTGCAAATTCAAAGAACAGACTTCTTTCACGTTCTAGTAATTC
AAAGAATGACAAGAAACTAAAACCATTGCATTGGTTGAAGTTATCCAGAGCTGTGCAGGG
AAGCCTATGGGCTGAAGCACAAAAAACGGGTGAAGCTTCCAAGTATGTGCCGCTCTGCTA
AGTTTGGATTTTTCTTTTGAAATTTGTGGTGTCCTTTTAAGTCTTATGGAGCAGTTAACA
CTCTTTGTAGGACTCCTGAGATTGACATATCAGAGCTAGAGAATCTATTCTCAGCAGCTG
CTCCTAATACGGATCGTGGTAATAAACAAGGTTCACGTACAGCAAAAGGACCAAAAACTG
AAATAGTGCAACTGGTAATGCATTTTTTAAGAATTAAGGTTCATTTTCTTGTTTCATAGA
TGTTACCATCCATCTGTAGTTATAACCTTACATACTAAGCAGTTTAACTGTTATATAAAT
TCATCCTTTATTAAATACTAAGTGCAGTTTTTATCCACCTGTTTGTCATTGCTTATCTGC
TTCATTGCCATAGAAAATACAAAGCATTTTAATACTGCTCCAAATTGGAAACTTGGTGCA
GATAAGCAATGATAGATACTCATACATGAATTGGAAACTTGGTATGGTGCAGATAAGAAA
TGCTTTCAGTCTGATTCATGCTCACACATGAACGAAGAATTTATAGTTTATACCATCAGC
TGTTTGATGATGATTGTCATTTCATGAACCTAGTCGTTATATATAGAGTATGCTTTTTAT
TAGTACTTGTTCCTTCTTGCAGATTGACCACAGACGTGCATATAATTGTGAAATCATGCT
TTCAAAAGTGAAAGTGCCCTTGCCTGAGTTAATGGTAGGTTGAATGGTATTATTTACAGC
ATGCAATTATTTACTTACCTAAAATTGTTGCTCTAAAACCTTATGTTTGGATAGTTTTAA
TCCTAAAATCAACTGCAAACTCACATCCTAGCAGTAGAGTGATTTTTCCATATTACCGAT
TTGTTGCTTATTCATCTTAACACCTCTTTCTCTTTATTTTTAACAAATGTACATGTAAGA
ACTCTGGCCTTCATACTATCCAATGTTTTAGATTGTTTCAAATGTCACTAAGTTCTGATG
GACAGTGAAAAGCTTAGCTCATATGATCCTTAAGGAGAAAAGCGTGCTGTAATTTCAGGA
TACCAAGGGAACTGCTGTTATATTAGTATAGGATGTACTCAAACAATATGGATATTCATA
TTAGTCTTTAATAATATGGATGTCCACTCAATAAGCTTAAATATCAAATTGCACGCACAA
ATGCATCTTTCCAAAAAGGAAACGGTTGTGCTGTGTGGATATGGTTAATGATGCAATTAG
AGATGAATACTCTGTATTGAGGAAAAAACTCTCTCAAAGTATATATTTCTTATAAATATG
TACAACTATATATACATGTAGGATTTAACAACTAAGAAAATAATATCTCTTAATTAGAAT
CTCTAAAAATATCAATTGTAATCTCTAAAGATACTATTTAATAATATCAAATAATCAAAG
ATTCTCAACACTCCCCCTCAAGTTGGTGCATAGATGTCTCATATGCCTAACTTGCAAAGA
AGATTATGATAAGTCTTATAGTTGAGCCCTTTAGTAAAAACATCAGCCAACTGTTTTTCG
GATGCTAGGTAAGATAGACTTAAAGAAACCATTAGCTACTTTTTCCTTGATAAAATGACG
ATCTATTTCGATGTGTTTGGTTCTATCATGTTGTACTGGATTTTGAGCTATGCTCATGGC
CACCTTGTTGTCATAGTACATGGTTGATCCATTTTCATTCAAAAACTTCAACTCTTCCAA
TACTCAGCCTCTGCACTTGATCGAGCCAGAACACTTTGTTTCTTGCTCCTCCAAGTGACT
AAGTTTCCTCTCACAATAGTACACTAACCCATTATAGACATTCTGTCATCAAGAGAGCCA
GCCCAATCTGCATCTGTAAATACTTCTATCTTGAGATGATTATTTTTTTTATAAGAGAAT
ACCTTTAGTCGGTATAGACTTCATATAGCACAAAATTCAGAATACTGCCTGCATATGAGC
TTTGAGAGGATCATGCATAAATTGGCTTACCAAACTAACAGCATAGGCTATATCAGGTCG
AGTATGAGCGAGATAAATTAAACGTCCGACGAGTTTTTGATATCTCCCTTTATTCATCAT
TTCACCGATCTCTGCTTGTAACTTGTGATTACTCTCAATAGGTGATTCTGCTGATTTGCA
ACATAACATGCAAATCTCTGTCAGAAGATCTAAGACATACTTTCTTTGGGAAATAAAAAT
TCTATCTTTCAATCTGGTCACTTCTATTTCGAGGAAATATTGTAACTTTCCCAAGTCTTT
GATTTCGAATTCCTAGGCCAATTGTTTTTAAGTCGGGCCATTTCTTCCTTGTCATCTCCT
GTCATAATTATGTCATCAACATAAACTATAAGGAGAGTAATCTTACCCTTGTGATGTTTT
ATAAAAAGGGTATGACCAATATTACTTTGTAGATGGCCAAAGGACATCATGACCGTACTA
AATCTATCAAACCAGACTCTGGGAGATTGCTTTAGTCCATATAAGGCCTTTTTCAGTTTA
CATACTTTCCCTTAAGTATCTTTATCCTTGAATCCTAGAGGAACTTTCATATACACTTTT
TCTTCTAGGTCTTCATGTAAGAAGGCACTCTTACATCAAACTACTGTAAGTCTCAATTGA
GATTTGTTGCACATGATAAAAGGACCCTAATGTGTTCAATTTAGCAATTGGAGCAAATGT
TTCTTGATAATCCACTCTATATGTCTAAGTGAATCCTTGCGCTACTAATCTAGCTTTAAG
TCTTTCAGTTGAACCATTAGCCTTATACTTGATAGTGAACACCCATTTACAACCAACTAA
TTTCTGCCCATTAGGAGGATTAACTAGTTCTCACGCCTTATTTTTTGCTAAAGCCCTCAT
TTCTTCAATCATAGCCTTCTTCAATCATAGCCTTCTTTCATCTTGGATTAGTGATGGCCT
CTCTCTAATCCTGTGGAACAGATATAGAGAACAAAGACAAAGCAAAAGCTCTATAGGATG
GGCATAAGGAATCATAAGAGATAAAGTCAGAGATAGGATATAAAGTGCAAGTTCTAACAC
CTTTTCGTTGGGCTATTGGTAATTCTAAATCAGTAGCAGCTTGAGGTAAAGAAGACTCAC
TTGACAGTGAACAGTCAAGGCATAAAGTAGATTGTATGATGGTATCTTCTTTCTTGCCTT
TTCTAGTGTATGTCCGTAGATCAGGCCTATCTAACAACCGTCCACTAGGCTTCTCTTGAA
CCAAAGTCTCTGCTAGAACTAAATTCTCCCTCGAAAGAGTAACAAAATAAGGTCTCATCT
CTTCATTTTCAATAACCTCCCCCTGAAGAGATGGTTGTGATGAAGAAAAGTAGGATTCAT
CCTCACGAAATGTTACATCCATACTTACATAATACTTTCTAGGTGGGGGATGATAACATT
TGTAACTCTTGTTGTGTGGAAGAGTATCCAATGAAAACACATTTGACTACGCGAGGATCC
ATTTTGCTCCCATGTTGAATATGAACGAAGCATACACAACCAAAGACCTTTGGTGAAATT
GGGTAATCCGTTTTGCCCTGTTAAGTTTCTATGGGGCTTTTAAAATCAAAGACCTGAAGA
GGCATCCGATTAATGAGATAAGCCGCAACCAAAATCGCATCCTCCCAATAAGGCTTTGGG
GGATTCATAGTGAACATAAGTGATCTAGCAACCTCCAAAAGATGCCGATTTATTCTTTCA
GCAACACCATTTTGAGCACTTGTACCTGGACAATTGGTCTAATGCAAAATCCTATATGAT
TCCAAATAATCATTAAAGTTATACTTGGTTCCATTATCAGTTCACAAAATTTTAACCTTA
GCATCCAACTGAGTAGTAATCAATTTGTGAAAATAACGAAAACATGAAAAAACATCACTT
TTGGATTTTAATAAAATATCTATGTCATCTGAGTGTAACAGTCAATAAAAGTAACAAACC
AACAATTATCAGATAAAGAAGTAATGCGAGTAGGGCCCCAAACATTCGAATAAATAATCT
CAAAGGAACAGTACTTCTATTATTATGCAAATGATAATTGTTTCTTATATGCTTAACAAA
CTCAAGGGCATAAAAAACTAAAGAGTCTAACTGAATTCTTGAAAACAAATTAGGAAACAT
CTTGGCAAGAATAGTAAATGATGGATGTCCTAACTGTCTATGCCACTGAATTATCTTCGG
GTTGATATCTTTATTGTCTCCAAATAATGCTTGAGATATACTGTCCGATCGATCCAGAAG
ATATAAGCCATCACACAATCTATGGCCAATCGATTTTCCTGTCTAGAGGTCCTGAAAGAC
ACAATGATCAAAAAAGAATTCAAGTTAACAATTTAAGGCTTTAATGATAGTACTAACAGA
TAAAAGGTTAATAAAAAATTTAGGGACATAGAGGGCAGAGTATAAAGTAATATTGGAAGT
ACAAACAATAGAACATTTTCTAGAAATGAAGGTAAGGGAGCCATCAGCTAGTCGCACACT
ATCTTTAGATGCACAAGTCGTATAGTTAAATAAGCTTTTGTTTGATCCTCACACTGGAAT
CAATAATCCAAGAGTCAAAAGTAGATAGAGCGGTTAAAACAATACCTAAGTTCGCATGAT
TAGACTTGGCAATCGAGGTAGAGTCCAATTGAGACAAAAAGCGTCGAAGATGTTGAATCT
CGTCCGAGATAAAACTTTCAGCATAAGTGGACTTATTCTCTATTGTCACAGAGTCTAACA
AATTTGCTTAAGATCGAGAATTACCCCTCATTTTCCACCACGACCACGAGTGGGACGATC
ATGCAACTTCTAGCACGAATCTTTAGTGTGTCGAGGCTTACCACAGTAGTCACACGTCAA
GTGATCCTTGGTAGACTTACCACCCGATGGACTATACTGGTTAGCAATAAGGCCAACATT
CTTTAAATGTGGATTATAGAGCATAACACCACGACGACTATCCTCCTACTATACATAGGA
GTATGACATATGAAGAGAAGGGAACGGAGTCTTACCAAGAACTTGAACTGAATCTGATCA
TACTCAGTATTCAACTTAGCCAAGAAATTAAAAACACGCTCATTTTCCACCATCTTTTGA
AAATTTTCAGCATCCTTGGCACAATTCGCTTGAAAATCGGTGATAATAATGAGGTTCCTG
CCACAACTCACTTAATTCAGCAAAATATTGAGAAATTATTAGCTCCCATTGTTTTGTACC
ATGGACCTTATTATGGATCTCAAAAATTTGTGCATCATTCTGTAGGAATATTCTGTAAAT
ATTTTAAGAATATTTTGTAGATATTTTCTTTATTAAAATCCATTATTTTAAGGGATCATA
TCTCCTATTTAATATCTTTCCTAACTTAGAGTTTCCTAAAGTAGTGTCATAGGTTGTATA
TAAAAACTCTGATTTATGTTCTATTTAGTATAAAATACTCTGATTTCTACATGGTATCAG
CTTAGGTTACGATTTCTTTTTCAACCTAGACCATGTCCGAAACTCCTTCTCCTACTTCGG
AGATTACTTCAAATCCAGAAAATTTTTCTGGTTCCGATGCTCCATCAGATTCTTCTGGTC
TGACTATCACCTGCCATCGATTGAATGGCAACAATTTTCTTGAAGGGTCTTGTGAAGGTA
ATCTGGTCATAAAAGATCCAGAAGGTAACCTTTCTTCTACTGCATTTTTCTCCTCCCAGT
TGACTCCTAATTGGATCCTCGATTCTGGTGCTACGGATCATATGACTGGTAACAAGGCAT
TGTTTCACAATTTTTTCCATACCTTTGGTAAAGCTGTCAAAACGGCTGATGGTACCTTGT
GCAAAATAGAGGGACATGGCACTGTTATTCTCAATGAACAGATTGCACTTAAAAATGTTC
TCTTTGTACCAAATCTGGCGTGCAATCTCATCTCTGTTAGTAAATTGTCCACAGACTTGC
ACTGCTCTATAATTTTTAATGATCGTGATTGTACTTTGCAGGCACTGAACTCGAAGAAGA
TGATTGGTAAGGCCAGCTTGCATAATGGTCTCTACATCCTCCCTACCTCTCCTAAAATCG
AGATCTCCAAGTCATTTACCGCTTTAGGAAAAGTTGATACTGTTATGTTATGGCACTTTC
GTTTAGGCCATCCTAGTTTCCAATACCTTGCAAAATTGTTTCCTGCTCTATTCATTAATA
AAAGGCCTAATTCTTTTTCTTGCAAAGTTTGCTCTCTTGCCAAACATACTAAATCATCTT
ATTTTCCTTCTACATACAAGCCTTCTTACCCTTTTGCTTTGATCCATAGTGATATTTGGG
GCCCTTCTCGGGTGAAGAATGCTGATAATTGTAAGTGGTTTATCACTTTTATTGATGATC
ACAGTAGGATAACTTGGACTTATTTGCTGAAAGATAAATCTGAAACTGCTAGTGTTTTTG
TGCAATTTTATAACATGGTTCTCACTCAATTTGGGTCTAAAATCCAGCTCTTTAAATCTG
ATAATGGCAGTGAATTTTTTGCTAGGTCTTTAGGTGATTTTTTTAAGGAAAAGGGCATAG
TTCAGATTAGTTCTTGTGTTGGAACCCCACAGCAAAACGGCGTTGCCAAAAGAAAAAATA
GGCACCTTCTTGAAGTTACTCGTTCTCTTCTATTTACCACTAATGTTCCTAAATATTTGT
GGGGGGAAGCCTTATTAACTGCCACATATTTAATCAACCGGATGCCTAGTAAGGTTTTAA
AATTTCAAACGCCTCAATCTATATTTTTGCAGCACTTTCCTCATTTTAAGCCTATCTCCT
CCATTTTGCCACTTAAAATTTTTGGCTGCACTGTTTTTATCCAAAATATTGCTCCTAATA
AGTCCAAGTTAGATCCTAAGTCTTTAAAATGTGTATTGGTTGGGTATTCTTCACTTAAGA
AGGGTTATAAATGCTATCATCCTCCTTCTAAACGATTTTTCACCACTATGGATATAACAT
TTTATGAGCAGGATTCCTATTTCACTCAGGCTGAAATTCAGGGGGAAACATGGAGTGATT
TTCAGCCACAACAGGTATCTCCTTCTAATCTTCATTCTCAACCTTCAGAATTGCCATCTT
GTTCGCCATTACGTGCAGATCTGTCACCTGTGAATGCTCCCATTGATTCTCCTGTAGTAC
CTATGACTAATTCACCTACACCCACTTTAAACACTCTTCCTGAAAATACACCTACTCCAA
TTGACAGTCTTCAAAAAACACCATCACCCAAACAGCTTCGTGTCTACACAAGAAAAAGAA
GACATATCCCTGAGACTGTTTTGCAATCTGATTCTTGCCGAGAATTGGATTTGGGTCCAG
CTACCGAAATGGAAGAAGAAATCAGTAAGTCCACTACTCTAGATAACTTTCCTATTGCTA
TTAGAAAAGGGGTTAGACAGTGCACCAAGCATCCTATTGAAAAATTTACTGGTTATAATT
CATTGATGCCGTCTTTTCAAGCATTTACAGCAACTTTGGATAAAGAACAGGTTCCCACAA
GCATAGCTGAAGCTCTAAAGGATCCAAAATGGAGAAGGGCTGTTGAAGAGGAAATTTGTG
CACTAGAGAAAAATGCTACTTGGACCATTACAGACCTTCCTCAAGGAAAAAAGGCTGTCG
GCTGTAAATGGATCTTTGCTGTAAAGTATAACTCCAATGGCAGTATCCAATGATACAAAG
CTAGACTAGTGGCCAGAGGTTTCACGCAAACATATGGGATAGACTTCACAGAAACTTTTG
CACCTGTGGCAAAGCTTAACACTATTCGAGTACTCCTAAGTTTGGCTGTAAATTGCGATT
GGAAATTACACCAACTTGATGTAAAAAACGCATTTCTTAATGGCAAGCTTGAAGAAGAAG
TCTATATGCAATTGCCACCTGGCTCAAAGTCTATTGAAGGTAGCAACAAGGTTTGCAAGC
TCAACAAGTCTCTATACGGGTTAAAACAATCACCCAGAGCTTGGTTCGAGAGGTTCACTA
AAGTCATTCTTCAAAATGGCTACAAGCAGTCCCTTGCCGATCATACGCTTTTCATCAAGG
TAACTTCTACAAATAAGAAAGCTATCCTAATTGTGTATGTGGATGACATCATTCTTACTG
GAGATGATGAGGAAGAGATTAGCAATTTGAAGAAGTTGTTAAACAGGGAATTCGAAACCA
AGGACTTGGGAAAGCTAAGGTATTTTCTAGGAATGGAGGTGGCAAGATCAAAAGAAGGAC
TTGTGATCAACCAGAGAAAGTATGTACTTGATTTACTCAAAGAAACTGGTTTTCTTGGCT
GTAAGCTGGCTGATACACCAATGGAGGCAAACTTGAGATTCAATAAAGAAGATGAGTCCT
TAGTAGACAGAGAGAAATTTCAAAGGTTAGTTGAGAAACTAATCTACTTATCCTTGACAA
GGCCAGATATAGCTTTTCCCGTAAATGTGATAAGTCAACACATGACTAATCCTACTGAAG
AGCATATGGCAGTAGCAAATAGAATTCTCAAGTACTTGAAGAAAACTCCAGGACACGGCT
TAATGTTTAAGAAGACACAAGACAGAACTGTTAAGATTTTTACAGACTCTAGTTGGGCTG
GAGATCTCACTGAAAGAAGATCCACTAGTGGGTACTGCACTTTTGTTTGGGGTAACCTTA
CAACTTGGAGAAGTAAGAAATAATCTGTTGTTTCAAGAAGTAGTGCTGAAGCTGAATTTA
GAGCACTAGCTTTGGGGATATGCGAAGGAATTTGGCTACTTAAATTACTAAAAGAACTTG
GCACAAATCAGGAGGATCACTTTGAAGTTTTGTGTGATAATCAATCTGTCATTCAGATTG
CCAAGAACCCAGTTCAACATGACCGAACAAAGCATGTTGAAATTGATAGGCATTTTATTG
CTGATCAAGTCAACAAAAAGACAGCCACTCTTTCTTACATTCCTTCAGAAGGACAGATTG
CAGACATTCTTACCAAGGCTTTGCCAAAACCTGTGTTCAATAAATTCCTATTCAAGCTGG
GATTATACAATGTATATTCTCCAGCTTGAGGGGGAGTGTAGGAATATTCTGTAAATATTT
TAGGAATATTTTGTAGATATTTTCTTTATTAAAATCCCTTATTTTAAGGGATCATATCTC
CTATTTAGTATCTTTCCTAACTTAGAGTTTCCTAAAGTAGTGTCATAGGTTGTATATAAA
AACTCTGATTTATGTTCTATTTAGTATAAAATACTCTGATTTCTACACATTCCCAATAAG
AGAGTAGGTGAGAGCAGCAGCATTCCAAATCTTTTCCGCAATATCAAGCAACAAATAGGT
TTTGGAAATATGGGGTTGTATAGAGTTGATAAGCCATGCCATAATAAGTTGGATCCCACT
GACTAAAGGTTGAATCAATGAGTTCAAGTTTCGATGATTTACCGGTGAGGTACCCCTGCA
AACCACGAGACTTGATAAATAACAAGTAGGACCTTGACCAAGCAAAGTAATTATATTCAT
CAAGCTTCACAAGGCTAATTTGCAATGAGGGATTATCAGTTGAAATCACGAGCTTCTCGT
CTATAGACATAATGTTGGGAAAAAAACAACTAAACCCCAAAAAAAAATCTGCTTGCACAA
TTAGAACAAAAATACAAAAAAAAAACACCAAATATGTCCCACACAAAAAACTTAGCCAAA
AACACACCTCCACTTAAAGGGAATGATCAAAAGAGAGCAGAGAGCACAGCAACGGCATCG
GAAAACACACGGCGGCAGCAGGTGGAGTCCACGCGCGGTGCGTGAAACAGAGCATCAGTA
GCTTGCAAAGGCGAGTAGGGCCCACGCACGGATCTTTTGGTCACTGGAGTTTGGGGTTTC
GCCGGCAAATGGATTCCAACTCCAATGGTAGGGGCGCTGAGAAGAAAAAATAAGGATAGG
GTGAAAAGTACCAAATTTGTGTTTCTAGTGTTTGTGGGAAAAAAAAATTAAATAAAAAAA
TCTCAAAAATCGGATAAAAAATCTAATACCATGATAAAATTAGAGATGAATACTCTAATA
TTGAGGAAAAACACTCTCTCAAAGTATATATTTCTTAGAAATATGTACAATTATATATAC
ATGTAGGATTTAACAACTAAAGATACTATTTAATATCAGCTGTAATCTCTAAGAATACTA
TTTAATAATATCAAAGAATTAAAGATTCTCAATATAAAATAGTCAAAGATTCTCTACAGT
TAACAGTATCTCGTATATGTTAGCTTATGCTATTTAGTGACACTGTTGCAGAGTTCGGTT
CTCGCCTTGGAGGAATCAGCATTAGATGTTGACCAGGTTGACAACCTCATAAAATTTTGT
CCTACCAAAGAGGAGATGGAACTACTGAAGGTGAAATGAATTATTATTCAAATAATAAAT
TTTTAAAATTCTTCATCATATTAACATTAGACTTGATGCTCTCTAATCATATGCCTACGG
TGCAGTCAAAACATCTTATACTAGTATTATCTTTTCCATAAGTTTAACTGCATTCATAAC
TCCTTGTTCAGGGCTACACTGGAGACAAAGATAAGTTGGGAAAATGTGAACAGGTATGTA
GGATTTGATGACCTCCGTAATGAATTATTCAATCGAGCTATGATATTTAATGGCAAACTA
CATAACCACTATGGTTCAGCTTCCATAGCAGCTCATTGCTGAGAATGGAAGTTTTACTTA
ATATCTTCTTTTCGCTAATTAGCTACACTCTCGTATCAATATGTTTCATGGACCTCTGAA
ACAGTTCTTCTTGGAGCTAATGAAAGTCCCGAGAGTGGAATCCAAGCTCAGGGTATTCTC
TTTTAAGATTCAGTTTCGCTCCCAGGTTTGATCCTGAATCAGTATCCAAATTGAAGAGTT
GCTAAATGTTATTTGCTTATCATTGTTATTTATCGGGACTTGAAACTATCCTTTAGGTTT
CTGACCTTAGGCACAGCCTCAACATTGTAAACTCTACAGCAGAGGAGGCAAGTTATACAT
TATTTTTGCCTGCATTCATTTTTTACGGAACACCTTTCGCTATCCGACAATTGATATTGC
ATTAATGTCGGAACTTCTTTTATCAGATCAGAAATTCTGTCAAATTGAAGAGAATAATGC
AGACAATTCTTTCGTTAGGAAATGCTTTGAATCAAGGAACCGCAAGAGGTGAGTTAACTA
TGATTTGGCTGGTAATGGAACAATGCTAATGCACTATCATACATTCATATCATCAAATAT
TATCCAATGTCCGTGCGATTGCTTTAGGTTCTGCCATCGGATTTAAGTTGGACAGCCTTC
TTAAACTAACAGATACACGTGCACGGAACAACAGGATGACTCTAATGCATTACCTTTGTA
AGGTAGGATTTCTTGTGACCATAACAAAACCTGTTCTTTCTCGACTTTAAAGCCTATATG
AAATTTGCAGTGATTTTAAAGTACGTATTTGATTTTAATCTGGTAACTAGATGTAAAAAG
TCTTAACATATTGAGTTGGTCATAATAATCTGAATAATAAATCATAGGTGCTTGCTGATA
AGCTTCCAGTTGTACTTGATTTTTCGAAAGATGTTTCGAGTTTAGAACCAGCAGCAAAGG
TATGTTACTCGTTCTTAATGCAAATAGTTTTAAAAGATTCAAGTTATAGCTAGCATCTTG
TCGCTAACATGCGGATTTCCTTTAGATACAACTGAAATTTTTGGCAGAGGAAATGCAAGC
CATAAGCAAAGGATTGGAGAAAGTTGTTCAGGAACTGTCGAGTTCCGAAAATGATGGACC
TGTGTCAGATAGCTTTCGTGAGGTATTTTAAGAATATAAAACACCTACATGTACATGTAC
ATACACATATACATATTTCTTTTTGATTGTCCTTTTGTTTTTCAGAAATTAAAAGAGTTC
CTTTGTTTTGCCGAAGCCGAAGTGAGATCCCTGGCTTCATTATATTCCGGGGTGGTATGT
CTCTTGCTTTGTTGCAAACAATGGCATTCTTACAAGTTACAACCATTCACCATATCAAAC
CGTCCTTACCTGGGTTCTGTATCGACAGGGTAGAAACGTGGATGCATTGATTCTTTATTT
CGGAGAAGATCCAGCTCGATGTTCCTTCGAACAAGGTATTTGATCGAAAAAGTAAAAACC
TTCAACTTTATTATCTCTCTTTGTTCACTAGCTTATGAGGCTTGGAATGTGCTTTCTTTG
TGATATTGTAGTTACTTCAACTCTACTAAATTTTGTGAGGATGTTTAACAAAGCTCACGA
CGAGAACTGCAAGCAGCTTGAACAAGAAATGAAAAAATCGGCGGAAAATGACAAGTCGAA
GATGCAGGATGAATCGAAAAACATATTACAAACTTCTATCAAAAGCAACAATGTCAAATG
ATTCAAACATCAGCAAACTGCCTTCTCTTCCCGAGAGCCGGTAGGGGCAACCGAACAATG
ACGGTGTAGGAATTCTTGTCGAGAACCGATACATCATCAAACAAAAGTGAAATGTAAATA
TCAAAAGTGCTGCATTTCACCACGAACTCGATGCTTCTCTAAGGCAAGCCTTATACTAAC
ACATACCGATCCATTTTTCCGCCATTTCCCGAGTTTTGATTACCTTAATACTAATCACTG
ACTTAGGTCTTTTTATCATTTTCTTTTTGTTGTTGAAGCAGAGATGGGGAGTTAAAGTTA
AACTACTCAGTTACTATAGATCAACTTGTAAACTAATCCACTCAAAGAACTAGTAAGTAG
TTTTTCAAGAAAGATTCTGGGGATTGTGAATCTCATTTTTCGTTTCCCTGATCAAAAAAT
TTTGTTTATTATTCTATTCTTTTTAATTTTATTTCTTATGAACTTAACAAATAATTGTAG
AAACTCTATATGATTATTATCTGCCATATTTATTGATGGGGCTCTTACAAATAGCTGTAT
GGCCAAGTGGGTTGA
>GhFH45
AGAGGAAGCCTTAACCTTGGAAACATTTTATTTTATCTGTTCATTGTCAGAACCCGTGAT
CAAAATGAAGGCAATGTTTTCCTTTTCAACTTTTCTACATGCATGGTAACAGCTAATGTA
TATATATGTTTTCAATGAGTTGCTGCCATTGATGGGATCTCGTCATAACAATAGGATCCT
ATCTTTCCCCATTTTTGGTCAAATTTCAACATCTTTGAATTACCAATACAAATGGTCGGT
AAAATTGAGAAGAAAAGATTTGAAATTTATTGGTTTTTATTTTTATTTATTTTTCTTTTC
AAGCTCATTTCTGGGTTTTTTGTTTCAAAATAATGATCCTCACCCCATTTTTTTTATCTT
TCTGAGGGAAGATAAATTCCGTGTTTTGTTTGGTTTCTGGATTTCTGATTCCAAGTTTCA
ATATTTCATCAAGTTTTGGAGGAAAAAATTCCAAGGGTTTCTTTTGAGGGAAAATTGAAT
TGAATTGGTGCTATATGATAAGGATAATTTTGAAAGGTTTTGGGTTGTGTTGGTGGTGAG
GGGTTCTCTTTATTGATGAAATGAAAAGGAACCCTTTTCTGTTTGTGATGATGCTGATGG
TACAAGGACAAATGGGTCTCATAAGAACCAATAGTTTGTGGTTTTTGGTAGTTCTGCTTT
TTGCATCATTTGCTGTCAGCTTAGATTACACTAAGGAAGAAGAAGAAGAAGCATTCCTTA
ATCAAATAGTGGATCCATCAACTGGGGAGATTTATGATGATCTGGTAAACCAGTTTGCTC
TTCTCTTCATTCCATTATTCTCCCATAAACTCATTGTACACAAACAGTTGGTTTTGTTGT
TTGTTTTGTTTATTTTACTGTCCATTGAATGCAATTGGTTTTGCTTGAACAACGTTTGTT
TATGGATTGAAATCAATTATGGATTTGTTTATTAGAAAATACTTCAGGTTCTTTGAAACG
GTGCTTAAGCCTTTTATTGTTGGTGTTGAAATGGTTGACAGCTTGTTCAGTGAGACCACA
ATCTAGCAGTTAACCAATGCTTATTTAGAAGTATGAAGTAGTTTTAGTAATTTCCACATT
GATTATTGATGAGGTATGTACGTAAGTTGGTTGGAACAATATTAGAGGTGGAAACAAGTA
TGCATCAATGCATTGAAATATCTGCTGCAATTCACGAGGTTTTTTTGATAATACCAGCAG
CTTGCATATATGGATGGACGGTGCATGCTCAACTTTTGAGAACTAGAAGAGGCATTACAT
GTTTGACTTTTTGAAAACTGCTGAAATTGTCTTGAATCATGTTTTGTAATGTTTTTCAGG
CTTATTATTACTGTTTTCTGATCACGGTTGTATTGAGTATTAACAGCATAAATCATGAAA
ACAAATGTTAAGTAATGGCAATTGTTATTAATAAGGCAACGCTTGTAATATGAACTGTGA
ATAGGTTAGGACATTAAGATGCTTTTAGGAAGTAAAAACTAAGTCTTTCCTTCTGTTGTA
ACAGTGTTTGAAATTCTTAAGTTGTTTACATACAGGCTGAGCTGTTATGGATAAGTTGCA
GACAAGATTTGAATAATTTAAAGGAAGCTTTTGAAGATCCCAAGTTACGTCTTTCGGAGG
AAACACGAAGTACAATCAATGATATCGGTGCAAAAAGTCACTCATTAGCAAAAGAAAAGT
TTCAGAAATTTATTAAGGTTATCCGTCCAGAGTTAAAGCAAGTTCTTTCTGATTGCGTAA
GAAAGAATAAACTTCTATTCCAAGAATCTGGAGAGGATAGCTGCTTTAAGACTTGTTACC
CCCAGTATTCTGGGTCATTGTTTCGCTGGTGTGAGGTTTCTAGGAAGAGTTTAGCTGCTC
AGAGCATAGCTGTAGGCTCTGCCTTGAACTTAGGTCCAACCACACCCCGATCCTCAGCTC
CAGACCCTTCTCTTGCTAATGAATCTCCTGATTCTAGTACAGATCTATCAGTAAGTCTGG
CATTTTCAACTTCTCCACCCGGTGTACATGATAAACGAGCTGTACCTGCAAGAGAACTTG
CCGATGATTCAGGTTCAGATGACGAAGAAGATTATGAAGAAGAAGGAGGAGAAGGAGAAG
GAGAAGGAGGGACTGATCACAATAAAATAATTATTATTGCTTGTGTTGCAACGGCAGTAG
TAACGTCTCTTATTGCAGCATTGATCTTATTTTTATGCTGTCATAGAGATTCTGGATCTA
TGGTAAATGATGAAAGCCCCCTTCTCAGTTTAAGAAGTGACGCCTCTGGTGGTATAGGCT
TTCCCTTTGCCACATACTGTTGTCCTCTAGAATCATTTGACAAATTTTTTAATTGAAACA
TTCCTTTTCTCCAGGCTCTACTCATGCTCCTGGATCTAGTAAAGAATCAAGCCAACATCA
AAAGGCTTCAACTAATGGCAGTGATTACATTGAATCTGATGCTCTACAAATCTCCTTGGA
TGGAAATTCATCAGATGGAGCTGCTGCTGATGCCGCCAAAGCCTCATCTGAATCTTCTGA
GACACCAGGCAATGCTAGTTCGCTGCTACCCTTGCCTCCAGGAAGGGCAGGTCCTGGCGG
ATTACCTCCTTTGAAGCCTCCCCCTGGCAAAGAAGATCTCACCCCTGAAGCTCCTGTCCC
AGCTAAGTCTGCTCCTCCTCCTCCACCACCTCCCTCCCTGAAATCTGCCTCCACCAGTGC
AGGCCCTCCACCTCCTGGTGCTCCTCCACCACCTCCTCCGAAAGCTGGTGCTCCTCCACC
ACCTCCTTCTAAAGCTGGCGCTCCTCCACCACCTCCTCCAAAAGCTGGTGGTGGTCCTAG
ACCACCTCCACCCTTGGGTTCAAAGGGGCCTCGACCACCAAATGCTCCCGGTCGGGGGGG
ACCTGGCTCAGGCAGTGCTTCTAAAGCCAAACTAAAGCCATTTTTTTGGGATAAAGTTGC
AAATACCCCTGAGCAAGGACAGGTGTGGAATCAGATTAAAGGCGGATCATTCCAGTATGT
AACAACTCTTTTCTTGTTTCCTTTCTCTTGATGCCGACGGATCAGTATGGGATGCTTAAT
ACTAACATTGCAGGTTAAATAATGCGAAGATAGAAACACTGTTTGGGTATTCACCTGTTG
AGAAGAGCAAAAGTGATAAAAAGGAGTCCACTGCACAGGAACCTCAGTTTATTCAACTCC
TGGACGGCAAGAAAGCACAAAATTTAGCAATCATGTTAAGGGCATTGAATGTGACCTCAG
AAGAAGTTTCTGATGCACTTGTTGAAGGTGCTTTCCTCCACCTTATTTATCCTTTCAGAA
AATGAGCAACATATGTGTAGTTTGATGAATCAGTGCTAAGGACAGATGTTTACATGGTTC
ATACCTAGAGATTGTTGTTAGCAGCATTTTCACCACTATAATGTCCCTCCTTTCGATTGC
TGGTGGATAATTGTTGATAATTAACTCAGCCAGTGCAAATTCTAATACCTTTTGTTGGTC
CTTCAAAGTAGCACAACCATCCATAGAATCGGGAAATTTCCTATATCCCTCTTAGTTGAT
TCCTATTGACTTTTCATACATTGTGCCTCATCTTGAGAAAGGATCTTAGTTACCATGTTC
TATATGTCTACTATGACTGTTGTTATGCTAGTGCCTGAAGAGAGTTGAACATGGATATCT
AGTTCAAGCTAAGCATATGAGATAGAATAGCCTGAACTGTTCTTCACATTTTCCCTTGAA
AAGGAGTTATCAAATTGAATGATCTTTTCTATCCTTGAAGTTAATTTGAGCATAACATAG
GCATGAATATTCCGCTCAAACCTGATTAATAACATTATTTGCTTATGCATCTTTGTTACC
CATCTTGAGGTTTGGAGAAAATGGACATAACTACATAAATTAAAAATTTGAAAATTAGTA
AAATAAGCCAGGTTCCTAAAATTCGGTTAGAACATTAGATTATAAACAGCCAAACAAAAT
TTCTTAAATAAGAAATTATGTTAGATAAATCTTACTATTAGCCCTGAATCCAGTTTTGGA
TCTGAAAATATTTAAGAAAATATCGTGAGGGAATAGTTCATAACTGAAATAGCTTCAAGA
AACTTTACATCACTGATCAATCATGTGTTTGATTCATGTTATGCTGTTACTCTATTGTGC
TCTTTCATTTGGTATAAAAAAAAGGTAGTACTAATGTGTTGATGTTTCAGTTGTGATATT
CTAACTAGTTATTCTGAAATTAGGAAATGAGCTCCCTGTCGAACTCCTTCAAACTTTGTT
GAAGATGGCACCGACATCAGATGAAGAACTCAAACTTAGACTGTTCACTGGTGAAATTAC
TCAACTTGGCCCTGCAGAGCGGTTCCTGAAAGTCGTGGTTGACATCCCTTTCGCTTATCA
AAAAATGGAAACACTGCTATTTATGTGCTCTCTTCACGATGAGCTTACCGCCACTAGAGA
GTCCTTTCAAATATTAGAGGTGGGTCATTATATTTTAATTGGGTGACTTGCATGATAATT
ATGGTCTGGTAATTCATACAAGGTTTGTCATGCATCGGAAACATATTTTGGATGGCAAAC
CAAAGGTAACTTTAAGGATGTGTATTTTCATGGAAAAGCACAATTTGTTTAATGTTTTAT
TCAATCAAATTTAGGCTCTTTCCTCTTTTTCAGGCTGCTTGCAAGGAACTTAAAAGTAGC
CGCCTATTCCTCAAGCTTTTAGAAGCTGTCCTTAAAACTGGAAATCGCATGAATGATGGA
ACATTCCGCGGTGGGGCACAAGCTTTCAAACTCGACACACTTTTGAAGTTATCAGATGTT
AAAGGAGTAGATGGTAAGACAACACTATTGCATTTCGTTGTCCTAGAAATAATACGCACT
GAAGGTTTGAGAGCTGCCCGTATTGCAAGAGAAAGCAGAAGTTTTAGTAGCATAAAATCC
GAAGACCTGCTTGAGGATGTTTCCCCTGATGATGAAGAGTACTACCGCAACCTTGGTCTC
CAGGCGGTTTCAAATCTGAGTAGTGAACTTGAATATGTCAAGAAAGCTGCCGCTCTTGAT
GCTGAAAACTTATCATCTAATGTTGCCAAAGTTGGCCATGCAATGGTAAAAACACGTAAT
TTCTTGAACACAGAAATGAAGGATAGCGGTGAAAAAAGTGGTTTTCATGAAACACTAGAG
AGTTTTGTGAAGAATGCTGAGTCTAGTGTCATGTCGTTGCTTGAAGAGGAGAAGAAAGTA
ATGGATTTAGTAAAGAGCACTGGTGATTACTTTCATGGTAATGTAAAGAAGGATGAGGGC
TTACGAATATTTTCTGTTGTTCGGGACTTTTTGGTTATTTTAGATAAGGTGTGCAGAGAA
GTTAAAAATGCACCTAAGAAGCCAACACAACCACCGAAAAAACAGACCTCCAATGCATCA
ACTTCCTCTGAGTCTCGTGTTGCACCACCTTCTCCCGACCCTCGTCAGAAGCTTTTTCCT
GCAATTGCTCAACAAAGGAAGGATGATTCTAGTTCAAGTTCTAGTTCAGATGAAAAGAGT
TGATATCGTTCACATTCGAGAAAGGTAGATGTTCTTATCCCTATCAAGCAAACCTTTTAC
CTTGCCACATTTATTTGCTGAAACTTAATACTAAGACAATATGTGGCATAGATAATGTTG
CTGGTGAGATCTAAGTTCCGTTTCTCCTCAGATGCATGTTCCATTGGCAGTTGATCAAGA
TGGGATACCGCCAAACCAGCGGTGATGCAATTATCAAATACATGCCAAATCTCAACTGAA
AGGGGATAAGCTGATGGAATTACAGCTGCAATGCTAGATAGCTATAGAGCTAACATTGTG
AACTGCAGTTGATCTTTCTCTGGTACTTGATTCATGGTTCCTGTTGGATTCCCTTCATCT
GCCAACTTGTGCATATTCCGATTTTGAAGGAATATTAATCAGGGTAGAGTTGAAATTAGA
AACTGCTTTAACCTTAGAGGGAAGAAAATTTGATATCTATGATTCTTGATTGAGTCTGGA
GAATGATATTTGCCGCCTCATCCTGCTTTGGATTACTTAATACTCTGCTAGGTAGGACGG
AAAGGGATCAAAAGGGAGGGAAGTTGAATCCCAAATATTAGATATCATTATAAATTTCAA
CTATTGTATTAGATTAATGGTTAATGGTTACTTATTGCATTTTGCCTGGGATGCCTGCAA
CCTGCAAACCAGGAGATCAGATATGATCTTTAGATTCCTATTCATTGAAGGAACTGCAAC
TTAGGGGCAATGAATAAAAAATGGTGTAATGCTTTCTTTTTGTAGACTTTTTTCTTTCTG
TTTGACTCAGTTCTGTATTAGTTTACTAGTAATTTCTGGTTGAATGCTGTCAAATTATTC
CAAGATTGGAGTACAAGATGAGCATTTATCTGTAGGAAAGGAATTGTTATGTGGCTTATT
TTCCAATATCCAAAGTGGCTGCTGCATATTTCCACAGCTATAAATTCAA
>GhFH27
CAAGCAACTACCTTCATTTAAATTGTAAGCAAAAGAATACCAGTTAGCAGGACTGGAATT
ACTCGCATCACATTGCCAGAAAAGAAAAGTTCACTTCCTTACTACTACTTTAGCAGCTCT
ATCTATAGTTTTCCCTCGAGATATCATGGTTCAGGCATGGCCATGTACTCTATTCTTCTT
CTTGTTTTCCTCCGCTTATGCTATTGCTTTCTCTGAACCTTCACCTTCTCCCATGGAAAT
GCCGCAGGCTCTACTATCATCAGCATCTTCAAAAGCGAAAGTTGTGAAGGCCATTGTTGC
AACTGCTGCAACTACTCTAGTTATTGCTTTCATTGTATTCTTCTTCTTCTTCTTTTTCAG
AAGGATTAGAAGAGGGCGATGGTGGCCGAGGGGTAAGTATGAATCAAGCTTTCGTCGAGA
AGCTGTGGTGATTCCGGATGAGTTCAAGAAGTATGGTGGAAAAGCGAAAGGATTGGCGGT
TGAAGAAAACGGTAGAGAAGTTCTTTGTATGACAAAACTTGATAATCGACGACTAAAGAA
TGAATTCCCAAAGGTCATGTTTAATCCTAGCTATGCCTACGAAGAAGACGAAGATGAAAA
AACGATGGATACTACAGTTGAAAGATCAAAAGACTCAGAATCTAGAGAGGATTTTGAGTT
CTTCGATGAGCCATCTTCTGTGATTCTGCCTCCGGTTTCAACACCACCACCATCAGAACT
ATCGCCTGCAATGGTTTCAATGAAGCAGACAACTCCAAATCCTCCCCCTCCATCGATAAT
GCCACCTGCACCGCCAGCAGCAGACCTCTCTGCTCCATTACTAAAACCCCCAGCAGCACC
AAGAGGCACGGCGAGCAGGAATAGGCCAAGCACATCGCCGGAGAGGCGGAGAGGGGCTGG
CTTTGGCCAGTTGAAGCTGCGGCCTCTGCACTGGGATAAGGTTATAGCTGATTCTGACCA
TTCCATGGTTTGGAATCAGATCAAAGATGGATCTCTAAGGTGACTAACTATATAGTCTTA
AAACATATTCATGCTTATTCATTCATTGTCTTCTTACTGACTGTTATTCTACGTTCAGAT
TTGATGATGAGATAATAGAAACTTTGTTCGGATACACTACTGCCAACCACAAATCGCCAG
ACAGTAATAACATATCGTCTACTCCAGGTAGTTCTGGCAACACCCCAGAAGCTCAGGTTT
TCATTCTTGAGCCTCGGAAGTCGCAGAACAGTGCAATAGTGTTGAAATCTCTTGGGATAT
CTCGTACGGAAATTATTGGTGCCCTCCGTGAAGGTCAGGGACTGAGTGCTGAGACCCTGG
AGAAACTAACCAAGATTGCTCCAACCCGAGAAGAAGAAGCTAAAATCCTCCATTTCAGTG
GCAACCCTATGGGACTTCCAGATGCTGAATCATTTCTTTATCATGTCCTGAAAGCTGTTC
CTTCAACTTTTATACGTATCAACGTGATGCTTTTCAGATCAAATTATGAATTGGAATTTC
TGAAACTCAAGGAATCCCTACAAACACTTGAGTTGGCCTGCAAGGAGCTAAGAAACAGAG
GACTATTCTTAAATCTCCTGGAGGCTATCTTGAAAGCCGGTAACAAGATGAATGCAGGAA
CAGCAAGAGGAAATGCACTGGGTTTCAACCTTAGCGCCCTTCAAAAACTCTGTGATGTCA
AAAGCACCTATGGAAAGACAACGCTTCTACACTTTGTGGTCGAACAAATTGCTCGGTCCG
AGGGTAGGCGACGTGGGACCAACAGGATTTTCTGCACTAATGGTGAAGTGAATTCTGAAA
AGCTGATGCCAGAAGAGGAAGACCGAGAATATTTGATGCTAGGTTTACCAGCACTAGCAG
CCTTAGGGTCCGAATTTTCCAATGTAAAGACAGCAACTACCATAGAATACGAGAGTTTCA
TCAATCTGTGCTCCAACCTGACAAGCCGTGTTGCAGAAAGCAAGCAACTTCTAGCATTCT
GTGGTAACAGTGAAGAAACTGATTTTGTAATGGAAATGGAAGGGTTCTTAGAGAAATGTG
AGGATGACCTGAAGGTAGTCCAAGAGGAACAAGTAAGGGTCATGGAACTCGTGAAGAAGA
CAACAGAATATTACCAAGCGGGATCTTCCAAAGTGAGAGGAGCGAATCCGCTTCAACTCT
TTGTTATTGTTAAAGTTTTTCTCGAGATGGTTGATCGAGTACGTGCAGACATTACAAGAA
ACTGCGGCATACAAATGGGATACACAGTCCAGGATCATTGCCACCACTAACACCCCCTAG
GAGGAACCCCCTTAATAAATTTTCGTTCACAATTCATATCATCGAAGATGTCTAGAACAA
CCTTCTAGTGAATCTGATGATGATTTCTACAAAGAGTTTGCTTCAGCTCTCTCAATTTGA
TTAATGAAAAGGAAGTGAAATTAGAAGTCAAAAGTCTGGAAATAGGCTTTCATTGTGAGG
TAATCTTTGGAAGTTTATCAGCTTGTACAATCTGCCCTTCATTTCATTAGGCTGAATTAG
GTGAAGACAAATAAAAAGTTCAATTGGAGATTCAGTGAACTTATTTTCAAATCCAGTTCA
TATATTCCAAATGCATCCGTTTATATTAAGCTATGACTTGTTAGTAAAGATGAGGTAACA
TA
