# Supplementary material for: Genome-wide identification and characterization of FORMIN gene family in cotton (Gossypium hirsutum L.) and their expression profiles in response to multiple abiotic stress treatments
Source: PLoS One. 2025 Mar 3;20(3):e0319176. doi: 10.1371/journal.pone.0319176 (PMC11875364; doi:10.1371/journal.pone.0319176)
Supplement: S4 Data — (TXT) [file pone.0319176.s004.txt]

>GhFH6
ATGGTTCAGGCATGGCCATGTACTCTATTCTTCTTCTTGTTTTCCTCCTCTTATGCTATT
GCTTTCTCTGAACCTTCACCTTCTCCCATGGAAATGCCGCAGGCTCTATTATCATCAGCA
TCTTCAAAAGCGAAAGTTGTGAAGGCCATTGTTGCAACTGCTGCAACTACTCTAGTTATT
GCTTTCATTGTATTCTTCTTCTTCTTTTTCAGAAGGATTAGAAGAGGGCGATGGTGGCCG
AGGGGTAAGTATGAATCAAGCTTTCGTCGAGAAGCTGTGGTGATTCCGGATGAGTTCAAG
AAGTATGGTGGAAAAGCGAAAGGATTGGCGGTTGAAGAAAACGGTAGAGAAGTTCTTTGT
ATGACAAAACTTGGACGACTAAAGAATGAATTCCCAAAGGTCATGTTTAATCCTAGCTAT
GCCTACGAAGAAGACGAAGATGAAAAAACGATGGATACTACAGTTGAAAGATCAAAAGAC
TCAGAATCTAGAGAGGATTTTGAGTTCTTCGATGAGCCATCTTCTGTGATTCTGCCTCCG
GTTTCAACACCACCACCATCAGAACTATCGCCTGCAATGGTTTCAATGAAGCAGACAACT
CCAAATCCTCCCCCTCCATCGATAACGCCACCTGCACCGCCAGCAGCAGACCTCTCTGCT
CCATTACTAAAACCCCCAGCAGCACCAAGAGGCACGGCGAACAGGAATAGGCCAAGCACA
TCGCCGGAGAGGTGGAGAGGGGCTGGCTTTGGCCAGTTGAAGCTGCGGCCTCTGCACTGG
GATAAGGTTATAGCTGATTCTGACCATTCCATGGTTTGGAATCAGATCAAAGATGGATCT
CTAAGATTTGATGATGAGATAATAGAAACTTTGTTCGGATACACTACTGCCAACCACAAA
TCGCCAGACAGTAATAACATATCGTCTACTCCAGGTAGTTCTGGCAACACCCCAGAAGCT
CAGGTTTTCATTCTTGAGCCCCGGAAGTCGCAGAACAGTGCAATAGTGTTGAAATCTCTT
GGGATATCTCGTACGGAAATTATCGGTGCCCTCCGTGAAGGTCAGGGACTGAGTGCTGAG
ACCCTGGAGAAACTAACCAAGATTGCTCCAACCCGAGAAGAAGAAGCTAAAATCCTCCAT
TTCAATGGCAATCCTATGGGACTTCCAGATGCAGAATCATTCCTTTATCATGTCCTGAAA
GCTGTTCCTTCAACGTTTATACGTATCAACGTGATGCTTTTCAGATCAAATTATGAATTG
GAATTTCTGAAACTCAAGGAATCCCTACAAACACTTGAGTTGGCCTGCAAGGAGCTAAGA
AACAGAGGACTATTCTTAAATCTCCTGGAGGCTATCTTGAAAGCCGGTAACAAGATGAAT
GCAGGAACAGCAAGAGGAAATGCACTGGGTTTCAACCTTAGCGCCCTTCAAAAACTCTGT
GATGTCAAAAGCACCTATGGAAATACAACGCTTCTACACTTTGTGATCGAACAAATTGCT
CGGTCCGAGGGTAGGCGACGTGGGACCAACAGGATTTTCTGCACTAATGGTGAAGTGAAT
TCTGATAAGCTGATGCCAGAAGAGGAAGACCGAGAATATTTGATGCTAGGTTTTCCAGCA
CTAGCAGCCTTAGGGTCCGAATTTTCCAATGTAAAGACAGCAACTACCATAGAATACGAG
AGTTTCATCAATCTGTGCTCCAACCTGACAAGCCGTGTTGCAGAAAGCAAGCAACTTCTA
GCATTCTGTGGTAACAGTGAAGAAACTGATTTTGTAATGGAAATGGAAGGGTTCTTAGAG
AAATGTGAGGATGAGCTGAAGGTAGTCCAAGAGGAACAAGTAAGGGTCATGGAACTCGTG
AAGAAGACAACAGAATATTACCAAGCGGGATCTTCCAAAGTGAGAGGAGCGAATCCGCTT
CAACTCTTTGTTATTGTTAAAGATTTTCTCGAGATGGTTGATCGAGTACGTGCAGACATT
ACAAGAAACTGCGGCATACAAATGGGATACACAGTCCAGGATCATTGCCACCACTAA
>GhFH5
ATGGGGTTGTTTAGGAAGCTCTTTTTTAGAAAGCCGCCTGATGGACTTTTGGAGATCTCT
GAAAGGGTTTACGTTTTTGATTGCTGCTTTTCCACGGACATACGGGAAGAAAAGGAATAT
AGAGTCTATATTGAAAACATAGTGTGTAAACTCCGTGATCATTTTACTGATGCTTCATTC
ATGGTGTTCAACTTCCGAGAAGGAGAGTACCAAAGCCAAATTGCTAGCATATTGTCCGAG
TACGATATGACCGTAATGGACTATCCTCGTCAATATGAAGGTTGCCCATTACTCACCACG
GAGCTGATCCATCATTTCCTGAAATCAAGTGAAAACTGGTTCTCACTAGGGCAACAAAAT
ATAATCTTAATGCATAGTGAACGAGGTGGGTTGCCAGTTTTGGCGTTTATGCTTACTGCT
CTTTTACTATATCGAAAGCAGCACTCCGGGGAGCAGAAAACATTAGAAATGATCTATAAG
CAAGCACCTCGTGAGCTTTTGCATTTGACATCTTCCCTGAATCCACTACCCTCCCAACTA
AGGTACCTCCAGTATGTCTCTCGGAGAAATGTGGACTCAGAATGGCCTCCATCAGATAAG
GCACTTACATTGGACTGTATTATTCTAAGATGTATCCCTAATATGGATGGTGAGGGGGGC
TGCCGTCCGATATTTAGGATATATGGACAGGATCCTTTTATGGCTGCTGATAGGACCCCC
AAAGTTCTGTTCTCTACGCCAAAGAAGAGTAAATTTGTTCAGTATTACAAACAAGCGGAC
TGTGAACTAGTTAAAATCAACATCCGTTGCCATGTTGTGGGTGATGTTGTGCTTGAATGT
ATTAGTTTGGATAGCAATCTGGAGCGGGAATTAATGGTGTTCAGGATCATGTTCAATACA
GCCTTTATAAGATCAAACATTTTGATGCTTAACCGTGATGAAATTGACATCTTATGGAAT
ACTAAGGACCAATTTCCAAAGGACTTCAATGCAGAGGTCATTTTCTCAGATATAGATGTT
GCAACTTCTGATATTTCAATTGATTTTCCGGGTTTTGAGGAGAAAAATGGCCTTTCCATT
GATGATTTTGCTAAAGTTCAAGAAATTTTCAGCAGAGTTGATTATACAGATGTAGCAAAT
ATGCTACAAGAAAATTTGGAGACAGGTTGTCCCAAGAGTAGGGAAATAGCCAGTGTCTTG
CATGACGATAAAGTCGAGGAGAAATCTAACTCGGAGGCACCAGAACACGTTACTACAAGT
CCAACATCCGATGCTTTGGAGAAACAATCTATATGCTCTTTTCAATTATCAGATGCAAAT
TCAACTAGAACGAAGTTTGAGCCAGAAGAAATCCAGGTTGTTCCTCAAATGGCTACACAG
CATACACCCTCTGCTGTGCCTTCTTTAGATTCAAGCTCAACTGAAGGGAAAACCGAATCA
CAAGAACTTCAAGTTGCTCCACAAGAAGCAGAACTTACCAATTCAAGTAGAAGGAATGTT
GAAATTCAAGAAATTCAAGTTTCTTCACAACAACCTGCACAATCTACATCGACTTTCACT
CCTGTCCTGGATGTAAATTCAATCAGAAAGAAAACTGAACCCCAAGAACTTCAGGTTGCC
GTGCAAAGGCCTGCACAACCTAAGATTATATCCCAGCGAGGACCTCAGTCTTCAATCTCT
TCTCCAGTTTCATATTGCAATTCCTTGCCAGGTTCACCTGCTGCAATATCAAGATACCGT
AGTCCACTTTCAGCACTTGGCATTACAGCTCTATTGCATGATCATGATGCATCTGAAAGT
GAAGATCATAGTCATCCTGCGGCATCACCTTTATCTTCCTCATCAGTTTCAAGTCCTTTA
TCAAATACACCTAAGAATCTGCAGCTTACTCGTGCAATTGCTTCACCTGGTCAGTCATCA
TTTGTTCCTCCTCCTCCTCCTCCATTGCCCTCTTTTTCAGGAGCATCTCCTGCTTATCAA
CCCTCTCCTTTTCTGGAGGTATCTCCTCCTTCAGTGAAGAGTTCATTCCAGGCATCTCCA
TCTCCCTTGGTTAAGAATTCACTTCAATCTCTTCCTCCCTCCTTGAGTGCATTTTTAGCT
CCCAAAGTCGAGAACTTGTGCCAGTCTCCCCCTCCCCCACCACCACTCCCTCCATCCTCA
GCTACATCTCCATCTTCTTCTGTAAAGAATTCGTTTTCAGCTCCCCCTCCCCCTCCCCCA
CTCCCTCCATTCTCAGCCATATCTCCATCTTCTACCGTAAATAATTCATCTTCAGCTTCC
CCTCCTCCTCCGCCACTCCCTAACGTGGCTTCCTCAACCACCTGCCCCAATTCATGTTCA
CCACAGATTCGGACATCTGGACCTCCTCCACCACCTGCACCTCCCCCACAGTCTGGATCT
ATCTCAGATCCTACTAGTAAATCCTCAGTGCCACGGCCACCACCACCTCCTCCTCCTAGT
CTTGCTGCGAAGGGTCCTTCATCAAATAACTCTGCTCATGTTCCACCTGTGCCACCTCCT
CCAGCTCCTTGTGCCAAAGGATTATCTAAAGCAGGTGACACCTCTCCACAGTTACATTCA
GTAAGCAATGGCAATATACCTTCAATTCCAGGACCACCTTCTGCTGCTCCTTTGAATTTG
AAGGGACGGGGCATATCACGCATAGGTCCTAAAAGTCTGGCTCAACCTAGAAAAGCCAAC
TTGAAGCCATATCATTGGTTGAAGTTGACGAGGGCAATGCAAGGAAGCTTATGGGCTGAG
GCACAAAAACCTGAAGAAGCTTCCAAGGCTCCGGAAATTGACATGTCAGAACTTGAGAGT
CTTTTCTCTGCAGCCGCACCTAATTCAGATAATGGTAGCAGGGATGGGAAATCAAATCGA
GGTGCTTCAGGCCGTAAACCTGAGAAAGTCCAGCTGATTGAGCTTAGGCGGGCATATAAT
TGTGAAATCATGCTCACAAAAGTCAAAATTCCTTTGCCTGATTTGACGAGTTCGGTACTT
ACCTTGGATGATACAACATTAGATTCCGATCAGCTTGAGAACCTTATTAAGTTTTGTCCT
ACTAAAGAAGAGACTGAATTACTCAAGGGTTATAATGGAGATAAAGAGAAGTTGGGAAAA
TGTGAACAATTTTTCCTAGAATTGATAAAAGTGCCACGAGTAGAGTCAAAGCTAAGAGTT
TTCTTATTCAAGATACAATTTTCGTCCCAGGTGAGGAATTCGGTCAAATTTAAAAGGATC
ATGCAAACTATTCTTTATCTGGGAAATGCATTGAACAAGGGCACTGCAAGGGGTTCTGCT
GTTGGTTTTCGATTGGATAGTCTCCTGAAACTCACTGAGACACGAGCTCGGAACAACAAG
ATGACTCTCATGCATTATCTTTGCAAGGTCCTGAATGAAAAGTCGCCAGAATTACTAGAA
TTTACGAAAGACCTTGTAACTTTGGAAGCTTCAACGAAGATACAATTGAAATGTTTAGCA
GAGGAAATGCAAGCCATTAGTAAAGGATTGGAGAAAGTTGTACAAGAACTGACTGCCTCA
GAAAATGATGGGCCAGTGTGTGAAACATTTTGCTGGACTTTAAAGGAGTTCCTTGGTTTT
GCTGAAAGTGAAGTCAGGTCTTTGGCTTTGCTTTATTCTAGTGTGGGTAGAAATGCAGAT
GCCTTGGCTCTTTATTTTGGAGAAGATCCGGCACGGTGCCCATTTGAGCAAGTTGTGTCC
ACTCTGCTCAATTTTGTGAGGATGTTTGTCCGAGCACACGAGGAAAACTGCAAGCAGCTT
GAATTGGAAAAGACGAAAGCACAGAAAGAGGCAGAAAATGAGAAGCTGAAAGTTAGTACT
CCGCAAAGAAGTCTGAACACTTGA
>GhFH29
ATGCCTATGATACAAGGAAATATGGGTGGCAAAAGAATTCCTTGTTTGATATTTTTGGTA
ACTTTGCTTTGTATTTCATTGGCAATCATTTTGGATTATAGAAGTGCTGCAGAAGAAGCA
TTTCTTAATGTATTAGTTGATCCATCAACTGGGGAGATCAATGAAAATCGGGTGGGATTG
TTATGGATAAATTGCAGACAAGATTTGAATGATTTACTGTATGCTTTTGTAGATCCCAAA
TTACGCCGTCTAGAGGAAATACTCTCCAATGTTATCCATACGGCGGGTTACTCATCGGCA
AAAGAAAACATTCGGAACTTGGTTAATATTCGCCATCCCGAGTTAAAGCATGTTCTTTCT
AATTGCATAAGAAATAATCATCTTATATTCCAAGTATCTGAGGAAGATAGTAAGCCTTCG
TACACCAGATATGTCAAGTTATTATTTCGCAGGCATGATGTTCCTAGAAGGATTTTAGGC
TCTAAGAACACTGAAGAAGCCCCTGACTCGGACTTAGGCCCATCACCATCACCATCCCCA
TCATCATCCCCATCTCCATCTCCATCATCATCACCATCATCATCCCCATCGTCATCCCCA
AATCTGGCCCCAGCCCCTTCTGATTCCAAAGTTCCTGAATCTGAAGCTGCTGATTCCAAA
GCTCCTGATGTTAGGCCAACTCCATCAAAACGTCCACCATTTTCACTCCCTCCACCAGTT
CCTACACGTTCTAACCAACATCCACCTCCAGTACTTAGTCCTCAGAACAATTCACATCAC
GATGAAGGTCATTTGGAAGAAAAAGGAACTAGCTTGAGAACACTTATTATTGCTTGTATT
GTGACTGCATTAGTAACAGCCATGGCTGCATTGTTGTTCCTCTCTTTATGCTCCCGTAAG
CAAATTAATAAGAAGCCCATCTCCGGCGGAGAGATAGGTAACGCATCAAACGAGCATAAG
GATTCAACTGATGACAGTATTGCTCTAGAAATTTCGTCGGACGGAAAGTCATCACTTGGA
ACTGTTGATGTTGCTGGTGCTTCTGCCACTGCCACTGCCACTGCCGCTGCCGCTGCCGCT
GCTGGTGCCAGTTCGGGTGCCTCCAAAGCCTCAGCTGAATCTTCTGCTACATCAGGTGAT
ACTAATTCGGTGGTACCTCAGCCTGCAGGAAAGGCAGGAACTTCCACAGCTGCCGTACCT
CTGGTGAATGGTCTTTCTGGTGGAGTGGATGCTGTCCCTTCTGAACCTCCTAACCAGGTT
GGAGCCAATTCTCCACCTGCACCAACTGGTTCTGCCAATGTACCCCGACCTCCTGGACCT
CTGTCACCATCTAAACCTCCCACTTCTCCTCATAAGCCACCTCCACCAGTGCCCCCAGGT
CCCAAGGTGCCTAAACCGCCAGGTGGACCACAACATTCAAATGCTAAATCTGGTGATGGA
TCGAGTGCAGCAGGAAATGATGCCAATACTTCTAAAGCCAAACTAAAGCCCTTTTTCTGG
GATAAAGTTGCAGCCAAGCCAAACAGTGCAATGGTCTGGGATCAGATCAAAGCTGGATCA
TTCCAGTTCAGTGAGGAGCTGATTGAAACTCTGTTCGGGGCGTCAGTTCAAAAAAACAAG
AAAACTGATAAGAAAGAGCCATCTGCACAGGATCAGGGACCTCAGTATGTTCAACTCATT
GAACCCAAGAAAGCACAAAATTTAGCAATCCTTTTGCGGGCATTGAATGTAACCACTAAA
GAAGTATGTGATGCACTTCGTGAAGGAAATGACCTCCCAGTTGAATTCCTTCAGACATTA
TTGAAGATGGCACCAACATCCGATGAAGAACACAAACTTAAAACATTCAGTGGTGAATTT
TCCCAACTCGGTCTGTCCGAGCAATTCCTAAAACAATTGCTTGACATCCCTTTTGCTTTT
AAACGAATAGAAGTTCTGATTTTTATGTGTTCTCTTAAAGAGGATGTTTCTGCCACTAAA
GAGTCCTTCGAGACATTAGAGGTTGCTTGCAAGGATTTAAGAGGTAGTCGCCTATTCCTC
AAGCTTTTAGAAGCTGTTCTCAAAACCGGAAATCGCATGAACGATGGGACATTCCATGGT
GGTGCAGAAGCTTTCAAGCTCGATACGCTTTTGAAGTTATCGGATGTTAAAGGAGTAGAT
GGAAAGACCACACTATTGCATTTTGTTGTCCGAGAAATAATACGTACTGAAGGTTTGAAA
GCTGCCCGTGCTGAAAGAGAAAGTGAAAGTTTTAACAGCTTAAAATCCAACGATATTCTC
GAGGATGTTTCCCATGATCCAGAAGACCACTACCACGACCTTGGGTTTAAGGCGGTTTCA
CATCTGAGTAGTGAACTTGAAAATGTCAAGAAAGCTGCAGCCATTGATGCCGAAAACTTA
ACAGGAACTGTTATCAAACTCGGCCATTCACTCCTAAAAGCACGTGGTTTCTTGAACTCG
GAGATGAAGGGTTTGGAGGAGGATAGTGGTTTCCAAAAAGCATTAAAGAGTTTGGTTGAG
AAGGCTGAGGTTGAAGTCAAGTCATTGATCGAGGAAGAGAAAAGAATCATGGAGTTGGTA
AAGAACACCGGCAATTATTTCCATGGAAACGTTAAAAAAGACGAGGGTATACGCTTGTTT
GTTGTCGTACGGGATTTCTTGGTAATTTTGGATAAAGTGTGTAAAGAGGTTAGAGACAAG
CCGAAAATATCACATAAAAAGGAGGGGTCTCATGCATCATCTTCCTCCGGCTCCAGTACT
GGATCACCTTCTCCCGATTGCTGA
>GhFH28
ATGCAAGGAAGCTTATGGGCTGAGGCACAAAAACCTGAAGAAGCTTCCAAGGCTCCGGAA
ATTGACATGTCAGAACTTGAGAGTCTTTTCTCTGCAGCCGCACCTAATTCAGATAATGGT
AGCAGGGATGGGAAATCAAATCGAGGTGCTTCAGGCCGTAAACCTGAGAAAGTCCAGCTG
ATTGAGCTTAGGCGGGCATATAATTGTGAAATCATGCTCACAAAAGTCAAAATTCCTTTG
CCTGATTTGACGAGTTCGGTACTTACCATGGATGATACAGCACTAGATTCCGATCAGCTT
GAGAACCTTATTAAGTTTTGTCCTACTAAAGAAGAGACTGAATTACTCAAGGGTTATAAT
GGAGATAAGGAGAAGTTGGGAAAATGTGAACAATTTTTCCTAGAATTGATAAAAGTGCCA
CGAGTAGAGTCAAAGCTAAGAGTTTTCTTATTCAAGATACAATTTTCTTCCCAGGTTTCT
GACCTTAGAAATGGTTTGAATATCATAAACTCTACAGCTGAAGAGGTGAGGAATTCGGTC
AAATTGAAAAGGATCATGCAAACTATTCTTTATCTGGGAAATGCATTGAACAAGGGCACT
GCAAGGGGTTCTGCTGTTGGTTTTCGATTGGATAGTCTCCTGAAACTCTCTGAGACACGA
GCTCGGAACAACAAGATGACTCTCATGCATTATCTTTGCAAGGTCCTGAATGAAAAGTCG
CCAGAATTACTAGAATTTCCAAAAGACCTTGTAACTTTGGAAGCTTCAACGAAGATACAA
TTGAAATGTTTAGCAGAGGAAATGCAAGCCATTAGTAAAGGATTGGAGAAAGTTGTACAA
GAACTGACTGCCTCAGAAAATGATGGTCCAGTGTCTGAAACATTTTGTTGGACTTTAAAG
GAGTTCCTTGGTTTTGCTGAAAGTGAAGTCAGGTCTTTGGCTTTGCTTTATTCTAGTGTG
GGTAGAAATGCAGATGCCTTGGCTCTTTATTTTGGAGAAGATCCGGCACGGTGCCCATTT
GAGCAAGTTGTGTCCACTCTGCTCAATTTTGTGAGGATGTTTGTCCGAGCACACGAGGAA
AACTGCAAGCAGCTTGAATTGGAAAAGAAGAAAGCACAGAAAGAGGCAGATAATGAGAAG
CTGAAAGTTAGTACTCCGACAAAGAAGTCTGAACACTTGAAATGA
>GhFH43
ATGGCGCTGTTCAGACGCTTGTTTTACCGGAAGCCGCCGGATCGGCTTCTCGAGATCTCA
GAACGTGTCTACGTATTTGACTGCTGCTTCTCCACGGATGTGTTGGAAGAAGATGAGTAC
AAGGTGTATATGGGTGGCATTGTGGCACAGCTACAAGACCATTTTCCCGATGCTTCTTTC
ATGGTGTTTAATTTCAGAGAAGGGGAGAAGCGGAGCCAAATTTCAGACATTTTAACTCAG
TATGATATGACTGTTATGGATTACCCACGACAATATGAGGGATGCCCTCTGCTTCCGCTT
GAAATGATTCATCACTTCCTTCGCTCGAGTGAAAGCTGGTTGTCTTTGGAAGGGCAGCAG
AATGTGCTTCTGATGCACTGTGAAAGAGGAGGATGGCCCATACTCGCTTTCATGCTTTCT
GGTCTTCTGTTATATCGCAAACAGTACACTGGTGAGCAGAAGACTCTTGAAATGATCTAC
AAGCAAGCTCCTCGGGACCTTCTCCAACTTCTTTCCCCTTTGAATCCACAGCCGTCCCAG
TTGAGATATCTTCAGTATATTTCAAGAAGAAATTTGGGTTCTGATTGGCCTCCCTCAGAT
ACACCACTATTTTTGGATCGCCTAATTCTTAGAGTTCTTCCCCTCTTTGAAGGGGGAAAA
GGGTGCAGGCCAGCTGTACGTGTTTATGGCCAGGACCCTGAAACACCAGCCAATAGAAGT
TCCAAGCTTCTGTTTTCAACTTCAAAGACAAAAAAACAAATTCGTCACTTCCTAAAGGAA
GAGTGTGCAATGGTGAAAATAGATATTCATTGCCGTATTCAAGGGGATATTGTGCTTGAG
TGCATTCATTTGGATGAAGATTTGGTACGCGAAGAGATGATCTTCAGAGTTATGTTTAAC
ACAGCGTTTGTTCGAGCAAATGTTTTGATGTTATACCGTGATGAGATTGATGTGTTGTGG
GATGCCAAGGATCAATTTCCAAAGGACTTCACAGCAGAGGTACTTTTTTCGGATCCTGAT
GCTGTTGTACCTGGTCTCACCAGAGTAGTTGCAAGTGATGATGGGAATGAGATAGAAAGT
GCTTCACCAGAGGAATTTTTTGAGGTTGAAGAGATCTTCAGCAATGCAGTTGATGCGGTG
GAAGGAAAGGTGGATGACAGCAGTCTGATAGTTCCTCACAACAAGCCAGATCAGAAAGAT
GTCTGGAGGGAGGATGTGGATCCTCCAACATTTCAAGATTGTGCGTCAGATGATGGGAAC
CACAAACAAGACACAAAAGTTTATTCTAGTATAGATGCAGTGAAGGACATAGCAGTGGAT
GATGTGAATTACAAATTAGATAAGATTAGTTCTGACATTAATACTGTGAAGGATATAGCA
GTTGATGATGGAGACATGAAGATTGACTCAGTGGTATTTACTGTTGATGTGCTGAGAGAT
AGAGAAAAGAAGGAAGTTATAGAAGATGTGATTGACAAATTAGAAGAGATGCAAGATAAG
GGAAATAGAGATGATACTATTCCATTGAAGAAGTCAGAGTCTAAGATGTTTGAGCAGAGG
TTGAAAACTGATGTTTCCCAACCTAAACCTGAGAAACTATTGTCTGCTTCAAAGAAACAG
GCTGCGCTGGACCCAAAACCAACTTTAGATTCTGTTTTGGTGAAACCAAAGAAGGACCAA
CTAGAACCTCAGGGTCCTGCAAGACAAGCAAAGCCAAACATCATATCTCGGTGGATCCCT
CCTAACAATGGCTCTTATACCAATTCAATGCATGTATCTTACCCACCATCAAGATATAAC
AGTGCACCGCCTGTACTTTCCAGCATCACATCTGATTCAGGTTCGAATCGTAAGGGCTCT
ATTGGAGCTGTGATACTAGAGGATGTTTCATCTGAGCAAAAAAGTCAGCTGGTTGAGCCT
TTGAAGTCTACAGACTCTCCAAAAGAAATATCTACCACTCCAATAATTCCAACATCAACT
ACTGGTTTGCAGCAATCAGTGTCTATTCCACTTCCACCTCCGCACATACCATCCCCACCA
CCACCACCACCACCACCTCCTCCTCCTCCTCCTCCTCCTCCTCCCCCTCCCCCATCCCCT
CCCCCTCCATCCCTCCATCCACCTTACAAAGTGGCAAATATGCAGAATACCGGTATGGTT
TCACAATCTGCATTTGCAGCTTCTCCTCCGCCTCCGCCTCCTCCTCCTCCTCCCCCTCCC
CCATTTTCTAATAAGCAGACTACTGAACTGGTTACGCCTCCTCCAGCTCCACCCCCTTGG
AAATCTGGGTATTCTTTAGATGCCTCCACTGTAGCATGTTCTTCATATCCTCATGCTAAT
ACACTTATCAGCACATCAAAACTTGGTAATGTTCCTACTCCTCCTCCCCCTCCTCCACCA
ATTCCAGGTTCTATGACTCCATCTTTCACGCGAGGAGTGCCATCACCCCCGCCCCCTCCC
CCTCCGCCTCCCATGACTAGAGCTCCAACTACCCCCTTGCCACCACCACCACCACCACCA
CCACCACCTAATAGACATGGAGCTTCACTTCAACTTTCTCATTATGGAGCTTTTCCACCT
CCTCCGCCACCAATGCCTTCTCATCACGGGGCTTCTCCAGCACCACCTCTTTCTCAAGGA
ACACCACCTACACCCCCACCACCCCCACCTAGGTTTGGTGCCCCTCCTCCTCCACCTCCA
CCACCCTCATTGAAGTCCACTGCCCCACCTCCACCCCCTCCACCGCCATTGATGTCTAGT
GCCCCACCTCCACCTCCATTGCTCCCATCTGTGCCTAGTCCTCCACCTCCACCTCCCCCA
TTGATGTCTAGTGCCCCACCTCCAAAATTTGGAGTCCCTCCTCCACCCCCTCCCCCTTTG
CGTGGAGCACCACATCCTCCTCCTCCCCCACGTGGAGCTCCACCCGCACCACCTCCACCT
GCTCGTGGAGCACCAGCACCACCCCCACCTCCTATGCGTGGAGCACCTGCACCGCCCCCC
CCTCCTATGCGTGGGGCACCTGCACCGCCCCCACCTCCTATGCGGGGGGCTCCTCCACCT
CCTCCAGGTGGAGCACCACCTCCACCGCCACCTTCTGGAGGTCGAGCTCCTGGCCCTCCA
GCTCCACCTGGAGCTCCTCGTGGTGCACCTCCGCCTCCACCATTGGGTGCTAGAGCCGCC
GATGTGAGAGGAAGAGGGCGTGGGCTATCGCGTCCTGGAGCTGCTGCTGCACCTCGGAGA
TCTTCCTTAAAGCCATTACACTGGAGCAAGGTTACAAGGGCAATACAAGGAAGCTTATGG
GAAGAATTGCAAAGATATGGAGAGCCTCAAATTGCACCTGAATTTGATGTGTCTGAGATT
GAGACTCTTTTCTCTGCTGTTGCTCCTAAACCTGCTGATTCTGGGGGTAAATCTGGAGGC
CAACGCAAATCTGCTGGATCAAAACCTGACAAAGTCCACTTGATTGACTTGAGGAGGGCC
AACAACACTGAAATTATGCTCACTAAAGTCAAGATGCCACTTTCTGATATGATGGCTGCA
GTGCTAGCAATGGATGATACCGTATTAGATGTAGATCAAGTGGAAAATCTGATAAAGTTT
TGCCCAACTAAAGAGGAAATGGAACTTCTCAAGGGCTACACTGGTGACAAGGAGAATCTA
GGAAAGTGTGAACAGTACTTTTTGGAGCTGATGAAAGTGCCACGAGTAGAGTCAAAATTA
CGAGTGTTTTCCTTCAAGATTCAGTTTGGTTCTCAGATTTCTGAATTTAGAAAGAGCTTA
AACACAGTAAATTCTGCATGTAATGAGGTACGGAATTCTGTTAAATTAAAGGAGATCATG
AAGAAAATTCTCTATCTTGGAAATACATTGAACCAAGGAACTGCAAGGGGTTCTGCTATT
GGATTTAAGTTGGACAGTCTTCTAAAGCTCACAGATACACGTGCTTCAACAAGCAAGATG
ACGCTGATGCATTATCTTTGCAAGGTCCTAGCTGCCAAGGCACCAGCACTTCTAGATTTT
CACCTGGAATTTGTTAGCCTTGAGGCTGCAACTAAGATACAATTAAAATCTTTAGCAGAA
GAAATGCAAGCTATCATTAAGGGATTAGAAAAGCTTAAGCAGGAACTGGTTGCCTCCGAA
AATGATGGTCCTGTATCCGAAGTTTTCCGGAAGACATTAAAGGAATTTATTTCTGTTGCT
GAAACGGAGGTGGTGTCGTTAACAAATCTATATTCTATGGTGGGTAGAAATGCAGATGCA
CTTGCACTCTATTTTGGTGAGGATCCTGCCCGATGCCCGTTTGAGCAAGTTACTGCAACC
CTCTTAAATTTTGTGCGGCTCTTTCGGAAAGCACATGAAGAGAATGTTAAACAGGCTGAA
CTGGACAAGAAGAAAGCCGAGAAGGAGGCTGAAATGGAGAAAGCCAAGGAAGCCAACCTT
AAAAAGAAGAGTGCAAAGTAG
>GhFH41
ATGAGAGCAGCTTATCATATTCTCCTCTTTTTCATCTTACTACCATTGTCTTCACCAACA
TCAAAAGCTGCTGTGTCTGTAATTCAGGATTTTATCACTTACAGAAGAATTCTACACCAA
CCATTATTTCCAGCTGGTTCAGCCCCACCTCCAGGGACCGACAATTCTATACCTCCACCG
TCTCCTCCGCCGCCTGACCCAGCTCAGCCATTCTTCCCTGAAGGTCAGCAATCCCCAGAT
CAGAATCAACAATCTACACCACCAGCTGCAGCGGCCAATGGCTCAATCCCAATCCCAACC
GCAACACAACCCACCAAACCAGCTAAAAGAGTTGCAATTGCAATCTCAGTGGGGATTGTA
ACCTTGGGAATGTTATCAGGACTTGCTTTCTTTTTGTACCGTCATAGGGCTAAACACCCT
GGAGATACCCAGAAGCTTGTTGGAGGGAACTCGGAGAGGTTCCAGGAAGATTCCGGGGTG
CCACCTTCCAGTTTTCTTTACATTGGAACAGTGGAGCCAATGAGGAGATCGGTGAGTGAA
GTGAACGGAGGAGTCAATGGTTCACCTTATCATAAATTGAACTCAGGGAAGAGATGGGAT
CGGTATAGGCCAAGTCCTGAACTGCAGCCATTGCCTCCTTTGGCTAAGCCTCCTGCACTT
GAGAATTGTTCACCCACAGCAATGTCACCTTCATCATCTTCTTCTGGTGAAGAGAGTCAG
GGGACTGGTTTTTATACCCCACAGAGCTCAACTATTAGTAATGAAGAAAGCTATTATACT
CCGGCTTCACGTTCGATCAGTGGCGGTTTGGTGACTCCGGCCAAGACAGAAATGAATGGG
AATACTAATTCTGGTCGTCCTCGTTCCAAAAGAACATCTCCAAAAACAAGGGTTTTGGCT
TCTTCACCCGAAATGAAGCGTGTTATTATCCCTTCAATAAAGCAGCAGCGGTCGCAGCTG
CCTCCTCCTCCTCCACCACCACCGCCTCTTCAACAATCACAAAGCCTAGCCCCTGAGTTA
CATGAGACCCAAGAAACTACTTGTGCAAAAAGGGCGAAATTCTCCTCCCCACCTCCTCCT
CCAAATATGGCATTGCTTCGATCAATTAGCAGCCATTCGTCCCCACAAAGAACAAAAATT
CCACCTCCGCCTCCACCTCCACCGCCCCCTCCGCTCCCAGCAACGGGACCTTCAATTCCG
AGGACAGTAAGGTCCTTGGAAACCAATGTGTCTCTAAAACCTTCCCCAGTGTTGAAAACG
CAAGAATCCTCGACTCCAATTCCCGATATAAGTGAAGAGAGTGGGAGTAGAAAATCCATG
GAAGAGGTTAATCATAAAGCTGGCAGTTGTGTAGAGAAGACAGATGGGGATGACATGGAG
AGTGCAAAGCCCAAGTTAAAGCCGTTGCACTGGGACAAAGTACGAGCGACCTCGGAGAGA
GCTACAGTGTGGGACCAGTTAAAATCAAGCTCTTTTCAATTGAATGAGGACATGATGGAG
ACCCTTTTTGGCTGCAATTCCACAAACTCAGTGCCCAGAGAACCTATTAGAAGATCAGTT
TTGCCTCCTGTTGAACGGGAAAACAGAGTGTTGAATCCAAAGAAGTCACAAAATATTGCC
ATACTGTTGAGAGCACTGAGTGTAACTCGAGATGAGGTGTCAGAAGCTCTTTTAGATGCA
GGTAACCCAGAAAGCTTAGGTGCTGAGCTTTTGGAGACTTTAGTAAAGATGGCTCCATCA
AAGGAGGAAGAAATAAAACTTCTAGAGTACAGCGGGGACATCTCGAAACTAGGCTCTGCA
GAAAGATTTCTTAAGACAATACTTGATATCCCTTTTGCCTTCAAAAGAATTGAAGCCATG
CTCTACAGAGCTAACTTTGATACAGAAGTGAAGTACTTGAGGAAGTCTTTTCAAACCCTA
GAGGAAGCAAGCGAGGAGTTGAAGAATAGCAGGTTATTCCTCAAACTCCTAGAGGCTGTT
CTGAGGACAGGAAACCGGATGAATGATGGTACCAATCGTGGTGATGCTAAAGCTTTTAAA
CTTGATACCCTTTTGAAACTTGTTGATATAAAGGGAACAGATGGAAAAACCACACTCCTA
CACTTTGTGGTTCAGGAGATCATTAGATCTGAAGGTGCTGGTACTGACTCTGCAAATGGG
AATCTTAAGGAGGATGATTTTAGGAAGCAAGGATTGCAGGTTGTAGGTGGGCTGAGCAGA
GACCTCAGCAATGTCAAGAAGGCAGCAGGAATGGACTCAGATGTCCTAAGCAGTTACGTG
TCGAAGCTCGAAATGGGACTTGAGAAAGTCAGATTGGTTTTGCAGTATGAGAAGCCGGAT
ATGCAAGGGAATTTCTTCAACTCGATGAGGATGTTTCTAAAAGATGCTGAAGAGGAGATT
GCTAAGATCAAGGCATATGAAAGAAAAGCTTTGTTGCAAGTAAAAGAAGTTACTGAATAT
TTTCATGGGAATGCAACAAAGGAAGAAGCTCATCCTTTCAGAATCTTCATGATTGTGAGA
GATTTCCTTTCAATATTGGATCATGTCTGTAAGGAAGTAGGCCAAATGCAGGATAGAACA
ATGGTGGGTTCCGCCAGATCCTTTCGGATATCTGCAACTGCTTCACTACCAGTACTTAGC
AGGTATAATGTGGGACAAGACGCAAGTTCAGATGACGAAAGCTTGTCTCCGTGA
>GhFH42
ATGTTTGGAGGAGCAACGAAAATGAGAAGGGCTGTTTATGCCATTTGTTTTGTGATATTG
GTTTGCAATTTGGCAATGGGGAGCTCAGAAGGTAAAAGGAACACACCTGACAATGAAAGC
AGCAGAACAACATCTCCCAAGATAAATGAAAAAATGGCAGAGGAGGCATGGAATCATTGC
ACAAAGGAGATGGAAGAAAAAAGGGATGCCATTAAAGATTTTGACATGTATATACCACAA
GCAAGCGATGACTTGACTTCGGCATTATTAGCAAAACAAAGCATGCACAAAGCTATTGAT
ATTTTGCCTCCTCAAGTGAGAGACGGGGTTCTTGATTGCTTAAGAAAGAATGGACTTATC
TTTTGTGCTTCTGACCCAGAAGTCAGCTCAAGCTATCTAAGGTCGCATCCAACTGAAGGC
GCATTACATTATTCACTTCATGTATCGAAAAAGGTTTCTGGTTCACGTTCACCGGGTAAA
AAGGGTAAAAAGGGTAAAAGGAAGAGTCTCATGACAGCTATAATTGCTATTGTTGCAACT
GCAGTTGCAACATTTGTTCTTGTTGCAGTGATCTTCTTTTGTTGTCTGAGGAAAAATAAC
GAACCAAAGGAAGAAAAACCCCTTCTGCACTTGAATGATTACTTGAGTGAAAATTCTTCA
CAGAAGTCTATTAAGTTAGTAAGTTTGGACAACAAAGAACTTAGTACTAGCAGCAGCTGC
AAGATCCCTGCTTCTGCTTCTGCTTCTGCTTCTGCTTCTGCTTCTGATACTAACTTGACC
ACAAAGCAAGATGACGGCGCACTTCCAAAACCACCAGGATCAGATGCAACTGTTGGAGCA
GGCCTAAAACCTCCTCCTGGGAGACCAGCTCCTCCTCCTCCAGCACCACCTCCTGCGGCA
CCACCTCCCAAAGCAGCAGCACCACCTCCTCCTCCTCGTGCTGCTGCCCCCCCACCTCCA
CCAGGTGCCCGTCCTCCCCCTATGCCACCAAAATCAAAAGCCGCTGCACCCCTTGGAGGA
CGTAAGCAACGTAGTGCTTCTGGTGATGATGCGGACTCTGCACAAAAAGCCAAGTTAAAA
CCATTTTTCTGGGACAAGGTTAAGGCTGATTCAGGTCAATCGATGGTTTGGCATGAGATC
CGTGGCGGATCATTCCAGTTCAATGAGGAGATGATAGAGACTTTGTTTGGTTATCAAGCA
GCTAATAACAAGAATAACGAGAAGAAGGAAAAAGCAGCAGAACCTGCTGTCCAGTACATT
CAAATTATTGATGCTAGGAAAGCGCAAAATTTGTCTATTCTTCTGCGTGCACTAAATGTC
ACAACACAGGAAGTTGTTGATGCTCTCCAAGAAGGTTATAGGCTTCCTGGAGAGCTCCTT
CAAACATTGAAAAAGATGACGCCAACACAAGATGAGGAACTGAAGCTTAGATTATTCGCA
GGAGATATTAATCAACTTGGCCCTGCCGAGAGGTTCCTCAAAACCGTGGTTGAAATACCT
TTTGCCTTCAAACGAATTGATGCCTTGATGTTCATGAGTACTTTCCCAGAGGAAGTCGCT
AGCCTTAAAGAATCCTTTGCAACTCTTGAGGTAGCTTGCACCAAGCTCAAAAATAGTAGA
TTATTCCTAAAACTACTGGAAGCAGTGCTTAAAACCGGTAATCGCATGAATGATGGTACC
TACCGTGGTGGTGCACATGCATTCAAGCTTGACACACTCTTGAAACTATCTGATGTAAAG
GGAACAGATGGTAAGACCACGCTTCTCCACTTTGTCGTTCAGGAGATCATGCGTTACGAA
GGCATAAAATGTGTTCGCCAACAAAATTCAAGCCAGAGCCAGAGCCTTGGCAGTTTCAAG
GGGGTGGACTTTGTTGAAGATAATGACCAAGACAATGAGGACCATTATCGCAGTCTTGGT
CTTGAAGTGGTTTCAGGTGTAGCCACTGAACTTGAAGATGTTAGGAAGGCTTCTGCAATT
GATGCTGATGCCCTGACATCTACAGTGGCTAAACTCGAGGGTGGTTTGAGAAAAACTAAG
GAGTTTTTGGATTCAGATATGAAGGAAACCGAATCGGAGACTCAATTTTATCTTTCAATG
ACTTGTTTTGTCGATGCTGCAGAATCTGATATTAAAATTCTATCAGAGGAAGAGAAAAGG
ATAATGGAGCACATCAAGAGTGCAGCAGACTATTTTCATGGCCAGGCAGGAACGAAGGAA
GGCTTGCGTTTGTTTGCAATTGTGCGGGATTTCTTGACAATGTTAGATAAGGTTTGTAAA
GAAATTAGAGACACCAGAGCTAAGCAGAAAGCCCAGCAAGCCAAGGAAGCCAAAAAAGAG
GGTGCGACGGTGACAGAGAACCGACCATCATCTGCTTCGGAGCCTCCTCCACCATCCCCG
GATATACGTAAACGACTATTTCCGGCAATGGCCGGTCAGCGGATGAATGATTCCAGTTCA
GATGAAGAAAGCTTCTCTCCATAG
>GhFH30
ATGGGATTGTTTAGCAAACTGTTTTACAAGAAGCCGCCTGATAGGCTTCTGGAAATCTGT
GAAGGTGTCTACGTTTTTGATTACTGCTTTACCATTGATGCTTGGGAAGAAGAGAACTAC
AAAGTCTACATAGAGGGAATAGTTACTAATCTTCAAGAACACTTCCCCGATGCTTCGTTC
TTGGTCTTCAATTTTCGCGAAGGAGAAACACAAAGCTCGATTGCTGAATTACTGTCCAAG
TATGATATGACAATAATGGATTACCCACGTCACTACGAAGGGTGTCCGTTAATTGCAATG
GAGGTGGTCCACCATTTTCTGAGATCGTGCGAAAGCTGGCTCTCACTCGGTCAGCATAAT
TTTTTACTAATGCATTGCGAAAGGGGCGGTTGGCCTGTATTGGTCTTTGTGTTGGCTGCA
TTGCTGTTATATAGGAAGCAGTACAGTGGAGAGCAGAAGACGTTGGACATGATATACAGG
CAAGCTCCTCGTGAGGTTTTGCAGTTGTTTTCACCCCTGAATCCGGTGCCTTCACAATTG
AGGTATCTACAGTATGTCTGTAGGAGAAATGTGGGGTCAGAATGGCCTCCTTTGGATCGA
GCTCTCACCTTGGATTGTATCATTCTTCGATGCATTCCTGATATTGATGGATATGGAGGT
TGCCGTCCAATATTTAGAATATATGGGCAGGATCCTTTTCTTGCAGATGATAAAACCCCA
AAAGTTTTGTACTCAACCCCCAAAAGAAGCAAATCTGTAAGGTATTATAAGCAGAAAGAG
TGCAGCCTTGTTAAAATTGACATAAATTGCCATATTCAAGGTGATGTTGTGGTTGAGTGT
ATCAACTTGAATGATGACATGGAAAGAGAGGGGATGATATTCAGAGCTGTGTTTAACACA
GCATTTATTAGATCAAACATTTTGATGCTCAATCGTGATGAAATTGATACATTGTGGGAT
ACTAAAGAGCTGTTTCCAAAAGAATTTACAGCTGAGATTCTTTTCTCAGAAATGGATGCT
GCTACATCTGTTATTTCCCTGGATTTTTCTGGCTTTGAAGAAAAAGGAGGTCTTCCTATG
GAAGCATTCGCCAAAGTTCATGAAATCTTTAGTAATGTTGACTGGTTGGATCCTCGGGCA
GATGTTGCATTTAACATGCTTCAACAAATGGGTGCATCGGATATCGTCCAAGAAATGACT
GACAGTCCCAGATCAGCTACTAAAGGTCTTCAGGAAACAATGCTCACAGTTGTATTACCA
AGTAGCCCAAGGAGTCCCAGATCTATGAGTATGAAGATTCTATCTGCACCCTCAAAAAAG
TCATCTCTTGATTCTGGTGCAAGTAAGGAGGCTAAACCCGAAGTATCTGGCATGGAGCCA
TTCAGTCGGTCCGATGTCAAGCATCAACACAGTAATCAGTCTACTGCAAACTTGCATGAT
TCCAAATCATCCATTAGTCAGGTTGATCACTTAACTGCAGCTGCTGCTGTAGTAAATGAT
TCTCAGGTCGTATCACATACACCAAAAGTGGATGAAAACATTTCAGTTTCACCACAAACA
TCTCAGTGTGTTCCAGCTCAACCTCCCCCAACTTCTAGTACAACAAAAGCTCTTCCTCAC
CCTCCACCACCTCCACCTTTGCCAAGTTCTCTTTCCTCAGCATCAGAACCTGCTAAGCCA
TCACTTGCCATGGAAGCTGGAACTTACTTACATGAAAAAGATCAGACTGCATTACCTGAA
GATCAGTCTTTGAAGGCTTCCTCTTGTACATACTCTCCAGCTACTACATCAGCTTCAACT
GTGAGACCTCCTTTAACACCACCTAACAAGGAGATCCCAGCTTTTAGAATGATCCCTCCT
GCTCCGCCTCCACCTCCTCCAACACCACCTTCAAAAGGCAATGGCGTATCTTGTAAAACA
TCTCCATCTTTGGAGGAAAATATAGCTCTGAGTGCTATGGCTCCAGTGGCATCTGCTTTA
TCTCCTTTGAATAAAATTGAAGCTGTTAGAGATGGACCTCTTGCAGTTCCTCCCCCTCCC
CCTCCCCCTCCTCCATCTATTAGAGCCATCCCTCCTGCCCCTCGACCTCCTCCAACACCA
CCTACAAAAGTGAGTGGCATACATCTGGAAGCATCTCCATCTTTGGAGGAAAATTTGAGG
GCCACAACTCCAGCCACACCTATACCTCCACCTCCCCCTTCTCCTGCACCTATTAGAGCT
CGATCTCCTGTAACCCCTCCACCGCCACCTCCTCCTCCAATGCCACTTTTGAAGGTAAAT
TCAGCATCTAAATCTGCACCTCCACCACCTCCTCTTCATGCCAGGCAAGTGGCATCATCA
GTACCGCCGCCGCCGCTGCCACCCACCCCTGCCTTGGCATCAAAATCTCAAGTTCCTGCT
GCCCCACCACCCCCTGCTCCTTTTGGTAAAAAGACAAATGGCAATTTTCCTGAACCTCAA
GCGGTAGGTAGAAGTGGATCTTCTGCTCCTGGACGACCACCTTTTACTTCTCCTACAAAT
TCAAAAAACAGACTTCTTTCACGTACTATTAGTTCAAAGAGTCATCAGACAAAGAAATTA
AAGCCTTTGCATTGGTTGAAGTTACCTAGAGCCGTGCAGGGAAGCCTCTGGGCTGAAGCA
CAAAAATTGGGTGAAGCTTCCAAAGCTCTAGAGATTGACATGTCAGAGCTTGAGAATCTT
TTCTCAGCGGCTGCTCCTAATACGGGTCGTGGTGGTAAATCAAATTCGCATACTGCACAT
GCACCAAAATCTGAGAAAGTGACATTGATTGACCACAGACGAGCATATAATTGCGAAATT
ATGCTTTCAAAAGTGAAGGTGCCCTTGCCTGACCTAATGAGTTCAGTGCTTGCCTTGGAT
GAATCAGCATTAGATGTTGACCAGGTTGATAACCTCATAAAAGTTTGCCCTACCAAAGAG
GAGATGGAATTACTAAAGGGCTACACTGGAGAAAATGAAAAGTTAGGGAAATGTGAACAG
TTCTTCTTGGAGCTAATGAAAATTCCCAGAGTAGAGTCCAAGCTCAGGGTGTTCTCTTTT
AAGAAACAATTTCGCTCCCAGGTTTCCGACCTCAGACATAACCTTAACATTGTAAACTCT
ACAGCAGAGGAGATAAGAAATTCTGTCAAACTGAAGAGGATAATGCAGACAATTCTTTCA
TTAGGAAATGCATTGAATCAGGGAACTGCAAGAGGTTCTGCTATTGGATTTAGGTTGGAC
AGTCTCCTTAAACTAACAGATACACGTGCACGAAACAGCAAGATGACTCTCATGCATTAC
CTTTGCAAGGTGCTTGCTGAAAAGCTGCCAGAGGTACTAGATTTTTCAAAAGATATTTCA
AGTTTAGAACCTGCATCTAAGATACAACTTAAATTTCTGGCAGAGGAGATGCAAGCCATA
AGCAAAGGATTGGAGAAAGTTCTTCAGGAACTGTCCAGTTCTGAAAATGATGGCCCTGTG
TCAGAAAAATTCCGTGAGAACTTGAAGGAGTTCCTCTCTTTTGCCGAAGCTGAAGTTAGA
TCCTTGGCTTCCCTATACTCCAGGGTGGGAAGAAATGTGGATGCATTGATTCTTTACTTT
GGAGAGGATCCAGCTCGTTGTCCCTTTGAACAAGTTACTTCAACTCTACTTAACTTCGTG
AGGTTGTTTAACAAAGCTCATGAAGAGAACTGCAAGCAGCTCGAGAACGAAATGAAGAAG
TTGTCGGAAAGTGAGAAGTTGAAGATGAATGCTTCGCAAAAGAATGAATCAAAAAAATTA
TTATGCAGTTCCATTCGGACCAGCAATGTTTAA
>GhFH25
ATGTCGATCCCGAACCCAGATTCACATGTTTCTGATCGAAACATTGGATCACCATCACTA
TCTTCGACTGCTACTTCGCCAAATAGAACGTTGATCGAGAAATTAGATGCATCGATTAGA
AATTTCAAGGATTTGGTTCGAAATATATGGACTCCATCGATTTCAGCTTCAGCTGCAACT
AGTTCATTCAAATTGAATGAGGAGATGATTAAAACACTATTTGTCGCAAAAAAACCGAAT
CCTAAACCAAAGCAAGCAACTCCATGTTCTGTTCTTCCTTCACCAAACCAAGATAACAGA
GTGTTGGATCCCAAAAAGGCACAAAACATAGCAATTTTGTTGAGGGCACTCAATGTGACC
GTCGAGGAAGTTTGTGAAGCCCTTTTAGAAGATCTAATGTAA
>GhFH26
ATGGCTGTCATGTTTCAGACATTGATTTCTCTCAACCTGTTGGTTGTGTTTTTCATCTCT
GTCTTACCTTTCTCTTCTTCCCAATCTTCTCCTCAAAATATTGAAGTTTTCTTCCCTACT
CAAACTCCACCGCCTACCCCTCAACCCATCTCACCGCCACCCCCACTAAGACCACCAGAG
TCACCACCGCCAATCCCACCACCATCATCATCTTCATCTTCTGGGGATGACGACAATAGT
ACTATTGCAAAGGCAGTGGCTGCGACAGCCGGAAGCACTATTGTTATTGCCGCAGTATTC
TTCTTTTGCATCAGAAGATATGTTCTTGCTCAGCGCAAAAGCGAGAGAGTTGGGAATAGT
TCCCAAGGAGGTCAGCCGAGGGTTCCACCAGATGAGTTCGCTAGAGTTAATGGCAACATA
AAGGGTTTAATTGTAGATGAAAACGGTTTGGATGTTCTTTATTGGAGACAGCTTCAGAAC
GGAGATAACAAAATTGAGTTCCGCCAAGAGGTTCTGCATGTTCCAAAGGATGAAGAAGAA
GGTGGTGGTGGAATGGTTAGAAAAGGAAGTCGAAGCAAGAAGGTAGAGCCTGCCAATGAA
ATTCCTTTGCTTCGTGGGAAATCTTCGACATCCCACGTTCCACCTCCTGATGATGATGAT
TCAAGTGAAAATATGGGTCCTTTAACTCCTCCACCTTCCTCTCATGGGATTGTGTTAAAA
GCTGTCGAGAAAATGGAAGCTCCGCTTCAATCAAAATTTGTGCCTCCACCACCTCCATTA
CGGATTCAAAGCAATAAAAGTCCAGTGACACCTCAGCCTCCACCTCCACCGCCTCCACCT
TATAGAACTCCACCGCCACCGGTTCCAGCGAAAGGCCCTGCCCCACCACCACCGCCACCT
TTTAATAGAGTGGGTGGTTCAACTACGTCCTCTAAACCTCCGCCAGCAGCCAGAGATAAG
TCCAGTACGGGTAAACCAGGGGAGTCTTCTGGAGATGGTGAGAATAATCAGGTGAAATTG
AAGCCATTGCACTGGGATAAGGTGAACAAGAAAAATGCTGATCATTCCATGGTGTGGGAC
AAAATCAATGGCGGGTCTTTTAAGTTCGATGATGATCTTATGGAAGCTTTATTTGGATAT
GTAGCAACAAATAGGAAATCCCCTACTGGTGATAGTAGCTCAAAGAACACACAGAGTGTT
AACAATGGCTCACCATCACAAATCATGGTTCTGGACGCTCGAAAATCACAGAACATAGCA
ATTGTGCTCAAATCTCTAGCTCTCTCTCGTAGAGAACTCCTTGATGCCCTCAATGAAGGC
CAAGGTCTTGAAGCAGATACTCTTGAAAAGCTCTTGAGAATTGCCCCCACTGAAGAAGAA
CAGTCCCAAATCCTTGATTTTGATGGTGATCCAACAAGACTTGCTGATGCTGATTCCTTT
TTGTTTCACATTTTAAAAGCTCTTCCCTCAGCCTTCACGCGCCTTAATGCCATGCAGTTT
AGATCAAACTATGACTTGGAAATTCTCCACATGAAGGAGTCTTTACAAGCTCTAGAATTA
GGGTGCAAGGAGCTTCGTTCTCAACGACTGTTTATGAAACTCCTCGAAGCAATACTCAAG
GCCGGCAATCGCATGAATGCCGGAACTGCCAGAGGCAATGCTCAAGCCTTTAACCTTATG
TCACTGCTTAAGCTCTCAGACGTTAAAAGCACCGATGGAAAGACTACTCTACTTCACTTT
GTGGTGGAAGAAGTAGTCCGGTCTGAGGGAAAGAAATGCTTTATCAGCAGAAGTCATAGC
CTGACCCGCAGCAGCAGCCGAAGCAGCAGTAGCATCTCTGGCAATTCGACATCAAAAGAG
GATAGAGAGAAGGAATATGTAACGCTGGGATTACCAGTGGTAGGAGGCCTCAGTGCTGAG
TTCACCAACGTGAAGAAAGCAGCCGCCATAGATTTCAAAATATTTTCAGGCACTTGCTCG
GCTCTTGCTGCTCGTGTAGCAGAAATCAAGCAGCTTGTATTGCAATGTATGGCTGATGGA
AAAGGGGGATTCGTGCAAGAAATGAAAGGGTTTATCGAAGATGCCGAAGAGGAACTGAAG
GTTATAAAAGAAGAGCAAAAAAGAGTGATGGATGTTGTAAAAAGAACAACAGAGTATTAT
CAAGCAGGGGCTTCTAAGGATCCTTTCCAAGTATTCGTTATAGTTAAGGACTTCCTAGCC
ATGGTCGACCAAGTCTGCGTCGAAATAGCTAGGAACCAACAAAGGAGGAAGTCATCAACT
GCAAATTATGGATCACAATCACCAAATTCACAAGAATCAAGAACCAAGATGAGGTTCCCG
GTTTTGCCAGCAAATTTCATGGCAGACAAGTCCAGGAACAATTCTAGCAATTCGGACGCA
GATTCATGA
>GhFH24
ATGATAATGCTGATAACTAAAGCGAGGGATTTTGTTGTTTTGTTTGTTCTCCTCTTTTTC
TCCGCAGTGTTGACCGCCGAGTGTTTCGAGTATCACCGCCGTTTACTCCACCAGCCTTTT
TTCCCGGTTACTTCACAGCCGCCGGTTTATCCTCCTTCTTCATCTTCGCCGTTTCCGTCG
CCGGAGCCACAACCTCACTTGAAACAACAACCGAAATATCCTTTCTCCACCACTCCTCCT
TCCACTCCTCATAGTCCTTTCTTCCTTTCTTTCCCTTCTCCGCCACCTCCTCCGTCGCAA
CCTTCCACACTCCCTACTTTTCCCGCCAATATTTCGTCTTTGCTCATACCTCATTCCCCT
TCCCCTTCTTCACACCGCCGTCACCTGCTCCTTATTTCCCTCTCTTCCGCTCTCCTTGCC
GCCGCCATCATCTTCTCTCTCGCCGTTTTGACACTCTTCCTCCGTCATCGTAGCCACCAA
AACACTTCCTCCGACGACAAAGCTTCCCGTTCAGACTCTCTTCGTTTATTCCCTCCAAAT
ATTCCTCCTTCAGATGCTTCTCAAAAACCACCTACTCCACAACCGCCACCGCACCAACAA
CCACAACAACCGCCGCGATATGTTTCAACGAATCGAAGCTCGGAGTTTCTTTACCTAGGC
ACACTCGTTAACACTAGAGTAGACGCTGCTAAAGCCACCGTTTCAAGCAATGGCGGCATC
AAGCTAGGTGTTTCATCGCCACCGTACCAAAAGCTTGGCTCACCGGAGCTAAACCCATTG
CCGCCATTGCCAAAAGTTCAAACCTTTCAAAGTGGTGAACAGTTCCTTCAAAGTCCATCA
ATGCGTTGTTTTGAAAACACCATTGAAGTTGAAGAAGATGAGTTTTTTTCGCCAAGAGGG
TCTTCACATGGCAAAGAAAGCCCACCGCCACCACCACAACAACCGCCGCAACCACCACCA
CAAGAACCAGTAGTAAGAGTAGAGTCAAGCTCGAGAAGGGAATTTAATGGCGATAACTAT
GGTAGTCGAAGCTTCAATTCAAGAACAGCTTCATACCCATATTCCAACTCATGTTCACCT
TCTAACTCGTTCTTGAACTCAAGTCCACCGAGTCAAAGATCCACTGTTGTCCCTATCTAT
ACAGTGCAAATAAAAAACCCATCTTCAACCTCACCTTCATCTTCAAGGTTATCTTCATCA
TCTTCAGAAAGGTATTCACCTGATGGAAGTTCAAGTTTTTCAGCTCAAAACAAAGAATCT
CCATCAAGGGTTGTACATAAAAAGCTTCCACCACCACCTCCACCGCTTCCTCCACCATGT
TTTTGGGAGGTTCCCGCCGCGAAAAACCCTGAACCTGGTGGTCCACCGGTTCTCGTTGCA
CCTTCCAGGCCAGTGGTGTTACAGAACAATGAATCCATAGATAATACTACAGCTGAGACC
CCGAAACCGAAACTGAAACCTTTGCATTGGGATAAAGTTCGAGCGAGTTCGGATCGGGCT
ATGGTGTGGGATCAAATAAAAGCAAGCTCATTTCAGTTGAATGAGGAAATGATCGAGACG
TTGTTTACGGCGAATAATTTGAATTCGGCTACTAAAGAAAACGGTCGTAGGCAGAGTTTG
CCGTCTGTTAATCAAGAAAATCGTGTTCTCGATCCGAAGAAGTCTCAAAACCTTGCGATT
CTGTTGAGGGCATTGAATGTTACCATTGAAGAAGTCTGTGAAGCTCTCATGGAAGGTAAT
TCAGACACTCTTGGGACTGAGCTCCTAGAAAGCTTATTAAAGATGGCTCCAACTAACGAA
GAAGAGCGTAAGCTGAAGGATTTCACTGACGAGTCCCCATTCAAGCTAGGTCCAGCCGAG
AAATTCCTCAAGGCTGTGCTCGACATACCTTTTGCCTTCAAGAGGGTTGATGCGATGCTT
TACATTGCTAATTTCGACTCCGAAATCGAGTACCTGAAAAGGTCTTTTGAAACTTTAGAG
GCCGCTTGTGGAGAGTTACGGAATAGCAAAATGTTTCTTAAGCTTTTGGAGGCAGTGCTT
AAAACAGGGAACCGTATGAATGTTGGTACCAACCGAGGGGACGCCCATGCTTTCAAGCTC
GACACACTCTTAAAGCTCGTTGATGTAAAGGGTACAGACGGAAAAACCACGCTTCTGCAT
TTTGTTGTGCAGGAAATCATCAGAGCTGAAGGTTCTCGTCTTTCCAATGCCAATCAGAAC
CCAAAAGCTGAGAAAATACAACAGTCCGATCTTCAAGATGATGTTGAGTTTCGTAAACTT
GGCCTGGAAGTTGTGTCCGGTTTAAGTGGGGAGCTAACCAACGTGAAGAAAGCTGCCGCT
ATGGACTCAGATGTTCTCAGCATCGATGTTGCAAAACTTGCAACTGGCATTTCTAAAATC
CGAGAAGTCATAAAACTAAACGAAGAGGTTGCTTTGAAAGACAGCAGCCGGAAATTCTCG
GAATCAATGAATGAGTTCCTAAAGAAGGCGGAAGAAGAGATCATAAAGATCCAAGCACAA
GACCGAGTTGCCCTCTTAATGGTAAAGGAGATAACCGAGTACTTCCACGGAAACTCGACC
AAGGAAGAAGCTCATCCGTTCCGTATCTTCATGGTTGTAAGAGACTTCCTTTCGATCCTC
GATCAAGTATGCAAGGAAGTCGCGAAGGTCAATGAGAGAACAATATACAGTTCGGCACGA
CCGTTACCAAATCCCATTCCACCCCCGGTTTTCCCCGGACTCAACACTCAGCATTACAGT
TCCTCAGATGACGAAACCTCATCATTCTCGTCATAG
>GhFH14
ATGTCTAGTGCTTCACTTCCTCCTTCACCTTCATCAACCACTTTTTCAACTAGTGCCCCA
CCTCCATCTCCACCACCCCTATTGGTGTCTAGTGCCCCACCTTCATCACCCCCATCGATG
TCTAGTGTCTCACCTCCTCCACCTCCACCACACTCATCAATGTCTGGTGTCCCTCATCCA
CCCTTTCCCTCATTGCCTGGAGTGCCACCTCCACCTACCCCCCTTGGAGCACCACCCCCA
CCACCTCCACCTGTTAATGAAATTGCAGCACCAGCCCCACTTATGCATGGAGCTCCTCCA
CCTCCACCGTTGCCTCCTACTGTTGGAGAACCACCTCCACCACCACCTTCTGGGGTACCG
CCACCTCCACCGCCGCCTTTTGGAGTTGAATCACCACTTCCAGCACCACCTCTTGGAGTT
GGACCACCACCGCCACCACTACCTCCAGGGGGAGGAGCACCACCTCCGCCACCACCTCCT
GGAGGAGGAGCACCACCTCCGCCACCACCTCCTGGTGGAGGAGCACCACCTCCGCCACCA
CCTCCTGGAGGAGGAGCTCCTGGCCCTCCAGCACCACCTGGAGCTGTTGGTGGTGGACCT
CCACCGCCTCCACCATTCGGTGCCAAAGGAGCTGATGCAAGAGGAAGAGGGCGTGGGCTA
TCACGTTCAGGAGCTATTCAAACAGCTAGGAGATCCTCCTTAAAGCCCTTACACTGGAGT
AAAGTCTCAAGGGCAATACAAGGAAGCTTATGGGAAGAATTGCAAAGACATGGAGAGCCT
CAAGTTGCACCAGAATTTGATGTGTCAGAGCTTGAGACTCTTTTCTCCAACGTTGTTCCT
AAGCGTTCAGGTGATAAAGGGAAAGGCAAGTCAGCTGGACCGAAAACTGACAAAGTCCAC
CTGATTGACTTGAGGAGGGCTAACAACACTGAAATTATGCTCACTAAAGTTAAGATGCCA
CTTCCTGATATGATGGCTGCAGTGCTAGCAATGGATGATACGGTATTAGATGTTGATCAA
GTGGAAAATCTCATAAAATTTTGTCCAACTAAAGAGGAAATGGAACTTCTCAAGAACTAC
ACTGGTGACAAGGAGAGTCTAGGGAAGTGTGAACAGTACTTTTTGGAGCTGATGAAAGTG
CCACGAGTAGAGTCAAAACTAAGAGTGTTTTGTTTCAAGATTCAGTTCCGAACTCAGGTT
TCTGAATTTAAAAGGAGCTTAAATACTGTAAATTCTGCATGTAATGAGGTACGAAATTCC
CTTAAATTGAAGGATCTCATGAAGAAAATTCTCTATCTAGGAAATACATTGAACCAAGGA
ACTGCAAGGGGTGCTGCTGTTGGGTTTAAGTTGGACAGTCTTCTAAAGCTCACAGATACA
CGTGCTTCTACCAGCAGGATGACGCTAATGCACTATCTTTGCAAGGTCCTAGCTGCCAAG
AAACCAGCTCTATTAGATTTTCACCTCGATTTTGTTAGCCTTGAAGCTGCAACTAAGATA
CAATTAAAAGCTTTAGCAGAAGAAATGCAAGCTATAATTAAGGGATTAGAAAAGGTTAAG
CAGGAGCTGGCTGCCTCAGAAAATGACGGTCCTGTTTCCGAAGTTTTCCATAAGACATTA
AAGGAATTCGTTAGTGGTGCTGAAGCGGAGGCAGCATCTGTAACAAATCTATACTCTACG
ACGGGTAGAAATGCAGATGCACTTGCACTCTATTTTGGTGAGGATCCTGCCCGATGCCCA
TTTGAGCAAGTTACTTCAACACTCTTAAATTTTGTGAGGTTGTTTCGAAAAGCACACGAA
GAGAATGTAAAGGAGGCTGAAGCGGAGCAGAAGAAAGCCGAGAAGGAGGCTGAAACAGAG
AAGAATAAGGGAAAGCAGGAAGCGGAATAG
>GhFH16
ATGAGATTGAGATCTCATCCACATTTCACTTTTTTTTTCTTCTTGCTTTCATTGTTCTTG
TCGTCTTCTTCTTCTGTAATTCAAGATTTTATCATTTTTCATAGAAGAATTCTACACCAA
CCGTTGTTTTCGGTTGGTTCATCTCCGCCTCCAGGCGCTGACACTTTTTTACCTTCACCG
TCTCCGCCGGCTCCAGATAGTCCTGTTTATCCAGACCCAAGTCAGCCATTCTTCCCTGAA
GTTCCTTCAGGACCAGGGCAGACCGCAGATCAGAATCAACTGCCTACCCCACCATCTGCG
CCTACTAATGGCTCGATGTCAATCCCAACCGCAACCCAGCCTGCCAAACCAGCTAAAAAG
GTTGCAATTGCCGTCTCTGTTGGGATTGTCACTTTGGGAATGCTATCGGGGCTTGCTTTC
TTTTTGTACCGTCACCGGGTCGCTAAACACCCTGGGGAAACGCGAAAGAGGCTTGTTGGA
GGGAACTCCGATAGGTCGCAAGAAGACTCTAGGGTTCCACCCTCCAGCTTTCTTTACATT
GGAACCGTGGAGCCCAGCAGGAGATCGGTGGGTGAAGTGAATGGTGGAGCTAATGGTTCG
CCTTATGGTAAGTTGAATTCAGTGAGGAGGTCGGATCGATATAGGCCGAGCCCGGAATTG
CAGCCATTGCCTCCATTGGCTAAACCTCTTGGGCTTGAGAATTCACCGACGGCAATGCCA
TCTCCATCTTCGTCTTCTTCAGATGAAGAGTCTCGGGGGACGGCTTTTTATACCCCTCAG
GGCTCAACGATCAGCAATGAAGAAAGCTATTACACTCCGGTTTCGCGTCGGGTTAATGGC
AATTTGGTGACTCAGTCGAGGAATGAAATGAATGGGAAAACAAATTCTGTTCCTTGTTCT
AAAAGAACTTCTCCCAAAACAAGGATTTTAGCTTCTTCGCCGGAAATGAAGCATGTTATT
ATACCTTCAATAAAGCAGCAACAGCAGCAGCCACCTTCTCCACATCCTCCGTCGCCAACA
TCGCTACCCCTTCAACAACCACAAGGTCTAGGACCGGAGCCGCATGAGACTCAGGAATTT
ACTCACGCAAAAAGGCCGAAATTCTCCTCTCCTCCACCACCTCCAAATATGGCGCTACTT
CGATCAATTAGCAACAATTCATCCCCACAAAGGACAAAAGTTCCTGTTCCACCTCCGCCA
CCGCCACCACCCCCTATGCCGCCACCAGCAGCCGTAAAACTGTCAGTACCCAGGTCAGTA
AGGAATTTGAAGACCAATGTGACTCCAAAACCTGCCCAACTGTTGAAAAAGCATGAATCT
CGGACCTCAAGTCCCAAAAACAGTGCAGTGAGTGGGGCTAGAAAGTCCATGGAAGAGGTG
GTTAGTTACAAAGGTGTCAGTTCTTCAGAGAAGACAGACGGGGATGACATGGATAGTGCA
AAACCCAAGTTGAAGCCTTTGCACTGGGACAAAGTACGAGCAACCTCGGAGAGAGCTACA
GTGTGGGACCAGATAAAATCAAGCTCATTTCAATTGAATGAGGACATGATGGAGACTCTA
TTTGGCTGCAATTCAACTACAGCAGCACCACCAAAAGAACCTATTAGAAGATCAGTTCTG
CCTCCTGTTAAACAGGAAAACAGAGTTTTGGATTCAAAGAAGTCACAGAACATTGCCATA
CTGTTGAGAGCACTGAATGTAACAAGAGATGAAGTGTCAGAAGCTCTTTTAGATGGTAAC
CCGGAAAGCTTAGGTGCTGAGCTTTTCGAGACTTTGGTAAAGATGGCTCCCACAAAGGAG
GAAGAAATAAAACTTCGAGATTACAGCGGGGACTTATCGAAACTAGGCTCTGCAGAAAGA
TTTCTGAGGACAGTGCTTGATATCCCCTTTGCCTTCAAAAGAGTTGAAACCATGCTCTAT
AGAGCCAACTTTGATACTGAAGTACAATATTTGAGGAAGTCTTTTCAAACCCTCGAGGAA
GCGAGTGACGAATTGAAGAACAGCAGGCTATTCCTCAAACTCCTTGAAGCTGTTCTTAGG
ACAGGAAACCGGATGAATGTTGGAACCAACCGGGGTGATGCTAAAGCTTTTAAGCTTGAC
ACCCTTTTGAAACTTGTTGATATAAAGGGAACTGATGGGAAAACTACACTGCTACACTTT
GTGGTTCAAGAGATCATTAGATCCGAAGGTGCTGGTACTAACTCTACTGATGGGAATCAT
GAAAATAAAATGGCCTCCAACTTTAAGGAGGAGGATTTCAGGAAACAAGGATTGCAGGTT
GTGGCTGGGCTGAGCAGAGACCTCAGCAATGTCAAGAAGGCGGCTGGAATGGATTCGGAT
GTCTTAAGCAGTTATGTGTCAAAGCTTGAAATAGGACTCGAGAAGGCCAGATCAGTTCTA
CAATATGAGAAGCCTGATACGCCCGGGAATTTCTTCAACTCCATGAAAATGTTTCTAAGA
GATGCTGAAGAGGAGATTGCTAAGATAAAGGATGATGAAAGAAAAGCTTTATTGCTTGTG
AAAGAAGTTACTGAATATTTTCATGGGAATGCAACAAAGGAAGAAGCTCATCCCTTAAGA
ATCTTCATGATTGTGAGGGATTTCCTGTCAATATTGGATCATGTCTGCAAAGAAGTGGGG
CTATTGCAGGATAGAACAATGGTGGGTGCTGCTAGATCCTTTCGGATATCTGCAACGGCT
TCACTGCCAGTTCTTAGCAGGTACAATGTGAGACAAGATGGAAGTTCAGATGATGAAAGC
TTGGCTCCTTGA
>GhFH15
ATGCTCTCCTCCCTCTCCCTCTCCTTCTCCTTCTCCTTCTCCTTCTTCTTCTCTTCGTTG
TTGTTTTGGTCATGTCAATCCTTTCCCATTCATAGCCGTCGGATCCTCCATCAACCTTTC
TTGCCATTCGGATCTAGTCCGCCGTCTGATCCTCCTCCTCCGCCTTCTCCTCCGCCTTTT
TCTTCCACTTCTCCTCCTCCCGACTCTCCTTTCTTCCCCTCTTTCTCTTCATCTCCCCCT
CCTCCTTCTCCTTCCTCCTTGGCTTCTTTCCCCGCCAACATTTCCTCCCTTGACATCCCT
CACGCTCCCTCTCCCAACCACAGCTCCCGCACTCTCCTCATCCTTGCCATTGTCGCCGCC
GTTTCCGCTTTCGTCGTCTCTGCTTTTCTCCTCTTCTTCTACTGCCGCCGCCGCAAGCAG
AAACGTAGTTTCGTCGACGATAACAAGACCTTAACGTCCAACAATAGTAGCAGGTTGTAC
CCCAGCAACAATGTTCATAATGCTCGTAAGCTGAGGACAACTTCCGCCACTAGTTCCGAG
TTGCTTTATTTGGGTACGTTGGTAAATTCCCGAGGCGGGATCGGAGACGGCTCCAATAAT
TCGCCGGCCAATGCTAGGTTTGATCCGAGGAAAATGGATTCCCCGGAGCTCCAGCCGTTA
CCGCCGTTGTCTCGACAGAGCACCGGTCGGAACTTTCGAGCCGGTGAAGTTGAGTCGGTT
GCTGAAGAAGAAGAGGATTTTTATTCACCAAGAGGATCTCTCGATGGCCGAGATAGTCCT
AGTCGAAACGGATCCGGGTCAAGAAGAGTATTCGCGACGATTGCTGTAAAAAACATTGAG
TCTACAAGTACTTCATGTTCATCTTCGAGTTCAAGTTCCTCCGGCGGGTCTCATTCACTT
AGTATTTCTCCGCCGGTTAGTTCGAGTCCGGTAAGATCTGACCCGAAATCTCCAGAACTC
GAGCAAGTTCAACCTTCTTCATCTCCGGGGAGGATTTCAGCTGATTCGCCACGACTTCCC
AATGCGTCCAATGGAAATGTACGATCTCCCTCGTCGTCTTCAACTTTAACGTCACCGGAG
AGGGAAAAATCAGATGGCCGAAGATTGCGATCTCCTTCGTTGTCTCCGATGTCGATCCCG
AACCCAGATTCACATGTTTCCGATCGAAACAATGGATCACCATCACTGTCTTCGGCTGCT
ACTTCGCCAAATAGAACGTTGATCGAGAAACTAGATGCATCGATTAGAAATTTCAAGGAT
TTGGTTCGAAATATGGGGACTCCATCGATTTCAGCTTCAGCTGCAACTAGTTCATCAGCC
AAAGGATCTCCGGTTAATGATATGGGTCGAAACCGAACAAGGTCCCCATCAGTTCGTTCA
GCTTCGGCTTCTCCTGAGAAGAACATGGTAAATAATCCGAGTGAATTTCCAAGAATGGTT
AGTGATTTGAATCCAATTGTTAGGTATCCTTCAATGTCATCAGCCTCAACATCACCGGAA
AGGGCTTTGAATGAAAATGAGAATGAGCGGTCTCCTTTACTATCACCGGCTTCATCATCA
TCGGATGGAAGTTTCGGGAAAAGCCCAAAGAAGTCACCATTAGTGGTTGCTTTTTGGGAT
TACAATAGGAGCTCTTCGTTCTCATCTTCAGCTTCTTCATCACTAAGAAGAGATTCGGAT
AATAGTCCTGATGCATCTCCTGTAAGAGTTAGCGGAGATTTAGAGAAGCCTATGTTGACT
CCACCGCCGCCGCCACCTCCTCCTCCTCCGCCTCCTCCAAAGCAACGACGGCTTTGGGAG
AAACCACTTCCATCAGCATCTATAGTAAAACAGATATCGAAGCCGCCTCCTCTTGTGCCC
CCTTCGATGCCTTTTATGACACACAACCCAATTAGTATTTCTCAAGTCGAGTTGCCTACA
AGGTCTGAGTCCGAGGCAGTGGAGGCAGTGGAGGAAGAGGATTCGGAGGAGGCTTCAAAA
CCCAAGTTAAAGCCTTTACATTGGGATAAAGTACGAGCCAGCTCTGATCGTGAAATGGTG
TGGGATCACCTCAGATCAAGCTCATTCAAGTTGAATGAGGAGATGATTGAAACACTATTT
GTCGCAAAAACACCGAATCCTAAACCAAAGCAAGCAACTCCACGTTCTGTTCTTCCTTCA
CCAAACCAAGATAACAGAGTGTTGGATCCCAAAAAGGCACAAAACATAGCAATTTTGTTG
AGGGCACTCAATGTGACCGTCGAGGAAGTTTGTGAAGCCCTTTTAGAAGGTAATGCTGAG
ACACTCGGCACTGAACTTCTTGAAAGTTTATTGAAAATGGCTCCGACCAAGGAAGAAGAA
CGCAAGTTGAAGGACTACAAAGATGATTCACCAGTCAAGCTTGGGCCAGCTGAGAAGTTT
TTAAAAGCAGTTCTTGATATACCCTTTGCGTTCAAAAGGGTGGATGCAATGCTCTACATA
GCTAACTTCGAGTCTGAAGTTGAATACCTTAAAAAATCTTTCCAAACTCTAGAGAATGCT
TGCGAGGAATTGAGAACCAGTAGGATGTTTTTGAAGCTTCTAGAGGCTGTGCTCAAGACT
GGGAACCGCATGAATGTCGGGACAAACCGTGGTGATGCCCATGCCTTCAAACTTGATACA
CTCCTTAAGCTTGTTGATGTGAAGGGTGCGGATGGGAAGACCACACTCCTGCATTTTGTT
GTACAAGAAATCATAAGAACTGAGGGTGCTCGTCTTTCCGATGCTGACCAAACTCAAAGC
TCCACTGTAAACGAAGATGCTCGGTGTAGGAAGCTCGGTTTACAAGTTGTTTCTAGTCTC
AGTTCAGAGCTCACCAATGTGAAGAAAGCTGCAGCAATGGATTCCGAGGTACTTAACAGC
GATGTCTTGAAGCTTTCTAGAGGCATTGAAAACATCAGCGACGTTCTAAGATTAAATGAA
AAAATGGCATTGGATGAGAGCCTGGAGAAGTTTTCCGAATCAATGAACAAGTTCATGAAA
ATGGCCGAGGAAGAGATTATAAGGATTCAAGCCCATGAAAGTGTGGCCTTATCTCTGGTA
AAGGAGATTACTGAATACTTCCATGGGAACTCAACAAAAGAAGAGGCCCACCCATTTAGA
ATCTTTATGGTGGTGAGGGATTTCCTTACGGTTCTCGAACGGGTCTGCAAGGAAGTTGGG
ATGATAAATGAACGAACTGTTGTTAGTTCTGCCCATAAATTCCCAGTCCCAGTGAATCCA
ATGATGCAACCAGTGTTCCCAGTTCCAGTGAATCCAATGATGTCCCAAGCTTTTGCTGGA
TTTCAGGGCAGACCAAGGTATGGTTCTGGTTCTGATGATGAGACTGCATCACCTTAG
>GhFH32
ATGCTTTCCTCCACCTCCTCTGCCGCCGGCGGCTGTTTCTTCTTCCTTTTATGGTGGTCA
TTTTCATCATGTGAAGCACTTCAAGTTCCTAATCGTAGGCTCCTCCATGAACCATACTCC
ACTCTTTCCTCTGAACCACCTTCTCTTCCACCTCCTCCATCTCCACCCAACCCCAAATAC
ACTTTATCTTCCTCCGCCGCCACTTCTCCTCCAGGTTCCCCATTTTTCCCTTCCTTCCCT
TCCGCTCCTCCGCCTCCTCCTCCTTCCACTTTCGCTTCGTTTCCCGCCAATATTTCCTCC
CTTGTCATCCCTCACACTCCCACCCCCAAACATAATTCCCAGAAACTCGTTATCCTTGCT
ATCGCCGCCGTCCTTTCCGCCTCCATTGTCGCCGCTATTATCGTTTTTGTCTATTGTAGA
CAACGTGGGCCGAGACGTGACTGCTTTGAAGATAACAAGACCGTAACGTCGGATAATAGC
AGTAGGGCATGCCAGTACAACCACAATGACAATAACAATAATAACAATGCCGCCGGTGCT
CGTAAGGTGAGAACAACGTCGACAACCAGTTCCGAGTTCCTTTATTTGGGAACTGTGGTG
AACTCACAAGGCCGGTTCGACGACGGTTCCGGTGACTCTCCGGGCAATGACGAGTTAGAT
CAGACAAAAATGTACTCTCCGGAGCTCCACCCATTGCCGCCTCTGTCCCGACAGAACACC
GGTCGGAACTGTCGGGACGGTGAAGTAGAGTACGGTACAGATGATGATGATGATGATGAA
GAAGAAGAGGTGTTTTATTCGCCAAGAGTGTCATTGGGCGGGCGTGATAGTTCGACCGGA
ACCGGATCCGGGTCAAGAAGGGTCTTCACGGCGGCGAAAACCATTGAATCTAGTAGTACT
TGTTCGTGTTCATCTTCCAGTTCGGGTTCTCCGCCCAGGTCTCGTTCCCTTAGTATTTCC
CCGCCGGCTAGTTTTAGGTCGCGATGGCCCGACCCGAAATCTCCTCAACTCGTGCAAACT
CAGGCTTCACCGGAGATGATTTTAATTGATTCACCACGAGTTTCAAATGCATCCATTAAT
GGAACCATACGGTCTCCATCGTTGTCATTGATCTCTACATCACCAGATAGAGTGTTCATA
AGAGAATCAAACGATCCAAACATGGAACCTCCTTCACCGTCGACGGCGTTGGTTGAAAAC
CCTGATTCATCATCACCTTCACTGTCTTCTCCAAACAGAGTGTTGATCGAAAAGCTCGAT
GAATCGATTAAAAACTTCAAGGATTTCGTTCAAAACATGAAAGCTCCATTGATTTTAGCT
TCACCTGGTACTAAAGACTCTCAAGGCAACGATCCTTCAGTTTGTTCAGCTTCTACATCC
CCAGACAGAGCTTTAAATTCACCATTGTTAAACAGAGCTTTCGAGGAAAGCCCAGAAATG
TCACCATTGAAGCCTGATTTTTACAGTAAAGCCCCTTCTTTATCATCTTTAGCTTCTTCA
TCACCAGAAAGAGTTTTAGAAAAAAGCCCTGAATCATCTCCTTTAAGACTTAACAAAGCT
TTACAGAAACCTATCTTATCTCCACCGCCTCCTCCGCCACCTCCTCCACCTCCAAAGCAA
CGACGGCTCTGGGAAAAACCAGTTCCATCAGTATCTTTTGCACAACAAACATCAAAGCCG
CTGCCTCCATTAACACCCTCTTCAACACCATTTATAATGGAAGAACAGGAGGAAGGTTTA
AAACCCAAGTTAAAGCCATTACATTGGGATAAAGTACGAGCTAGCTCTGGTCGTGAAATG
GTGTGGGATCACCTTAGATCAAGCTCATTCAAGTTGAATGAAGAGATGATCGAAACACTA
TTTGTCGTAAATCCGAACTTGAAACCGAATCAAACGACACCGCGGTCCGTTCTTCCATTA
CCAAACGAAGAGAATAGAGTATTGGATCCCAAAAAGGCACAGAACATTGCAATTTTATTG
AAAGCACTCAATGTGACAGTGGAGGAAGTTTCTGAAGCACTTTTAGAAGGTAATGCAGAT
ACACTTGGGACTGGATTTCTTGAAAGTTTATTGAGAATGGCACCAACAATGGAAGAAGAA
TGTAAATTGAAGGAGTATAAAGATGATTCACCTGTTAAGCTCGGTCCAGCTGAGAGATTC
TTGAAGATGGTTCTCGATATACCCTTTGCGTTTAAACGGGTCGATGCGATGTTGTACGTA
GCTAATTTCGAGTCTGAAATTGAGTACCTTAAGAACTCTTTTGAAACTCTAGAGGCGGCT
TGTGATGAACTGAGAAACAGTAGGATGTTTTTGAAGCTGCTAGAGGCAGTACTCAAGACC
GGGAACCGGATGAATGTTGGGACGAATCGGGGCGATGCACAAGCCGTTAAACTCGATACA
CTCCTTAAACTTATTGATGTCAAGGGTGCTGATGGTAAGACAACACTCCTACATTTCGTC
GTGCAAGAAATCATAAGAGCTGAGGGTGCTCGTCTTTCGAATACCAACCAAACACCAAAC
TCCACTTTAACCGAAGATGCTCGGTGTAGAAAACTCGGTTTACAGGTCGTTTCAGGTCTT
AGTTCAGAGCTCACCAATGTTAAAAAAGCAGCTGCAATGGATTCAGAGGCACTCAGTAGT
GATGTCTCCAAGCTTTCTAGAGGCCTCGAAAACATCAGTGACGTCCTACGGTTAAACGAA
ACAATGGGGTTGGACGAGAGCAAAGAGAAATTTTCGGAATCAATGAACCAGTTTATGAAA
ATGGCTGAACAGGAAATCCCAAGGATTCAAGCACATGAAAGGCTAGCACTATCACTAGTC
AAGGAGATTACTGAATACTTCCATGGGAATTCAGCAAAGGAAGAAACTCATCCCTTTAGA
ATCTTCATGGTGGTGAGGGATTTCCTTACGGTTCTCGATCGAGTCTGTAAGGAAGTCGGG
ACGATAAACGAACGAACCATTGTTAGTTCTGCGCATAAATTTCCAGTCCCAGTGAACCCA
ATGATGCAACAAACATTCCCAGTTCCAGTAAATCCAATGATGCAACAAGCTTTTCCTGGA
TTTCAAGGGAACCCACACTATGATTCTGATGATGACACTGCACCATCCTAG
>GhFH31
ATGGGTCGCATTGTGGCGCAGCTACAAGACTACTTTCCTGATGCTTCTTTTATGGTGTTT
AATTTCAGAGAAGGGGAGAGGAGGAGCCTAATTTCAGACATTTTATCTCAGTATGACATG
ACTGTTATGGATTACCCACGGCAGCATGGAGGATGTCAGTTGCTGCCACTTGAAATGATT
CATCATTTCCTTCGATCAAGTGAAAGCTGGTTGTCATTGGAAGGGCAGCAGAATGTGCTT
TTGATGCACTGTGAAAGAGGAGGATGGCCTGTACTCGCATTCATGCTTGCTGGTCTTCTG
TTATATCAAAAGCAGTACAATGGTGAGAAGAAGACTCTTGAAATGGTCTACAGGCAAGCT
CCTAGGGAACTTCTCCAGCTTCTGTCACCTTTGAACCCTCAACCTTCCCAGTTAAGATAT
CTTCAGTATATTTCTAGAAGAAATTTGGGTTCTGATTGGCCTCCATCAGATACACCTCTG
TTTTTGGATTGTTTAATTCTTAGAGTTCTTCCACCCTTTGGAGGGGAAGAAGGGTGCAGG
CCAGTTGTACGTGTTTATGGACAGGACCCCAAAACACCAGCCACTAGAAGTTCTAAACTT
CTGTTTTCAACTTCAAAGAAAAAAAACCAAGTTCGTCACTTCCTAAAGGAAGAGTGTATA
TTGGTAAAAATGGATATTCATTGCCATGTTCAAGGAGATGTTGTGCTTGAGTGCATCCAT
TTAAATGAAGATTTGGTACGTGAAGCGTTGATATTCAGAGTTATGTTTCACACAGCATTT
GTCCAAGCAAATATTTTGATGCTCAACCGTGATGAGATTGATGTGTTGTGGGATGGAAAG
GATCAATTTCCAAAGGACTTTAGAGCGGAGGTACTTTTTACTGACCCTGATGCTGTTGTC
CCTGATCTCCTTGAAGTCATGGAAAGTGAAGATGGGAATGAGATAGAAAGTGCTGCACCG
GAGGAATTTTTTGAGGTGGAAGAGATCTTCAGCAATGCAGTCAATGCGCTCGAAGGAAAG
GTGGATGACAACAGTCTCATAGTTCTTGACAACAAGGTAAAGCAAAAAGAAGTCTGGAGG
GAGAATGTGGATCCTTCTAAATTTCAAGATTGTGCGTCAAATGATGGGAATTACAAGCAG
GATGTTAAGGTTGATTTTAGTATGGATGCAGTTAAGGACATTGCTGTTGATGATGCGAAT
TATAACTTAGATAAGAGGATGGTTTCTGACATTAATGCAGTGAAAGACATTGCTGTTGAT
GATGGAGACATCAAAGTTGAACCAGTGGCATTTACTGTTGATGTGCTGAGGGTCAGAGAA
GCCACTGAAGTCACAGAAGGTGTGCTTGGCAAATTGGAAGAAATGGAGGATAAGGGCAAT
AGAAAAGACTGTGTCCAGCTAAAGAATTCAGAATCTAAGATGTTGCACCAAAGGTTGAAA
AGTGATGTTTCCAAACCTAAACCTGAGAGAACACTGCCTGCTTCAAAGAAACATGCTGGG
ATGGGCCCAAAACCAGCTTTAGATTCTCTTTTGGTGAAATCAAAGAGCAAACAACAAGAA
GCTCAGGGTCCTCCTGTAAGACAAGCAAAACCAAATGTCATATCTCGGTGGATCCCTCCT
AATAAAGGCTCTTATACCAATTCAATGCATGTATCATATCCACCATCACGATATAATAGT
GCATCGGTTGCATTATTATCCAATAGTGTGGCTTTGAAGGATTCGTATTCAAGTGCCAAT
CAAAAGGGCTCTAATGGAGTTTCAATTTCAAAGGATGTTTCATCCAAGCCAAAAAGTGTG
AAGGCTGACCATGTGGAGCTGTCTAACTCTCCAAAAGAAATTTCTAGCGTTCCAATAATT
TTAACATCACCACCTCTTCCGCAACAATCGGCGCCCATTCCACCTAGCCCTCCACCTCCA
TTCTCACCATCATCAGCACCACCACCACCACCTCCTCTCCCCCCACCTCCACCTAGATTT
TCTTTGTGGGTTTCATCATCATTACAAGAAAATGCAACTTCTATTGTACTAAATTCTCTA
TCACCACCACCACCACCTCCTCCTCCTCCTCCTCCTCCTCCTCCGTATGAAGCTTTGTTG
CCTACACGTCCACCACTTCCAAGCGCTTCTCGTCCTCCTCCTCCCCCTCCACCACCACTT
CACAAAGCTTCCCCACCACCACCACCACCACCACCACCACCACCTCCTGGTCATGGAGTT
TCTCCTCCTCCTCCACCCCAACCTCTTTTACGAGGAACTCCATCTTTACCTCCACCTCCA
CTTGCACCCCCACCGACGTCCGGTATCCCACTTCCTCCTTCACCTCCATTGATGAATGGT
GCTCCACCACCAAAATTGGGAGCCATTCCTCCAGCACCTCCACCTTTGCGTGGTGTGCCA
TCAATGCCTGCTCGACATGGAGCACCACCCCCACCACCTCCACCTGTTCGTGGAGCGCCA
GCACCATGCCCACCTCCTATGCAAGGCGCATCACGACCTATAGGTGGAGCACCACCTCCA
CCTCCACCCCCTGGAGGCCGAGCTCCAGGCCCTCCACCTCCACCTAGAGCTCCCGGTGCT
CCTCTAGCCCCATCATTGGGTGCTAGAGTAGTTGATGGTAGAGGAAGAGGGCGTGGGCTA
TCGTCTCCAGCAGCTGCCACAGCACCTAGGAGGTCTTCTTTAAAGCCTTTGCACTGGAGC
AAGGTCACAAGGGCAATACAAGGAAGCTTGTGGGAAGAATTACAAAGACATGAGGCTCAA
ATTGTGCCAGAATTTGATGTGGCAGAGCTTGAGACTCTTTTCTCTGCAGTTGTTCCTAAA
CCTGCTGGTTCAGTTAATAGATCTGGAGTGCGACGCAAGTCAGTTGGATCAAAACCTGAC
AAAGTCCACCTGATTGACTTGAGGAGGGCCAACAACACTGAAATTATGCTCACTAAAGTT
AAGATGCCACTTTCTGATATGATGGCTGCAGTGCTAGCAATGGATGATGTAGTATTGGAT
GTTGATCAAGTGGAAAATCTCATAAAGTTTTGTCCAACCAAAGAGGAAATGGAACTTCTC
AAGGGCTACACTGGTGACAAAGAGAGTTTGGGGAAGTGTGAACAGTACTTTTTGGAACTG
ATGAAAGTGCCAAGGGTAGAGTCCAAATTAAGAGTGTTTTCTTTCAAAATTCAGTTCGGC
TCTCAGATTTCTGAATTCAAAAAGAGCTTAAGCCTTGTAAATTCTGCTTGTGATGAGGTT
CGAAATTCCCTTAAACTAAAGGAGATAATGAAGAAAATTCTCTATCTGGGGAATACTTTG
AACCAAGGAACTGCTAGGGGTTCTGCCGTTGGCTTTAAGTTGGACAGTCTTCTAAAGCTC
ACAGATACACGCGCTTCTAACAGCAAGATGACACTCATGCATTATCTTTGCAAGGTCTTA
GCTGCCAAGAAACCAGCACTTTTAGATTTTCACCAGGAATTTGTCAGCCTTGAGGCTGCA
ACTAAGATACAATTAAAATCTTTAGCAGAAGAAATGCAAGCTATAACTAAAGGATTAGAA
AAGGTTAAGCAGGAGCTAGCTGCCTCTGAAAATGATGGTCCTGTGTCTGAAGTTTTCTGG
GGGACATTAAAGGGATTCCTTTCTGTTGCTGAAGGAGAGGTGACATCCGTAACAAATCTA
TATTCTGTGGTGGGTAGAAATGCAGATGCACTTGCACTCTATTTTGGTGAGGATCCTGCT
CGATGCCCCTTTGAGCAAGTTACTGCAACTCTCTTAAATTTTGTGAGGTTGTTTCGGAAA
GCACACGAAGAGAATATGAAGCAGGTTGACTTGGAGAAGAAGAAAGCTGAGAAGGAGAAG
GCTAAGGGAATTAACCTTACAAAAAAGGGTGCAAATTAG
>GhFH38
ATGCTCTCCTCCCTCTCCTTCTCCTTCTTCTTCTCTTCCTTGTTGTTTTGGTCATGTCAA
TCCTTTCCCATTCATAGCCGTCGGATCCTCCATCAACCTTTCTTGCCATTTGGATCTACT
CCGCCGTCTGATCCTCCTCCTCCGCCTTCTTCTCCGCCTTTTTCTTCCACTTCTCCTCCT
CCCGACTCTCCTTTCTTCCCCTCTTTCTCTTCATCTCCCCCTCCTCCTTCTCCTTCCTCC
TTGGCTTCTTTCCCCGCCAACATTTCCTCCCTCGACATCCCTCACGCTCCCTCTCCCAAC
CACAGCTCCCGCACTCTCCTCATCCTTGCCATTGTCGCCGCCGTTTCCGCTTTCGTCGTC
TCTGCTTTACTCCTCTTCTTCTATTGCCGCCGCCGCAAGCAGAAACGTAGTTTCGTCGAC
GATAACAAGACCTTAACGTCCAACAATAGTAGCAGGTTGTACCCCAGCAACAATGTTCAT
AATGCTCGTAAGCTGAGGACAACTTCCGCCACTAGTTCCGAGTTGCTTTATTTGGGTACG
TTGGTAAATTCCCGAGGCGGGATCGGAGATGGCTCCAATAATTCGCCGGCCAATGCTAGG
TTTGATCCCAGGAAAATGGATTCCCCGGAGCTCCAGCCGTTACCGCCGTTGTCTCGACAG
AGCACCGGTCGGAACTTTCGAGCCGGTGAAGTTGAGTCGGTTGCTGAAGAAGAAGAGGAT
TTTTATTCACCAAGAGGATCTCTCGATGGCCGAGATAGTCCTAGTCGAAATGGATCCGGG
TCAAGAAGAGTATTCGCGACGATTGCTGTAAAAAACATTGAGTCTACAAGTACTTCCTCG
TGTTCATCTTCGAGTTCAAGTTCCTCCGGCGGGTCTCATTCACTTAGTATTTCTCCGCCG
GTTAGTTCGAGTCCGGTAAGATCTGACCCGAAATCTCCAGGACTCGTGCAAGTTCAACCT
TCTTCAACTCCGGGGAGGATTTCAACTGATTCGCCACGACTTCCCAATGCGTCCAATGGA
AATGTACGATCTCCCTCGTCGTCTTCAACTTTAACGTCACCGGAGAGGGAAAAATCAGAA
GGCCGAAGCTTGCGATCTCCTTCGTTGTCTCCGATGTCGATCCCGAACCCAGATTCACAT
GTTGTTTCCGATCGAAACATTGGATCACCATCACTGTCTTCGGCTGCTACTTCGCCAAAT
AGAACGTTGATCGAGAAACTAGATGCATCGATTAGAAATTTCAAGGATTTGGTTCGAAAT
ATGGGGACTCCATCGATTTCAGCTTCAGCTGCAACTAGTTCATCAGCCAAAGGATCTCCG
GTTAATGATATGGGTCGAAACCGAACAAGGTCCCCATCAGTTCGTTCAGCTTCGGCTTCT
CCTGAGAAGAACATGGTAAATAATCCGAGTGAATTTCCAAGAATGGTTAGTGAGTTGAAT
CCAATTGTTAGGTATCCTTCAATGTCATCAGCCTCGACATCACCGGAAAGGGCTTTGAAT
GAAAATGAGAATGAGCGGTCTCCTTTACTATCACCGGCTTCACCATCATCGGATGGAAGT
TTTGGGAAAAGCCCAAAGAAATCACCATTGGTGGTTGCTTTTTGGGATTACAATAGGAGC
TCTTCGTTCTCATCTTCAGCTTCTTCATCACTAAGAAGAGATTCGGAGAATAGTCCTGAT
GCATCTCCTGTAAGAGTTAGCGGAGATTTAGAGAAGCCTATGTTGACTCCACCGCCGCCG
CCACCACCACCACCTCCTCCTCCGCCTCCTCCGAAGCAGCGACGGCTCTGGGAGAAACCA
CTTCCATCAGCATCTATAATAAAACAGATATCGAAGCCGCCTCCTCTTGTGCCCCCTTCG
ATGCCTTTTATGACACACAACCCAATTAGTATTTCTCAAGTCGAGTTGCCTACAAGGTCT
GAGTCTGAGGCAGTGGAGGAAGAGGATGCGGAGGAGGCTTTAAAACCCAAGTTAAAGCCT
TTACATTGGGATAAAGTACGAGCCAGCTCTGATCGTGAAATGGTGTGGGATCACCTCAGA
TCAAGCTCATTCAAGTTGAATGAGGAGATGATTGAAACACTATTTGTCGCAAAAACACCG
AATCCTAAACCAAAGCAAGCAACTCCACGTTCTGTTCTTCCTTCACCAAACCAAGATAAC
AGAGTGTTGGATCCCAAAAAGGCACAAAACATAGCAATTTTGTTGAGGGCACTCAATGTG
ACCGTCGAGGAAGTTTGTGAAGCCCTTTTAGAAGGTAATGCTGATACACTCGGCACTGAA
CTTCTTGAAAGTTTATTGAAAATGGCTCCGACCAAGGAAGAAGAACGCAAGTTGAAGGAC
TACAAAGATGATTCACCAGTCAAGCTTGGGCCAGCTGAGAAGTTTTTAAAAGCAGTTCTT
GATATACCCTTTGCGTTCAAAAGGGCGGATGCAATGCTCTACATGGCTAACTTCGAGTCT
GAAGTTGAATACCTTAAAAAATCTTTCCAAACTCTAGAGAATGCTTGCGAGGAATTGAGA
ACCAGTAGGATGTTTTTGAAGCTTCTAGAGGCTGTGCTCAAGACTGGGAACCGCATGAAT
ATCGGGACAAACCGTGGTGATGCCCATGCCTTCAAACTTGATACACTTCTTAAGCTTGTT
GATGTGAAGGGTGCGGATGGGAAGACCACACTCCTGCATTTTGTTGTACAAGAAATCATA
AGAACTGAGGGTGCTCGTCTTTCCGATGCTGACCAAACTCAAAGCTCCACTGTAAACGAA
GATGCTCGGTGTAGGAAGCTCGGTTTACAAGTTGTTTCTAGTCTCAGTTCAGAGCTCACC
AATGTGAAGAAAGCTGCAGCAATGGATTCCGAGGTACTTAACAGCGATGTCTTGAAGCTT
TCTAGAGGCATTGAAAACATCAGCGACGTTCTAAGATTAAATGAAAAAATGGCATCAGAC
GAGAGCCTGGAGAAGTTTTCCGAATCAATGAACGAGTTTATGAAAATGGCCGAGGAAGAG
ATTATAAGGATTCAAGCCCATGAAAGTGTGGCCTTATCTCTGGTAAAGGAGATTACTGAA
TACTTCCATGGGAACTCAACAAAAGAAGAGGCCCACCCATTTAGAATCTTTATGGTGGTG
AGGGATTTCCTTACGGTTCTTGAACGGGTCTGCAAGGAAGTTGGGATGATAAATGAACGA
ACCGTTGTTAGTTCTGCCCATAAATTCCCAGTCCCAGTGAATCCAATGATGTCCCAAGCT
TTTGCTGGATTTCAGGGCAGACCGCGGTATGGTTCTGGTTCTGATGATGAGACTGCATCA
CCTTAG
>GhFH37
ATGCCTCATTACATAGCTTCTACTCCACCAATACCACTACCACCACCTTTATTGCTGGGA
ATGCGTGCATCTTCTTCACTGCCCTCACCAATGCCTCATTCTCCATCTGCTCCCCTTGAA
CTACCCCCATTGATGTCTACTACCCCATCTCCTCCACCACCGCCATTAACTAGTGCCCCA
ACTCCACCTCCATTACCCCCATCAATGTCTACTACCTCAATTCCTCCTTCACCACCCTCA
TTGATCTGTAGTGCCACAATTCCTCCTCCACCTCCATCACAACCCCCATTGATGTCTAGT
GCCCTCCCTCCTCCACGTTCATCACCCCTATTGATGTCTAACGCCTCACTTCCTCCGACA
CCTCCATCACCCCCATCAATATCTAGCTGCCCTCTTCCTCCTGCTCTTCCACTCCCATCA
ATGTCTAGCGTCCTACTTCCTCCTCTAGCTCCACTACCCCCCTTGATGTCTAGTGTTCCA
CCTCCACCTCCTCCTCCTCCAACTCCATCACCCTTATCAGTGTATGGCACCCCACTTCCT
TCATCTCCACTAGCCCTATCAATGTCTAGTGACCCACCTCCACAACTCCCATCAATGTCT
AATGCCCTACTTCCTCCACCTTCACCACCCTCTTTGACGACTATTGCCCCACTTCCTTTT
CTACCTTCACCATCCTTTTCAATGACTAGTGTTCCACCTCCTCCACCTTCATCTCTACCT
CCCCAATTGACATCTAGTTCCCTAATTCCTTCTCCGCCTTCACCATCCTCTTCAACAACT
AGTGTCCCACTTCCTCCTCCACCTTCACCACCCTCTTCAGCAACTATTGCCCCACATCCT
CCTCCACCTTCACCACCCTCTTCAACGACTACTGTCCCACTTCCTCCAACCTCACCACAT
TTTTCAACTACTATTGCCTCGTCTCCTCCATCTCCACCACCTCCACCAATGTGTAGTACT
CCACTTCCTCCATTTTCACCACCCTTTTCAACTACTATTGCCTCGTCTCCTCCATCTCCA
CCACCCCCACCAATGTGTAGTACTCCACTTCCTCCACCTTCACCACCCTCTTTGACTAAT
ATTGTCCCATCTCCTCCAGCTCCACAACTCCCATCAATGTCTAGTGCTTCACTTCCTCCA
CCTTCACCACCTTCTTCAGTTACTAGTGCCTTACCTCCTTCAATTCCACCACTATCTCCA
CCTCCCCTATTGATGTCTACTGCCTCGTTTCCTCCTCCACCTTCACCACCCTCTTTGACA
ACTAGTGCCCCACCTCCTCCATCTCCACCACCCCCATCAATATCTAACACCCCACTTCCT
CCCCCGTCGGTATCTAGTGCTCCACTTCCTCTTTCACCTTCGCCAACCACTTTGATGACT
AGTGCCCCACCTCCTTCACCTTCACTACCATCTCCACCTCCCACATTGATGTCTACTGCC
CCACTTCCTCCTCCATCTTCACCACCCTCTGCAACGACTAGTGCCCCACCTCTTTTGTCT
CCATCACCCCTATCAATATCTAGCATCCAACCTCTTCCCTCATCGATGTCTAGTGCTTCA
ATTCCTCGTTCTCCTTCACCAACCACTTTGACAACTAGTGCCCTACCTCCTCCATCTCCA
CCACCCTCGTCAATATCTAGCACCCCACCTCCTCCTTCACCAACCACTTCGATGACTAGT
ACCCCACCTCCTCCATCTCCACCACCCCCATCAATATCTAGCACCCCACCTCCTCCCTCA
TCGATGTCTAGTGCTTCAATTCCTCCTTCACCTTCACCAAATACTTTGATGACTAGTGCC
CTACTCCCTCCATCTCCACCACCCCCATCAATATCTAGCACCCCACCTCCTCCTTCACCA
ACCACTTTGACGACTAGTGCCCCACCTCCTCCATCTCCACCGCCCCCATCAACATCTAAC
ACCCAACCTCCTTCCCCATCGATGTCTAGTGCTTCACTTCCTCCTTCACCTTTATCAACC
ACTTTTTCAACTAGTGCCTCACCTCCATCTCCACCACCCCAATTGGTGTCTAGTGCCCCA
CCTTCATCACCCCCATCAATGTCTAGTGTCTCACCTCCTCCACCTCCACCACCCTTATCA
ATGTTTGATGTCCCTCATCCACCCCTTCCCCCATTACCTGGAGTGCCACCTCCACCTCCT
ACCCCCCTTGGAGCACCACCCCCACCACCTCCACCTGTTAATGAAATTGCAACACCAGCC
CCACTTATGCATGGAGCTCCACCACCTCCACCGTTGCCTCCTACTGTTGGAGAACCACCT
CCACCGCCACCTTCTGGGGTACCGCCACCTCCACCGCCGCCTCTTGGAATTGAACCACCA
CTTCCAACGCCACCTCTTGGAGTTGGACCACCACCGCCACCACCACCTCCAGGAGGAGGA
GCACCACCTCCGCCACCACCTCCTGGTGGAGGAGCACCACCTCCGCCACCACCTCCTGGA
GGAGGAGCACCACCTCTGCCACCACCTCCTGGTGGAGGAGCACCACCTCCGCCACCACCT
CCTGGAGGAGGAGCTCCTGGCCCTCCAGCACCACCTGGAGCTGTTGGTGGTGGACCTCCG
CCGCCTCCACCATTCGGTGCCAAAGGAGCTGACGCAAGAGGAAGAGGGCGTGGGCTATCA
CGTTCAGGAGCTATTCAAACAGCTAGGAGATCCTCCTTAAAGCCCTTACACTGGAGTAAA
GTCTCAAGGGCAATACAAGGAAGCTTATGGGAAGAATTGCAAAGACATGGAGAGCCTCAA
GTTGCACCAGAATTTGATGTGTCAGAGCTTGAGACTCTTTTCTCCAACGTTGTTCCTAAG
CGTTCAGGTGACAAAGGGAAAGGCAAGTCAGCTGGACCAAAAACTGACAAAGTCCACCTG
ATTGACTTGAGGAGGGCTAACAACACTGAAATTATGCTCACTAAAGTTAAGATGCCACTT
CCTGATATGATGGCTGCAGTGCTAGCAATGGATGATACGGTATTAGATGTTGATCAAGTG
GAAAATCTCATAAAATTTTGTCCAACTAAAGAGGAAATGGAACTTCTCAAGAACTACACT
GGTGACAAGGAGAGTCTAGGGAAGTGTGAACAGTACTTTTTGGAGCTGATGAAAGTGCCA
CGAGTAGAGTCAAAACTAAGAGTGTTTTGTTTCAAGATTCAGTTCCGAACTCAGGTTTCT
GAATTTAAAAGGAGCTTAAATATTGTAAATTCTGCATGTAATGAGGTACGAAATTCCCTT
AAATTGAAGGATCTCATGAAGAAAATTCTCTATCTAGGAAATACATTGAACCAAGGAACT
GCAAGGGGTGCTGCTGTTGGGTTTAAGTTGGACAGTCTTCTAAAGCTCACAGATACACGT
GCTTCTACCAGCAGGATGACGCTAATGCACTATCTTTGCAAGGTCCTAGCTGCCAAGAAA
CCAGCTCTATTAGATTTTCACCTCGATTTTGTTAGCCTTGAAGCTGCTACTAAGATACAA
TTAAAAGCTTTAGCAGAAGAAATGCAAGCTATAATTAAGGGATTAGAAAAGGTTAAGCAG
GAGCTGGCTGCCTCAGAAAATGACGGTCCTGTTTCCGAAGTTTTCCATAAGACATTAAAG
GAATTCGTTAGTGGTGCTGAAGCGGAGGCAGCATCTGTAACAAATCTATACTCTATGACG
GGTAGAAATGCAGATGCACTTGCACTCTATTTTGGTGAGGATCCTGCCCGATGCCCATTT
GAGCAAGTTACTTCAACACTCTTAAATTTTGTGAGGTTGTTTCGAAAAGCACACGAAGAG
AATGTAAAGGAGGCTGAAGCGGAGCAGAAGAAAGCCGAGAAGGAGGCTGAAACAGAGAAG
AGTAAGGGAAAGCAGGAAGCGGAATAG
>GhFH40
ATGGGTTTTGGTTTTCAGATTCTTCACATGATTTTCATCATACTCATATTGCAAAGCTCT
TACATTTTGATTGCTGATGCTTTAATGGAGTATACAGCAGAGGGGTTCAGAGTTGATGGG
GTACAACAATTGTATTTCATGGAGGGAAGTGGGGGCAATGAGAACAAGATTGAGAAAGTT
TCAGGACAGGATGATAATGAAGTAAAAATAGCTTCAATTGTGCTAAAGTTTAGAGCTTTA
CTTGGACTGAAAAGCAGTACCAAAACAAGAACTCCATTAAAGGGTGTTAATGGATGTTGT
TACTCACCATCTCCTTCTCCATTACCAAACATTGAAGCTGAGGTTTCAGTTCCAGTTCCA
GCACCAGCGCCAGCAGTGCCAAAGGTTTCCCATTTCCTTTCTCCACCGCCTTGGTCAAGT
TCCAAGCCTCAACCTTACAAAGTTCATGAACAAAATGGAGATGAAGGAAGAGTTAAAAGG
ATTCTGGTACCAGTCCTTGTGTCTGCAGGTGCTGTTTCTTTAGCTTGTGTTCTTGGGGTA
ATCTGTTTTTGTGGCAAAATCAGGAAGTACAAAAGGAAATCAATGAAAACAGGAAGAATC
AGAGGGAAATCTAAGTGTTTCAGTTCACAAAATTCATCAAACAAGGTGAGTTTAGATCCG
AGCATTGATCTTTTTTATCTTAATTCCTTGGGAGTGAGCTTAGAGCAGCAACAAGCTTGT
TTGAAAACATCACCAAATCATAGCAAAAACTGTTCAACAAGGGAAATTACATCAGTCCAT
GAAGATGTAGAATCAGGAAGATATGATTCTGATCGTGGGAAAAGCTCAGTTTCTGGCAAA
ATAATTCCCATGGAATGTCATTCATCTGATGATCAATCTTTTCATTCCTTTGTTGATTCC
CATTCACCAAATGCTAGGCTTTCCAATGCTTCAGCTGGTAGTCTTAATGATACATCAGAC
ATTCCCATGGATGTATCAAAGAAATCTCCATCGCCGCAGCATTCCACGCCCCTACCGCCA
CGACCACCGCCACCGCCTCCTCTCCCTCCGGTTGCGCGTGTTGCTCCTTTAAGTTTTGCC
TCATCAGCAACAACTAGAGCAACAATGAGAACTTCAAGTTCAAGTTCTTCAACATTGCTC
AATGAAACACCTTCTAGGAATTCAGATTCTTCATTAGGACTAAACCAAAACGAAGCTAAC
TTGGCTGACACCTCGTTTTCACCTAGAATACCTTCTACTGTTTCACCAAGTCCACCTAGT
GCCATTCCTCCACCACCGTGTCCACCTCCCTTTCTGAAAAGTCCACCTCCTCCACCACCC
CAACTTCCACAGTACTCACCAATAGGCAAAGATGGTGTTCCATTGCCAAAATTGAAGCCA
CTTCATTGGGACAAAGTGAGAGCTGCACCAGACAGGTCTATGGTATGGGACAAGCTGAGG
TCAAGCTCATTCGAATTGGATGAGGAAATGATGGAGTCACTTTTCGGATACAACATTCAA
AATCCAATGAAGAATGATGAAACAAAAAGCAAAACCCCTTCTCCAAGTAAGCATGTACTT
GAGCCCAAGAGATTGCAGAACATTACCATTCTCTTAAAAGCACTGAATGTAACAGCTGAG
CAAGCTTGCAATGCATTGATGAAAGGAAATGGATTGTTTTTACAACAATTAGAAGCATTA
GTGAAAATGGTACCCACCAAGGAAGAAGAGACTAAGCTTTATGGCTACAAAGGAGATGTC
AATGAGTTGGGGTCTGCTGAGAAGTTTGTTAAAGTGCTTTTAAGTGTTCCGTTTGCCTTT
TTACGTGCCGAAGCTATGCTTTACCGAGAAACTTTCGATGACGAGGTTATTCATCTTAAA
AGCTCATTTTCAATGCTGGAGGAAGCCTGCAAGGAACTCAGATCAAGCAGACTCTTCTTA
AAGTTACTTGAAGCTGTACTCAAAACTGGCAATCGAATGAACGTTGGGACAATCCGAGGA
GGCGCTAGAGCGTTCAAGCTTGATGCCCTCCTTAAGCTTGCTGATGTGAAAGGAACTGAT
GGGAAGACTACTTTGCTCCATTTTGTTGTCCAAGAGATTGTTCGTTCGGAAGGAATAAGA
GTCTCAGATAGCATTATGGGGAAGATCAACCAGCGAAACAAAACCAGAACAGCTGAAGAA
AAAGAAGAAGATTACAGAAGAATGGGACTAGACCTTGTTTCGGGTTTAAGTACCGAACTT
TACCATGTCAAGAAGACAGCAACACTTGACCTCGATGTTCTTGCAAGTTCTGTCTCAAAC
CTATCGGATGGCAAGGCCAAACTGCAACATCTAGTTCGAGAAGAGCTATCAACAGACGAA
AAAAGCGGGAATTTCGTTCGTTCGATGAACTCCTTCCTGGATTATGCAGAGAAGAATCTA
AAGGAGCTGGAAGAAGATGAACATAAAGTCCTTTTACATGTTAGAGAAATTACAGAATAT
TTCCATGGAGATGTGAGCAAAGTAGATGAAGCAAATCCGCTAAGGATATTCGTGATCGTA
AGAGACTTTCTGGGAATGTTGGATCATGTTTGTAAAGAGCTTAGGAACTTGAAAGTCCCA
AGTAGTCCTAGCCCTCTGGCTCCATTTCGATAG
>GhFH39
ATGAGATTGAGATCTCATCCACATTTCACCTTCTTTTTCTTCTTGCTTTCATTGTTCTTG
TCATCTTCTTCTTCTGTAATTCAAGATTTTATCATTTTTCATAGAAGAATTCTACACCAA
CCGTTGTTTTCGGTTGGTTCATCTCCGCCTCCAGGCGCTGACACTTTTTTACCGTCACCG
TCTCCGCCGGCTCCAGATAGTCCTGTTTATCCAGACCCAAGTCAGCCATTCTTCCCTGAA
GTTCCTTCAGGACCAGGGCAGACCGCAGATCAGAATCAACAGCCTACCGCACCATCTGCG
CCTACTAATGGCTCGATGTCAATCCCAACTGCAACCCAACCTGCCAAACCAGCTAAAAAG
GTTGCAATTGCCATCTCTGTTGGGATTGTCACTTTGGGAATGTTATCGGGGCTTGCTTTC
TTTTTGTACCGTCACCGGGTCGCTAAACACCCTGGGGAAACGCGAAAGAGGCTTGTTGGA
GGGAACTCCGATAGGTCGCAAGAAGACTCTAGGGTTCCACCCTCCAGCTTTCTTTACATT
GGAACCGTGGAGCCCAGCAGGAGATCGGTGGGTGAAGTGAATGGTGGAGCTAATGGTTCG
CCTTATGGTAAGTTGAATTCAGTGAGGAGGTCGGATCGATATAGGCCGAGCCCCGAATTG
CAGCCATTGCCTCCATTGGCTAAACCTCTAGGACTTGAGAATTCACCGACGGCAATGCCA
TCTCCATCTTCGTCTTCTTCAGATGAAGAGTCTCAGGGGACGGCTTTTTATACCCCTCAG
GGCTCAACGATCAGCAATGAAGAAAGCTATTATACTCCGGTTTCGCGTCGGGTTAATGGC
AATTTGGTGACTCAGTCGAGGAATGAAATGAATGGGAAAACAAATTCTGTTCCTTGTTCT
AAAAGAACTTCTCCCAAAACAAGGATTTTAGCTTCTTCGCCGGAAATGAAGCATGTTATT
ATACCTTCAATAAAGCAGCAACAGCAGCAGCCGCCTTCTCCACATCCTCCGTCGCCACCA
TCGCTACCCCTTCAACAGCCACAAGGTCTAGTACCGGAGCCGCATGAGACTCAGGAATTT
ACCCACGCAAAAAGGCCAAAATTCTCCTCCCCTCCTCCACCTCCAAATATGGCGCTACTT
CGATCAATTAGCAACAATTCATCCCCACAAAGGACAAAAGTTCCTGTTCCACCTCCGCCA
CCGCCACCACCCCCTATGCCGCCACCAGCAGCCGTAAAACTGTCAATACCCAGGTCAGTA
AGGAATTTGAAGACCAATGTGACTCCAAAACCTTCCCAACTGTTGAACAAGCATGAATCT
CGGACCCCAAGTCCCAAAAACAGTGCAGTGAGTGGGGCTAGAAAGTCCATGGAAGAGGTG
GTTGGTTACAAAGGTGTCAGTTCTTCAGAGAAGACAGACGGGGATGACATGGATAGTGCA
AAACCCAAGTTGAAGCCTTTGCACTGGGACAAAGTACGAGCAACCTCGGAGAGAGCTACA
GTGTGGGACCAGATAAAATCAAACTCATTTCAATTGAATGAGGACATGATGGAGACTCTA
TTTGGCTGCAATTCAACTACAGCAGCACCACCAAAAGAACCTATTAGAAGATCAGTTCTG
CCTCCTGTTAAACAGGAAAACAGAGTTTTGGATCCAAAGAAGTCACAGAACATTGCCATA
CTGTTGAGAGCACTGAATGTAACAAGAGATGAAGTGTCAGAAGCTCTTTTGGATGGTAAC
CCGGAAAGCTTAGGTGCTGAGCTTTTCGAGACTTTGGTAAAGATGGCTCCCACAAAGGAG
GAAGAAATAAAACTTCGAGAGTACAGCGGGGACGTATCGAAACTAGGCTCTGCAGAAAGA
TTTCTGAGGACAGTGCTTGATATCCCCTTTGCCTTCAAAAGAGTTGAAACCATGCTGTAT
AGAGCCAACTTTGATACTGAAGTACAATATTTGAGGAAGTCTTTTCAAACCCTCGAGGAA
GCGAGTGACGAATTGAAGAACAGCAGGTTATTCCTCAAACTCCTTGAAGCTGTTCTTAGG
ACAGGAAACCGGATGAATGTTGGCACCAACCGTGGTGATGCTAAAGCTTTTAAGCTTGAC
ACCCTTTTGAAACTTGTTGATATAAAGGGAACTGATGGGAAAACTACACTGCTACACTTT
GTGGTTCAAGAGATCATTAGATCCGAAGGTGCTGGTACTAACTCTACCGATGGGAATCAT
GAAAATAAAATGGCCTCCAACTTTAAGGAGGAGGATTTCAGGAAACAAGGATTGCAGGTT
GTGGCTGGGCTGAGCAGAGACCTCAGCAATGTCAAGAAGGCAGCTGGAATGGACTCGGAT
GTCTTAAGCAGTTATGTGTCAAAGCTTGAAACAGGGCTCGAGAAGGTCAGATCAGTTCTA
CAATATGAGAAGCCAGATACATCCGGGAATTTCTTCAACTCCATGAAAATGTTTCTAAGA
GATGCTGAAGAGGAGATTGCTAAGATAAAGGATGATGAAAGAAAAGCTTTATTGCTTGTG
AAAGAAGTTACTGAATATTTTCATGGGAATGCAACAAAGGAAGAAGCTCATCCTTTAAGA
ATCTTCATGATTGTGAGGGATTTCCTGTCAATATTGGATCATGTCTGCAAAGAAGTGGGG
CTATTGCAGGATAGAACAATGGTGGGTGCTGCTAGATCCTTTCGGATATCTGCGACGGCT
TCACTGCCAGTTCTTAGCAGGTACAATGTGAGACAAGATGGAAGTTCAGATGATGAAAGC
TTGACTCCTTGA
>GhFH34
ATGCAAGGGAGTTTATGGGCTGATTCTCAAAAGCAGGATAATCAATCAAGGGCCCCTGAA
ATTGATATGTCTGAACTTGAAAGTTTATTCTCAGCTGCCTCTGCTTCAGATGGCAGTAGT
GCTAAACTTGGAGGCCGACGAGGTTCTAACATCAATAAACCTGAGAAAGTGCAATTAGTT
GAGTTGCGCAGAGCATATAATTGTGAAATAATGCTCACAAAAATAAAAATCCCTCTGCCC
GATATGATTAATGCTGTACTAGCATTGGATTCTTCAGCTCTTGATATTGACCAGGTGGAG
AATCTGATTAAATTTTGTCCCACTAAGGAAGATATGGAACTGCTAAAGAATTATACAGGT
GACAAGGCAATGCTTGGAAAGTGTGAACAGTTTTTCCTAGAGTTGATGAAGGTTCCACGA
GTAGAATCAAAATTGCGAGTATTTGCATTTAGAATCACCTTTTCTTCTCAGGTGGATGAC
TTAAGGTCTAACCTGAGCATTATTAATAATGCGACCAGAGAGGTAAAAGAATCTGCAAAA
TTGCGTCAGATAATGCAGACAATTCTCACATTGGGAAATGCTTTGAATCAAGGCACTGCA
CGAGGATCTGCGGTGGGATTCAAATTGGATAGCCTCCTTAAATTATCTGATACGCGTGCA
AGAAACAACAAAATGACTTTAATGCATTATCTATGCAAGCTTCTATCGGAGAAAATGCCA
GAGTTGCTGGATTTTGATAAAGATCTTGTTCATTTAGAAGCTGCTTCTAAGATTCAATTG
AAAAATCTTGCTGAAGAAATGCAAGCTGTGAGTAAGGGTCTTGAAAAGGTTGAGCAAGAA
CTCACCGCTTCAGATAATGATGGTGATATCTCTTTGGGCTTTCAGAAGGTGTTGAAGAAT
TTCCTTGATACGGCTGAAGCTGAAGTGAGGTCACTTATCTCCTTGTATTCTGAAGTGGGA
AGAAGTGCGGATTCATTATCCCAATACTTCGGAGAGGATCCTGCACGATGTCCTTTTGAA
CAAGTGACTCAGATATTGGTTGTTTTCGTTAAGATGTTTAAAAAGTCGCGAGAGGAGAAC
GAGAAGCTGGCTGATGCCGAGAAAAAGAAATTGGAGAAGGAAGCCGTCAAAGAACGAGCA
GCAGCAAATGTAACTGTAAAGAAGGATGGGACCGATATGAATGAGCCGAATCTTACTTCT
CATATCCTGAATTCTCACATTCTGAAACACGCTCCGTAA
>GhFH33
ATGATGGTGAAGATATATGGTGTTGTAAGAACAATTTGTTTAGGGTTTTTGGCAGCTCTG
CTATGTGTTTCATTGACTTGCAGCTTAGATTACAGTAAGGTTGAAGAGGAAGAAGCATTT
TTTAACCAATTAGTAGATCCAGTAACTGGAGAGATTGATGAGAATCTGGCTGAGTTGTTG
TGGATAAGTTGTAGACAAGATTTGAATGGTTTAAATGAAGCTTTTGGAGATCCGAACTTA
TATCTTCTTGGGGAAACGTTCGGTACAACCAACGATATTACTACAAAAGGTTACTCATTA
GCAAAAGAAAACAGTCAGAACTTAATTAGCGTTCTCCATCCAGAGCTTAAACAAGCTATT
TCTGACTGCATAAGAAAGAATAATCTTTTATTCCAAGTGTCCGGAGAAGATTGTGGCCTT
AAGACTTGGTACATTCGATATATTGATTCACTGTTTCATTGGCATGATGTTCCTAGAAGG
ACTTTAGCTACTCAGAGCATTGCAATAGCCCCTTCCCCAAACTTAGGCCCGTCTATAGCT
CCGGCTCCTTCTCCTACTTCTTTTTTTCCTCGTTTGAGTCCAGCTTCATTGCAAAGTCCG
GCATCTTTACCCTCTCCACTCCCTTCTACGAATAATCTTCCGGAAAGTACAAGTCCAACC
AACGTCGATCCGAGACACAAGGGGAATGATAATAGTAGAACAATTATTATTGCTTGTGTT
GTGACTGCAGTAGTAACATCGGTTGTTGCGGTGTTATTCTTCATTTTATGCTGTCGTAGA
GGTTCAGCATCTAAACAAAATGATGAGAGGCCCCTTCTCAGTTTAAGCTTAAATGATTTC
TCCGGTGGTTCTTCTCATGCATATGCTTTTGGAACTAATAAAGAAGAGAAGCTAGGACAT
CATCAATCATTAGGAAATGAATCAAGCCTACATAAAAAGACCTCGAGTTACGGGAATGTT
TATGTTGAATCTAATGCTCAACAAATCTCCTTTGATGGTGGGAAGTCATCGTTCGGAGCT
GTCGGTGCTGCCAATAAAGCCTCAGTTGAATCTTTTGATACTATTCCACCGCTACCATTG
CCTCCAGGAAGGGTCGGCGCTTCCCAACCTGGATTACCTCCTTTGAAGTCTACTCTTCCT
CCAGAACCTCCTGCCCCGATTAGAGCTAGTTCTCCTCCACCACCACCACCTCCTGCCCCA
ATTAGAGCCAGTCCTCCTGCACCACCTCCCGCACCACCACCCTCTATGAAACCTGCTTCT
GCCACTATGGCCCCCCGACCTCCTCCACCACCTATGCCTCCAGGTGCTAAACCTGGTCCC
CGCCCACCACCTCCTCCAAGTACCGGTATTGGTCCTCCTAGGCCACCTCCACCAATGCCC
TTAGGTTCCAAGGTGCCTAGACCACCAAGTGGACCGCAACGAACAGCAAATGCTATCTCT
GTCGAGGGGTCTGGTTCAGTGGACGATACCAATGCTCCTAAAGCTAAACTGAAGCCATTT
TTCTGGGATAAAGTTGCAGCTAACCCTGACCATTCGATGGTTTGGAATCAGATTAAATCC
GGATCATTCCAGTTCAATGAGGAGATGATAGAAACCCTGTTCGGGTATGCATCTGCTGAC
AAGAACAAAAATGATAAAAAGAAAGATGCTTCTACACAGGAATTCGTGCCTCAGTACATT
CAACTCCTTGATCCCAAGAAGGCACAAAATTTAGCTATCCTTTTGCGGGCATTGAATGTG
ACCACAGAAGAAGTTTGCGATGCACTTCGTGAAGGAAATGAGCTCCCCGTTGAACTCCTT
CAAACATTATTGAAGATGGCCCCGACGATGGATGAAGAACTCAAACTCAGAATGTTCAAT
GGTGAAATTTCTCAACTCGGTCCTGCTGAGCGGTTCCTAAAAGTTTTGGTCGACATTCCT
TTTGCTTTTAAACGAATGGAAGTGCTGCTTTATATGTGCTTTCTTTACGAGGAGGTTACT
TTTGCTAGAGAGTCTTTTAAAACATTAGAGATTGCATGCAAGGAACTCAGAAGTAGCCGC
TTATTCCTCAAGCTCTTAGAAGCTGTTCTTAAAACCGGAAATCGCATGAATGATGGGACA
TTCCGTGGTGGTGCACAAGCTTTCAAGCTCGACACACTTTTGAAGTTATCAGATGTCAAA
GGAGTAGATGGTAAGACCACGCTATTGCACTTTGTCGTCCAAGAAATTATACGCACAGAA
GGTTTAAGAGCTGCCCGTGCTGCAACAGAAAACAAAAGTTCTCTTCTTGAGGATGTTTCC
CCCGATATGGAAGAGCACTTCCATAACCTTGGTCTTGAGGTGGTTTCACGTCTAAGTAGT
GAACTCGAAAATGTCAAGAAAGCAGCAGCTATCGATGCCGAAACCTTAACAGGAACGGTT
GCCAAACTTGGCCATGGACTCCTAAAAGCACGAGATTTCTTGAAGTCGGAGATGAAAAAT
ACGAACGAACAAAGTGGTTTCCATGAAGCATTAAAGAGTTTTGTGCAGAATGCAGAAGTC
GATGTCACGTCATTGCTCGAGGAAGAGAAGAGAATAATGGCATTAGTAAAGAGCACTGGT
GATTATTTTCACGGTAACGCACATAAAGACGAAGGCTTACGCTTGTTCGTCATAGTACGC
GACTTTTTGATAATTTTAGACAAGGTTTGCAAAGAAGTTAGAAATGCCCCAAGGAAACCA
GTTAAAACACATAAAAAACATGCTTCCAATCCATCATCTTCTTCTTCTGAGTCTCGTCTT
GCACCAACTTCTCTTGATCCTCATCAGAAGCTTTTTAATGCAATTGCCGAACGAAGGATG
GAAAATTTTAGTTCTAGTTCCGATGACGAGAGTTGA
>GhFH17
ATGAGAGCAGCTTATCATATTCTCCTCTTTTTCATCTTACTACCATTGTCTTCACCAACA
TCAAAAGCTGCTGTTTCTGTAATTGAGGATTTTATCATTTATAGAAGAATTCTACACCAA
CCATTATTTCCAGCTGGTTCAGCCCCACCTCCAGGGACCGACAATTCTATACCTCCACCG
TCTCCTCCGCCGCCTGACCCAACTCAGCCATTCTTCCCTGAAGGTCAGCAATCCCCAGAT
CAGAATCAACAATCTACACCACCAGCTGCAGTGGCCAATGGCTCAATCCCAATCCCAACC
GCAACACAACCCACCAAACCAGCTAAAAGAGTTGCAATTGCAATCTCTGTGGGGATTGTA
ACCTTGGGAATGTTATCAGGACTTGCTTTCTTTTTGTACCGTCATAGGGCTAAACACCCT
GGAGATACCCAGAAGCTTGTTGGAGGGAACTCGGAGAGGTTCCAGGAAGATTCCGGGGTG
CCACCTTCCAGTTTTCTTTACATTGGAACAGTGGAGCCAATGAGGAGATCGGTGAGTGAA
GTGAACGGAGGAGCCAATGGTTCACCTTATCATAAATTGAACTCAGGGAAGAGATGGGAT
CGGTATAGGCCAAGTCCTGAACTGCAGCCATTGCCTCCTTTGGCTAAGCCTCCTGCATTT
GAGAATTGTTCACCCACGGCAATGTCACCTTCATCATCTTCTTCTGGTGAAGAGAGTCAG
GGGACTGGTTTTTATACCCCCCAGGGCTCAACTATTAGCAATGAAGAAAGCTATTATACT
CCGGCTTCACGTTCGATTAGTGGCGGTTTGGTGACTCCGGCCAAGACAGAAATGAATGGG
AATACTAATTCTGGTCGTCCTCGTTCCAAAAGAACATCTCCAAAAACAAGGCTTTTGGCT
TCTTCACCCGAAATGAAGCGTGTTATTATCCCTTCAATAAAGCAGCAGCGGTCGCAGCTG
CCTCCTCCTCCTCCACCACCACCGCCTCTTCAACAATCACAAAGCCTAGCCCCTGAGTTA
CATGAGACCGAAGAAACTACTTGTGCAAAAAGGGCGAAATTCTCCTCCCCACCTCCTCCT
CCAAATGTGGCGTTACTTCGATCAATTAGCAGCCATATGTCCCCACAAAGAACAAAAATT
CCACCTTCGCCTCCACCTCCACCTCCACCGCCCCCTCCGTTCCCAGCAACGGGACCTTCA
ATTCCGAGGACAGTAAGGTCCTTGGAAACCGATGTGTCTCTAAAACCTTCCCCAGTGTTA
AAAACGCAAGAATCCTCGACTCCAATTCCCGATATAAGTGAAGGGGGTGGGAGTAGAAAA
TCCATGGAAGAGGTTAATCATAAAGCTGGCAGTTGTGTAGAGAAGACAGATGGGGATGAC
ATGGAGAGTGCAAAGCCCAAGTTAAAGCCGTTGCACTGGGACAAAGTACGAGCGACCTCG
GAGAGAGCTACAGTGTGGGACCAGTTAAAATCAAGCTCTTTTCAATTGAATGAGGACATG
ATGGAGACCCTTTTTGGCTGCAATTCCACAAACTCAGTGCCCAGAGAACCTATTAGAAGA
TCAGTTTTGCCTCCTGTTGAACGGGAAAACAGAGTGTTGAATCCAAAGAAGTCACAAAAT
ATTGCCATACTGTTGAGAGCACTGAGTGTAACTCGAGATGAGGTGTCAGAAGCTCTTTTA
GATGGTAACCCAGAAAGCTTAGGTGCTGAGCTTTTGGAGACTTTAGTAAAGATGGCTCCA
TCAAAGGAGGAAGAGATAAAACTTCTAGAGTACAGCGGGGACATCTCGAAACTAGGCTCT
GCAGAAAGATTTCTTAAGACAGTACTTGATATCCCTTTTGCCTTCGAAAGAATTGAAGCC
ATGCTCTACAGAGCTAACTTCGATACAGAAGTGAAGTACTTGAGGAAGTCTTTCCAAACC
CTAGAGGAAGCAAGCGAGGAGTTGAAGAATAGCAGGTTATTCCTCAAACTCCTAGAGGCT
GTTCTGAGGACAGGAAACCGGATGAATGATGGTACCAATCGTGGTGATGCTAAAGCTTTT
AAACTTGATACCCTTTTGAAACTTGTTGATATAAAGGGAACAGACGGGAAAACCACACTT
CTACACTTTGTGGTTCAGGAGATCATTAGATCTGAAGGTGCTGGTACTGACTCTGCAAAT
GTGAATCTTAAGGAGGATGATTTTAGGAAGCAAGGATTGCAGGTTGTAGGTGGGCTGAGC
AGAGACCTCAGCAATGTCAAGAAGGCAGCAGGAATGGACTCAGATGTCCTCAGTAGTTAC
GTGTCGAAGCTTGAAATGGGACTTGAGAAAGTCAGAATGGTTTTGCAGTATGAGAAGCCG
GATATGCAAGGGAATTTCTTCAACTCGATGAGGATGTTTCTAAAAGATGCTGAAGAGGAG
ATTGCTAAGATCAAGGCATATGAAAGAAAAGCTTTGTTGCAAGTAAAAGAAGTTACTGAA
TATTTTCATGGGAATGCAACAAAGGAAGAAGCTCATCCTTTCAGAATCTTCATGATTGTG
AAAGATTTCCTTTCAATATTGGATCATGTCTGTAAGGAAGTAGGCCAAATGCAGGATAGA
ACAATGGTGGGTTCCGCCAGATCCTTTCGGATATCTGCAACTGCTTCACTACCAGTCCTT
AGCAGGTATAATGTGGGACAAGACGCAAGTTCAGATGACGAAAGCTTGTCTCCGTGA
>GhFH17
ATGAGAGCAGCTTATCATATTCTCCTCTTTTTCATCTTACTACCATTGTCTTCACCAACA
TCAAAAGCTGCTGTTTCTGTAATTGAGGATTTTATCATTTATAGAAGAATTCTACACCAA
CCATTATTTCCAGCTGGTTCAGCCCCACCTCCAGGGACCGACAATTCTATACCTCCACCG
TCTCCTCCGCCGCCTGACCCAACTCAGCCATTCTTCCCTGAAGGTCAGCAATCCCCAGAT
CAGAATCAACAATCTACACCACCAGCTGCAGTGGCCAATGGCTCAATCCCAATCCCAACC
GCAACACAACCCACCAAACCAGCTAAAAGAGTTGCAATTGCAATCTCTGTGGGGATTGTA
ACCTTGGGAATGTTATCAGGACTTGCTTTCTTTTTGTACCGTCATAGGGCTAAACACCCT
GGAGATACCCAGAAGCTTGTTGGAGGGAACTCGGAGAGGTTCCAGGAAGATTCCGGGGTG
CCACCTTCCAGTTTTCTTTACATTGGAACAGTGGAGCCAATGAGGAGATCGGTGAGTGAA
GTGAACGGAGGAGCCAATGGTTCACCTTATCATAAATTGAACTCAGGGAAGAGATGGGAT
CGGTATAGGCCAAGTCCTGAACTGCAGCCATTGCCTCCTTTGGCTAAGCCTCCTGCATTT
GAGAATTGTTCACCCACGGCAATGTCACCTTCATCATCTTCTTCTGGTGAAGAGAGTCAG
GGGACTGGTTTTTATACCCCCCAGGGCTCAACTATTAGCAATGAAGAAAGCTATTATACT
CCGGCTTCACGTTCGATTAGTGGCGGTTTGGTGACTCCGGCCAAGACAGAAATGAATGGG
AATACTAATTCTGGTCGTCCTCGTTCCAAAAGAACATCTCCAAAAACAAGGCTTTTGGCT
TCTTCACCCGAAATGAAGCGTGTTATTATCCCTTCAATAAAGCAGCAGCGGTCGCAGCTG
CCTCCTCCTCCTCCACCACCACCGCCTCTTCAACAATCACAAAGCCTAGCCCCTGAGTTA
CATGAGACCGAAGAAACTACTTGTGCAAAAAGGGCGAAATTCTCCTCCCCACCTCCTCCT
CCAAATGTGGCGTTACTTCGATCAATTAGCAGCCATATGTCCCCACAAAGAACAAAAATT
CCACCTTCGCCTCCACCTCCACCTCCACCGCCCCCTCCGTTCCCAGCAACGGGACCTTCA
ATTCCGAGGACAGTAAGGTCCTTGGAAACCGATGTGTCTCTAAAACCTTCCCCAGTGTTA
AAAACGCAAGAATCCTCGACTCCAATTCCCGATATAAGTGAAGGGGGTGGGAGTAGAAAA
TCCATGGAAGAGGTTAATCATAAAGCTGGCAGTTGTGTAGAGAAGACAGATGGGGATGAC
ATGGAGAGTGCAAAGCCCAAGTTAAAGCCGTTGCACTGGGACAAAGTACGAGCGACCTCG
GAGAGAGCTACAGTGTGGGACCAGTTAAAATCAAGCTCTTTTCAATTGAATGAGGACATG
ATGGAGACCCTTTTTGGCTGCAATTCCACAAACTCAGTGCCCAGAGAACCTATTAGAAGA
TCAGTTTTGCCTCCTGTTGAACGGGAAAACAGAGTGTTGAATCCAAAGAAGTCACAAAAT
ATTGCCATACTGTTGAGAGCACTGAGTGTAACTCGAGATGAGGTGTCAGAAGCTCTTTTA
GATGGTAACCCAGAAAGCTTAGGTGCTGAGCTTTTGGAGACTTTAGTAAAGATGGCTCCA
TCAAAGGAGGAAGAGATAAAACTTCTAGAGTACAGCGGGGACATCTCGAAACTAGGCTCT
GCAGAAAGATTTCTTAAGACAGTACTTGATATCCCTTTTGCCTTCGAAAGAATTGAAGCC
ATGCTCTACAGAGCTAACTTCGATACAGAAGTGAAGTACTTGAGGAAGTCTTTCCAAACC
CTAGAGGAAGCAAGCGAGGAGTTGAAGAATAGCAGGTTATTCCTCAAACTCCTAGAGGCT
GTTCTGAGGACAGGAAACCGGATGAATGATGGTACCAATCGTGGTGATGCTAAAGCTTTT
AAACTTGATACCCTTTTGAAACTTGTTGATATAAAGGGAACAGACGGGAAAACCACACTT
CTACACTTTGTGGTTCAGGAGATCATTAGATCTGAAGGTGCTGGTACTGACTCTGCAAAT
GTGAATCTTAAGGAGGATGATTTTAGGAAGCAAGGATTGCAGGTTGTAGGTGGGCTGAGC
AGAGACCTCAGCAATGTCAAGAAGGCAGCAGGAATGGACTCAGATGTCCTCAGTAGTTAC
GTGTCGAAGCTTGAAATGGGACTTGAGAAAGTCAGAATGGTTTTGCAGTATGAGAAGCCG
GATATGCAAGGGAATTTCTTCAACTCGATGAGGATGTTTCTAAAAGATGCTGAAGAGGAG
ATTGCTAAGATCAAGGCATATGAAAGAAAAGCTTTGTTGCAAGTAAAAGAAGTTACTGAA
TATTTTCATGGGAATGCAACAAAGGAAGAAGCTCATCCTTTCAGAATCTTCATGATTGTG
AAAGATTTCCTTTCAATATTGGATCATGTCTGTAAGGAAGTAGGCCAAATGCAGGATAGA
ACAATGGTGGGTTCCGCCAGATCCTTTCGGATATCTGCAACTGCTTCACTACCAGTCCTT
AGCAGGTATAATGTGGGACAAGACGCAAGTTCAGATGACGAAAGCTTGTCTCCGTGA
>GhFH19
ATGTTTGGAGGAGCAACGAAAATGAGAAGGGCTGTTTATGCCATTTGTTTTGTGATATTG
GTTTGCAATTTGGCAATGGGGAGCTCTGAAGGTAAAAGGAACACACCTGACAATGAAAGC
AGCAGAACAACATCTCCCAAGATAAATGAAAAAATGGCAGAGGAGGCATGGAATCATTGC
ACAAAGGAGATGGAAGAAAAAAGGGATGCCATTAAAGATTTTGACATGTATATACCGCAA
GCAAGCGATGACTTGACTTCGGCATTATTTGCAAAACAAAGCATGCACAAAGCTATTGAT
ATTTTGCCTCCTCAAGTGAGAGACGGGGTTCTTGATTGCTTAAGAAAGAGTGGACTTATC
TTTTATTCTTCTGACCCAGAGGTTAGCTCAAGCTATGTAAGGTCGCATCCAACTGAAGGC
GCATTACATTATTCACTTCATGTATCGAAAAAGGTTTCTGGTTCACGTTCACCGGGTAAA
AAGGGTAAAAAGGGTAAAAAGAAGAGTCTCATGACAGCTATTATTGCTATTGTTGCAACT
GCAGTTGCAACGTTTGTTCTTGTTGCAGTGATCTTCTTTTGTTGTCTGAGGAAAAATAAC
GAACCAAAGGAAGAAAAACCTCTTCTGCACTTGAATGATTACTTGAGTGAAAATTCTTCA
CAAAAGTCTATTAAGTTAGTAAGTTCGGACAACAAAGAACTTAGTACTAGCAGCAGCTGC
AAGATCCCTGCTTCTGCTTCTGCTTCTGATACTAATTTGACCACAAAGCAAGATGACGGC
GCACTTCCAAAACCACCAGCATCAGATGCAACTGTTGGAGCAGGCCTAAAACCTCCTCCT
GGGAGACCAGCTCCTCCTCCTCCAGCACCACCTCCTGCCGCACCTCCTCCCAAAGCAGCA
GCACCACCACCTCCTCCTCGTGCTGCTGCCCCCCCACCTCCACCAGGTGCCCGTCCTCCA
CCTATGCCGCCAAAATCGAAAGCTGCTGCACCCCTTGGAGGACGTAAGCAACGTAGTGCT
TCTGGTGATGATGCCGACTCTGCACAAAAAGCCAAGTTAAAACCATTTTTCTGGGACAAG
GTTAAGGCTGATTCAGGTCAATCGATGGTTTGGCATGAGATCCGTGGTGGATCATTCCAG
TTCAATGAGGAGATGATAGAGACATTATTTGGTTATCAAGCAGCTAATAACAAGAATAAC
GAGAAGAAGGAAAAAGCAGCAGAACCTGCTGTCCAATACATTCAAATTATTGATGCTAGG
AAAGCACAAAATTTGTCTATTCTTCTGCGTGCACTAAATGTCACAACACAGGAAGTTGTT
GATGCTCTCCAAGAAGGTTATAGGCTTCCTGGAGAGCTCCTTCAAACGTTGAAAAAGATG
ACGCCAACACAAGATGAGGAACTGAAGCTTAGATTATTCGCAGGAGATATTAATCAACTT
GGCCCTGCCGAGAGGTTCCTTAAAACCGTGGTTGAAATACCTTTTGCCTTCAAACGAATT
GATGCCTTGATGTTCATGAGTACTTTCCCAGAGGAAGTCGCTAGCCTTAAAGAATCCTTT
GCAACTCTTGAGGTAGCTTGCACCAAGCTCAAAAATAGTAGATTATTCCTAAAACTACTG
GAAGCAGTGCTTAAAACCGGTAATCGCATGAATGATGGTACCTACCGTGGTGGTGCACAT
GCATTCAAGCTTGACACACTCTTGAAACTATCTGATGTAAAGGGAACAGATGGTAAGACC
ACGCTTCTCCACTTTGTAGTTCAGGAGATCATGCGTTACGAGGGCGTAAAATGTGTTCGC
CAACAAAATTCAAGCCAGAGCCAGAGCCTTGGCAGTTTCAAGGGGGTGGACTTTGTTGAA
GATAATGACCAAGACAATGAGGACCATTATCGCAGTCTTGGTCTTGAAGTGGTTTCAGGT
GTAACCACTGAACTTGAAGATGTTAGGAAGGCTTCTGCAATTGATGCTGATGCCCTGACA
TCTACAGTGGCTAAACTCGAGGGTGGTTTGAGAAGAACTAAGGAGTTTCTGGATTCAGAT
ATGAAGGAAACCGAATCGGAGACTCAATTTTATCTTTCAATGACTTGTTTTGTCGACGCT
GCAGAATCTGATATTAAATTGCTATCAGAGGAAGAGAAAAGGATAATGGAGCAGATCAAG
AGTGCAGCAGACTATTTTCATGGCCAGGCAGGAACGAAGGAAGGCTTGCGTTTGTTTGCA
ATTGTGCGGGATTTCTTGACAATGTTAGATAAGGTTTGTAAAGAAATTAGAGACACCAGA
GCTAAGCAGAAAGCCCAGCAAGCCAAGGAAGCCAAAAAAGAGGGTGCGACGGCAACAGAG
AACCGACCATCATCTGCTTCGGAGCCTCCTCCAGCATCCCCAGATATACGTAAACGACTA
TTTCCGGCAATGGCCGGTCAGCGGGTGAAAGATTCCAGTTCAGATGAAGAAAGCTTCTCT
CCTTAG
>GhFH20
ATGGCGCTGTTCAGACGCTTGTTTTACCGGAAGCCGCCGGATCGGCTTCTCGAGATCTCA
GAACGTGTCTACGTATTTGACTGCTGCTTCTCCACGGATGTGTTGGAAGAAGATGAGTAC
AAGGTGTATATGGGTGGCATTGTGGCACAGCTACAAGACCATTTTCCAGATGCTTCTTTC
ATGGTGTTTAATTTCAGAGAAGGGGAGAAGCGGAGCCAAATTTCAGACATTTTAACTCAG
TATGATATGACTGTTATGGATTACCCACGGCAATATGAGGGATGCCCTCTGCTTCCGCTT
GAAATGATTCATCACTTCCTTCGCTCGAGTGAAAGCTGGTTGTCTTTGGAAGGGCAGCAG
AATGTGCTTCTGATGCACTGTGAAAGAGGAGGATGGCCCATACTTGCTTTCATGCTTTCT
GGTCTTCTGTTATATCGCAAACAGTACACTGGTGAGCAGAAGACTCTTGAAATGATCTAC
AAGCAAGCTCCTCGGGACCTTCTCCAACTTCTTTCTCCTTTGAATCCACAGCCATCCCAG
TTGAGATATCTTCAGTATATTTCAAGAAGAAATTTGGGTTCTGATTGGCCTCCCTCAGAT
ACACCACTATTTTTGGATCACCTAATTCTTAGAGTACTTCCCCTCTTTGAAGGGGGAAAA
GGGTGCAGGCCAGCTGTACGTGTTTATGGCCAGGACCCTGAAACACCAGCCAATAGAAGT
TCCAAGCTTCTGTTTTCAACTTCAAAGACAAAAAAACAAATTCGTCACTTCCTAAAGGAA
GAGTGTGCAATGGTGAAAATAGATATTCATTGCCGTATTCAAGGGGATATTGTGCTTGAG
TGCATTCATTTGGATGAAGATTTGGTACGCGAAGAGATGATCTTCAGAGTTATGTTTAAC
ACAGCTTTTGTTCGAGCAAATGTTTTGACGTTATACCGTGATGAGATTGATGTGTTGTGG
GATGCCAAGGATCAATTTCCAAAGGACTTCATAGCAGAGGTACTTTTTTCGGATCCTGAT
GCTGTTGTACCTGGTCTCACCAGAGTAGTAGCAAGTGATGATGGGAATGAGATAGAAAGT
GCTTCACCAGAGGAATTTTTTGAGGTTGAAGAGATCTTCAGCAATGCAGTTGATGCAGTG
GAAGGAAAGGTGGATGACAGCAGTCTGATAGTCCCTCACAACAAGCCAGATCAGAAAGAT
GTCTGGAGGGAGGATGGGGATCCTCCAACATTTCAAGATTGTGCGTCAGATGATGGGAAC
CACAAACATGACACAAAGGTTTATTCTAGTATAGATGCAGTGAAGGACATAGCAGTGGAT
GATGTGAATTACAAATTAGATAAGATTAGTTCTGACATTAATACTGTGAAGGATATAGCA
GTTGATGATGGAGACATGAAGATTGACTCAGTGGTATTTACTGTTGATGTGCTGAGAGAT
AGAGAAACGAAGGAAGTTATAGAAGATGTGATTGACAAATTAGAAGAGATGCAAGATAAG
GGAAATAGAGCTCATATTATTCCATTGAAGAAGTCAGAGTCTAAGATGTTTGAGCAGAGG
TTGAAAACTGACGTTTCCCAACCTAAACCTGAGAAACTATTGTCTGCTTCAAAGAAACAG
GCTGCGCTGGACCCAAAACCAGCTTTAGATTCTGTTTTGTTGAAACCAAAGAACGATCAA
CTGGAACCTCAGGGTCCTGCAAGACAAGCAAAGCCAAACATCATATCTCGGTGGATCCCT
CCTAACAATGGCTCTTATACCAATTCAATGCATGTATCTTACCCACCATCAAGATATAAC
AGTGCACCGCCTGTACTTTCTAGCATCACATCTGATTCAGGTTCGAATCGTAAGGGCTCT
ATTGGAGCTGTGATACTAGAGGATGTTTCATCTGAGCAAAAAAGTCAGATGGTTGAGCCT
TTTAAGTCTACAGACTCTCCAAAAGAAATATTTACCACTCCAATAATTCCAACATCAACT
ACTGGTTTGCAGCAATCAGTGTCTATTCCACTTCCACCTCCGCACATACCATCCCCACCA
CCACCACCACCACCACCGCCGCCGCCGCCTCCTCCTCCTCCTCTATCTAGAACGTCTCTT
GCAGCATCACCTCCCCCTCCTCCTCCTCCCCGCCCTCCCCCTCCCCTCCTCTTCCCCTCC
ATCCCTCCATCCACCTTACAAAGTGGCAAATATGCAGAATATCGGTATGGTTTCACAACC
TGCATTTGCAGCTCCTCCTCCCCCTCCTCTTCCCCCTCCCACCTCCAACTACCCCCTTGC
CCCCCCCCACCACCACCACCACCACCACCACCACCACCACCACCTACTAGACATGGAGCT
TCACTTCAATCTTCTCATTATGGAGCTTTGCCACCTCCTCCACCACCAATGCCTTCTCAT
CATGGGGCTTCTCCGGCACCACCTCTTTCTCAAGGAACACCAGCTACAACCCCACCACCC
CCGCCTAGGTTTGGTGCCCCTCCTCCACCTCCACCACCCTCATTGAAGTCCACTGCCCCA
CCTCCACCCCCTCCACCGCCATTGATGTCTAGTGCCCCACCTCCACCTTCATTGCTCCCA
TCAGTGCCTGGTCCTCCACCTCCACCTCCACCTCCACCTCCCCCATCGGTGTCTAGTGCC
CCACCTCCAAAATTTGGAGTCCCTCCTCCACCCCCTCCCCCTTTGCGTGGAGCACCACCT
CCTCCTCCCCCACGTGGAGCTCCACCCCCACCACCTCCACCTGCTCGTGGAGAACCAGCA
CCGCCCCCCCCTCCTATGCGTGGGGCACCTGCACCGCCCCCGCCTCCTATGCGGGGGGCT
CCTCCACCTCCTCCAGGTGGAGCACCACCTCCACCGCCACCTCCTGGAGGTCGAGCTCCT
GGCCCTCCAGCTCCACCTGGAGCTCCTCGTGGTGCACCTCCGCCTCCACCATTGGGTGCT
AGAGCAGCCGATGTGAGAGGAAGAGGGCGTGGGCTATCGCGTCCTGGAGCTGCTGCTGCA
CCTCGGAGATCTTCCTTAAAGCCATTACACTGGAGCAAGGTTACAAGGGCAATACAAGGA
AGCTTATGGGAAGAATTGCAAAGATATGGAGAGCCTCAAATTGCACCTGAATTTGATGTG
TCTGAGATTGAGACTCTTTTCTCTGCTGTTGTTCCTAAACCTGCTGATTCTGGGGGTAAA
TCTGGAGGCCAACGCAAATCTGCTGGATCAAAACCTGACAAAGTCCACTTGATTGACTTG
AGGAGGGCCAACAACACTGAAATTATGCTCACTAAAGTCAAGATGCCACTTTCTGATATG
ATGGCTGCAGTGCTAGCAATGGATGATACAGTATTAGATGTAGATCAAGTGGAAAATCTG
ATAAAGTTTTGCCCAACTAAAGAGGAAATGGAACTTCTCAAGGGCTACAGTGGTGACAAG
GAGAATCTAGGAAAGTGTGAACAGATTTCTGAATTTAGAAAGAGCTTAAACACAGTAAAT
TCTGCATGTAATGAGGTACGGAATTCTGTTAAATTAAAGGAGATCATGAAGAAAATTCTC
TATCTGGGAAATACATTGAACCAAGGAACCGCAAGGGGTTCTGCTATTGGATTTAAGTTG
GACAGTCTTCTAAAGCTCACAGATACACGTGCTTCAACAAGCAAGATGACGCTGATGCAT
TATCTTTGCAAGGTCCTAGCTGCCAAGGCACCAGCACTTCTAGATTTTCACCTGGAATTT
GTTAGCCTTGAGGCTGCAACTAAGATACAATTAAAATCTTTAGCAGAAGAAATGCAAGCT
ATAATTAAGGGATTAGAAAAGCTTAAGCAGGAACTGGTTGCCTCCGAAAATGATGGTCCT
GTGTCCGAAGTTTTCCGGAAGACATTAAAGGAATTTATTTCTGTTGCTGAAACGGAGGTG
GTGTCGTTAACAAATCTATATTCTATGGTGGGTAGAAATGCAGATGCACTTGCACTCTAT
TTTGGTGAGGATCCTGCCCGATGCCCGTTTGAGCAAGTTACTGCAACCCTTTTAAATTTT
GTGCGGCTGTTTCGGAAAGCACATGAAGAGAATGTTAAACAGGCTGAACTGGACAAGAAG
AAAGCCGAGAAGGAGGCTGAAATGGAGAAAGCCAAGGAAGCCAACCTTAAAAAGAAGAGT
GCAAAGTAG
>GhFH18
ATGTATCTTTCAAAAATGATGAAAGTGCCACGAGTAGAGTCAAAACTAAGAGTGTTTTGT
GTCAAGATTCAGTTCCGAACTCAGGTTTCTGAATTTAAAAGGAGCTTAAATACTGTAAAT
TCTGCATGTAATGAGGTACAAAATTTCCTTAAATTGAAGGATCTCATGAAGAAAATTCTC
TATCTGGGAAATACATTGAACCAAGGAACTGCGAGGGGTTCGAGTTTTTGTTGGATACAT
GGTCCAGGATTAGCTGAATTCATGCATAGTGACGACTTGTTTAAGCTAACTGTTTATCTT
AAAGTGTGCATTCTATCATTATTTTGTTCTATTTGTATTTTGTTAGATTTCTGGTGTAGT
ATGATAAGTGCGGTATTTTGTTTGGCGGGATGTATTTATATCATAGATTATTCTTCTTCT
CAATATTTTGATAATGAATTTTAA
>GhFH1
ATGATAATGCTGATAACTAAAGCGAGGGATTTTGTTGTTTTGTTTGTTCTCCTCTTTTTC
TCCGCAGTGTCGACCGCCGAGTGTTTCGAGTATCACCGCCGTTTCCTCCACCAGCCTTTT
TTCCCGGTTACTTCACAGCCGCCGGTTTATCCTCCTTCTTCATCTTCGCCGCTTCCGTCG
CCGGAGCCACAACCTCACTTGAAACAACAACCGAAATATCCTTTCTCTACCACTCCTCCT
TCCACTCCTCATAGTCCTTTCTTCCTTTCTTTCCCTTCTCCGCCGCCTCCTCCGCCGCAA
CCTTCCACACTCCCTACTTTTCCCGCCAATATTTCGTCTTTGCTCATACCTCATTCCCCT
TCCCCTTCTTCCCACCGCCGTCACCTCCTTCTTATTTCCCTCTCTTCCGCTCTCCTTGCC
GCCGCCATAATCCTCTCTCTCGCCGTTTTAACACTCTCCCTCCGTCATCGTAGCCACCAA
AACACTTCCTCCGACGACAAAGCTTCCCGTTCAGACTCTCTTCGTTTATTCCCTCCAAAT
ATTCCACCTTCAGATGCTTCTCAAAAAACACCACCTACTCCACCACCGCCACCGCAGCAA
CAACCACAACAACCGCCGCGATATGTTTCAACGAATCGAAGCTCGGAGTTTCTTTACTTA
GGCACACTAGTTAACACTAGAGTAGACGCAGCTAAAGCCACCATTTCAAGCAATGGCGGC
ATCAAGCTAGGTGTTTCATCGCCACCGTACCAAAAGCTTGGCTCACCGGAGCTAAACCCA
TTGCCGCCATTGCCAAAAGTTCAAACCTTTCAAAGTGGTGAACAGTTCCTTCAAAGTCCA
TCACTGGGTTGTTTTGAAAACACCATTGAAGTTGAAGAAGATGAGTTTTTTTCGCCAAGA
GGGTCTTCACATGGCAAAGAAAGCCCACCGCCACCACCAAAACAACTGCCGCAACCAGCA
CCACAAGAACCAGCAGTAAGAGTAGAGTCAAGCTCGAGAAGGGAATTTAATGGCGATAAC
TATGGTAGTCGAAGCTTCAATTCAAGAACAGCTTCATACCCATATTCCAACTCATGTTCA
CCTTCTAACTCGTTCTTGAATTCAAGTCCACCGAGTCAAAGATCCACTGTTGTCCCTATC
TATACAGTGCAAATAAAAAACCCATCTTCAACCTCACCTTCATCTTCAAGATTATCTTCA
TCATCTTCAGAAAGGTATTCACCTGATAGAAGTTCTAGTTTTTCAGCTCAAAACAAAGAA
TCTCCGTCAAGGGTTGTACATAAAAAGCTTCCACCACCACCTCCACCGCTTCCTCCACCA
CGTTTTTGGGAGGTTCCCGCCGCGAAAAACCCTGAACCTGGTGGTCCACCGGTTCTCGTT
GCACCTTCCAGGCCAGTGGTGTTACAGAACAATGAATCCATAGAGAAGACTGCAGCTGAG
ACCCCGAAACCGAAACTGAAACCTTTGCATTGGGATAAAGTTCGAGCGAGTTCGGATCGG
GCTATGGTGTGGGATCAAATAAAAGCAAGCTCATTTCAGTTGAATGAGGAAATGATCGAG
ACGTTGTTTACGGCGAATAATTTGAATTCGGCTACTAAAGAAAGCGGTCGTAGGCAGAGT
TTGCCGTCTGTTAATCAAGAAAATCGTGTTCTCGATCCGAAGAAGTCTCAAAACATTGCG
ATTCTATTGAGGGCATTGAATGTTACCATTGAAGAAGTCTGTGAAGCTCTCATGGAAGGT
AATTCAGACACTCTTGGGACTGAGCTCCTAGAAAGCTTATTAAAGATGGCTCCAACAAAC
GAAGAAGAGCGTAAGCTGAAGGATTTCACTGATGAGTCCCCATTCAAGCTAGGTCCGGCT
GAGAAATTCCTCAAGGCTGTGCTCGACATACCTTTTGCCTTCAAGAGGGTCGATGCGATG
CTTTACATTGCTAATTTCGACTCTGAAATCGAGTACCTGAAAAGGTCTTTTGAAACTTTA
GAGGCCGCTTGTGGAGAGTTACGGAATAGCAAAATGTTTCTTAAGCTTTTGGAGGCAGTG
CTTAAAACCGGGAACCGTATGAATGTTGGTACCAACCGAGGGGACGCCCATGCTTTCAAA
CTCGACACACTCTTAAAGCTCGTTGATGTAAAGGGAACGGATGGAAAAACCACGCTTCTG
CATTTCGTTGTGCAGGAAATCATCAGAGCCGAAGGTTCTCGTCTTTCCAATGCCAATCAG
AACCCGAAAGCTGAGAAAATACTACAATCCGATCTTCAAGATGATGTTGAGTTTCGTAAA
CTTGGCCTGGAAGTTGTGTCCAGTTTAAGTGGGGAGCTAACCAACGTGAAGAAAGCTGCC
GCTATGGACTCAGATGTTCTCAGCATTGATGTTGCAAAACTTGCAACCGGCATTTCTAAA
ATCCGAGAAGTCATAAAACTAAATGAAGAGGTTGCTTTGAAAGACAGCTGCCGGAAATTC
TCGGAATCAATGAACGAGTTCCTAAAGAAGGCGGAAGAAGAGATCATACAGATCCAAGCA
CAAGACCGAGTTGCCCTCTCGATGGTAAAGGAGATAACCGAGTACTTCCACGGAAACTCA
ACCAAGGAAGAAGCTCATCCGTTCCGTATCTTCATGGTCGTAAGAGACTTCCTTTCGATC
CTCGATCAAGTATGCAAGGAAGTCGCAAAGGTCAACGAGAGAACAATATACAGTTCGGCA
CGACCGTTACCGAATCCCATTCCGCCCCCGGTTTTCCCTGGACTCAACACGCAGCATTAC
AGTTCCTCAGATGACGAAACCTCATCATCCTCGTCATAG
>GhFH2
ATGGCTGTCATGTTTCAGACATTGATTTCTCTCAACCTGTTGCTTGTGTTTTTCATCTCT
GTCTTACCTTTCTCTTCTTCCCAATCTTCTCCTCAAAATATTGAAGTTTTCTTCCCTACT
CAAACTCCACCGCCTACCCCTCAACCCATCTCACCGCCACCTCCACTAAGACCACCAGAG
TCACCACCGCCACTGCCACCACCATCATCATCTTCATCTTCAGGGGATGACGACAATAGT
ACTATTGCAAAGGCAGTGGCTGCGACAGCCGGAAGCACTATTGTTATTGCCGCAGTATTC
TTCTTTTGCATCAGAAGATATGTTCTTGCTCAGCGCAAAAGCGAGAGAGTTGGGGATAGT
TCCCAAGGAGGTCAGCCGAGGGTTCCACCAGATGAGTTCGCTAGAGTTAATGGCAACATA
AAGGGTTTAATTGTAGATGAAAACGGTTTGGATGTTCTTTATTGGAGACAGCTTCAGAAC
GGAGATAACAAAATTGAGTTCCGCCAAGAGGTTCTGCATGTTCCAAAGGATGAAGAAGAA
GGTGGTGGTGGAATGGTTAGAAAAGGAAGTCGAAGCAAGAAGGTAGAGCCTGCCAATGAA
ATTCCTTTGCTTCGTGGGAAATCTTCGACATCCCACGTTCCACCTCCTGATGATGATGAT
TCAAGTGAAAATATGGGTCCTTTAACTCCTCCACCTTCTCATGGGATTGTGTTAAAAGCT
GTCGAGAAAAGGGAAGCTCCGGTTCAATCAAAATTTGTGCCTCCACCACCTCCATTACCG
ATTCAAAGCAATAAAAGTCCAGTGACACCACAGCCTCCACCTCCACCGCCTCCACCTAAT
AGAACTCCAGCGCCACCACCGCCACCTTCTAATAGAGTGGGTGGTTCAACTACGTCCTCG
AAACCTCCGCCAGCAGCCAGAGATAAGTCCAGTATGAGTAAACCAGGGGAGTCTTCTGGA
GATGGTGAGAATAATCAGGTGAAATTGAAGCCATTGCACTGGGATAAGGTGAACAAGAAA
AATGCTGATCATTCCATGGTGTGGGACAAAATCAATGGCGGGTCTTTTAAGTTTGATGAT
GATCTTATGGAAGCTTTATTTGGATATGTAGCAACAAATAGGAAATCCCCTACTGGTGAT
AGTAGCTCAAAGAACACAAAGAGTGTTAACAATGGCTCACCATCACAAATCATGGTTCTG
GACGCTCGAAAATCACAGAACATAGCAATTGTGCTCAAATCTCTAGCTCTCTCTCGTAGA
GAACTCCTTGATGCCCTCAATGAAGGCCAAGGTCTTGAAGCAGATACTCTTGAAAAGCTC
ATGAGAATTGCCCCCACTGAAGAAGAACAGTCCCAAATCCTTGATTTTGATGGTGATCCA
ACAAGACTTGCTGATGCTGATTCCTTTTTGTTTCACATTTTAAAAGCTCTTCCCTCAGCC
TTCACGCGCCTGAATGCCATGCAGTTTAGATCAAACTATGACTTGGAAATTCTCCACATG
AAGGAGTCTTTACAAGCTCTAGAATTAGGGTGCAAGGAGCTTCATTCTCAACGACTGTTT
TTGAAACTCCTCGAAGCAATACTGAAGGCCGGCAATCGCATGAATGCCGGAACTGCCAGA
GGCAATGCTCAAGCCTTTAACCTTACGTCACTGCTTAAGCTCTCAGACGTTAAAAGCACC
GACGGAAAGACTACTCTACTTCACTTTGTGGTGGAAGAAGTAGTCCGGTCTGAGGGAAAG
AAATGCTTTATCAGCAGAAGTCATAGCCTGAGCCGCAGCAGCAGCCGAAGCAGCAGTAGC
ATCTCTGGCAATTCGACATCAAAAGAGGATAGAGAGAAGGAATATGTAACGGTGGGATTA
CCAGTGGTAGGAGGCCTCAGTGCTGAGTTCACCAACGTGAAGAAAGCAGCCGCCATAGAT
TTCAAAATATTTTCAGGCACTTGCTCGGCTCTTGCTGCTCGTGTAGCAGAAATCAAGCAG
CTTGTATTGCACTGTATGGCTGATGGAAAAGGGGGATTCGTGCAAGAAATGAAAGGGTTT
ATCAATGATGCCGAAGAGGAACTGAAGGTTATAAGAGAAGAGCAAAAAAGAGTGATGGAT
GTTGTAAAAAGAACAACAGAGTATTATCAAGCAGGGGCTTCTAAGGATCCTTTCCAAGTA
TTCGTAATAGTTAAGGACTTCCTAGCCATGGTCGACCAAGTCTGCGTCGAAATAGCTAGG
AACCAACAAAGGAGGAAGTCATCAACTGCAAATTATGGATCACAATCACCAAATTCACAA
GAATCAAGAACCAAGATGAGGTTCCCGGTTTTGCCAGCAAATTTCATGGCAGACAAGTCC
AGGAGCAATTCTGTCAACTCGGACGCAGATTCATGA
>GhFH7
ATGGCGCTGTTTAGACGGTTCTTTTACCGAAAGCCGCCGGATCGGCTTCTGGAGATATCC
GAACGTGTCTACGTATTTGACTGTTGTTTCTCCGTGGATGTACTGGAAGAAGATGAGTAC
AAAGTGTATATGGGTGGCATTGTGGCGCAGCTACAAGACTACTTTCCTGATGCTTCTTTT
ATGGTGTTTAATTTCAGAGAAGGGGAGAGGAGGAGCCTAATTTCAGACATTTTATCTCAG
TATGACATGACTGTTATGGATTACCCACGGCAACATGGAGGATGTCAGTTGCTGCCACTT
GAAATGATTCGTCATTTCCTTCGATCAAGTGAAAGCTGGTTGTCATTGGAAGGGCAGCAG
AATGTGCTTTTGATGCATTGTGAAAGAGGAGGATGGCCTGTACTCGCATTCATGCTTGCT
GGTCTTCTGTTATATCGAAAGCAGTACAATGGTGAGCAGAAGACTCTTGAAATGGTCTAC
AGGCAAGCTCCTAGGGAACTTCTCCAGCTTCTGTCACCTTTGAACCCTCAACCTTCCCAG
TTAAGATATCTTCAGTATATTTCTAGAAGAAATTTGGGTTCTGACTGGCCTCCATCAGAT
ACACCTCTGTTTTTGGATTGTTTAATTCTTAGAGTTATTCCAACCTTTGGAGGGGAAGAA
GGGTGCAGGCCAGTTGTACGTGTTTATGGACAGGACCCCAAAACACCAGCCACTAGAAGT
TCTAAACTTCTGTTTTCAACTTTAAAGGAAAAAAACCAAGTTCGTCACTTCCTAAAGGAA
GAGTGTATATTGGTAAAAATGGATATTCATTGCCGTGTTCAAGGAGATGTTGTGCTTGAG
TGCATCCATTTAAATGAAGATTTGGTACGTGAAGAGATGATATTCAGAGTTATGTTTCAC
ACAGCATTTGTCCAAGCAAATATTTTGATGCTCAACCGTGATGAGATTGATGTGTTGTGG
GATGGGAAGGATCAATTTCCAAAGGACTTTAGAGCGGAGGTACTTTTTACTGACCCTGAT
GCTGTTGTCCCTGATCTCCTTGAAGTCATGGAAAGTGAAAATGGGAATGAGATGGAAAGT
GCTGCACCGGAGGAATTTTTTGAGGTGGAAGAGATCTTCAGCAATACAGTGAATGCGCTC
GAAGGAAAGGTGAATGACAAGAGTCTCATAGTTCTTGACAACAAGGTAGAGCAAAAAGAA
GTCTGGAGGGAGAACGTGGATCCTTTTAAATTTCAAGATTTAAAAGACATTGCTGTTGAT
GATGGAGACATCAAAGTTGAACCAGTGGCATTTACTGTTGATGTGCTGAGGGTGAGAGAA
ACCACTGAAGTCACAGAAGGTGTGCTTGGAAAATTGGAAGAAATGGAGGATAAGGGCAAT
AGAAAAGACTGTGTCCAACTAAAGAATTCAGAATCTAAGATGTTGCACCAAAGGTTGAAA
AGTGATGTTTCCAAACCTAAACCTGAGAGAACACTGCCTGCTTCAAAGAAACATGCTGGG
ATGGGCCCAAAACCAGCTTTAGATTCTCTTTTGGTAAAATCAAAGAGCAAACAACAAGAA
GCTCAGGGTCCTCCTGGAAGACAAGCAAAGCCAAATGCCATATCTCGGTGGATCCCTCCT
AACAAAGGCTCTTATACCAATTCAATGCATGTATCATATCCACCATCACGATATAATAGT
GCACCGGTTGCATTATTATCCAATAGTGTGGCTTTGAAGGATTCTTATTCAAGTGCCAAT
CAAAAGGGCTCTAATGGAGTTTCAATTTCAAAGGATGTTTCGTCCAAGCCAAAAAGTGTG
AAGGCTGACCTTGTGGAGCTTTTTTCTTTGTTGGTTTCATCATCATTTCAAGAAAATGCA
ACTTCTATTGTACTAAATTCTCCACCACCACCACCACCACCACCACCACCTCCTCCTCCT
CCTCCTCGGTATGAAGCTTTGTTGCCTACAACTCCACCACTTCCAAGCGCTTCTCGTCCT
CCTCCTCCCCCTCCACCACCACTTCACAAAGCTTCCTCTCCACCACCACCACCACCTCCT
CCTGGTCATGGAGTTTCTCCTCCTCCTGCACCCCAACCTCTTTTACGAGGAACTCCACCT
CCACCTCCACTTGCACCCCCACCGACGTCCGGTATGCCACTTCCTCCTTCACCTCCATTG
ATGAATGGTGCTCCACCACCAAAATTGGGAGCCATTCCTCCAGCAACTCCCCCTTTGCGT
GGAGTGCCATCCGTGCCTGCTCGACATGGAGCACCACCCCCACCACCTCCACCTGTTCCT
GGAGCGCCAGCACCATGCCCACCTCCTATGCATGGCGCATCACGACCTATAGGTGGAGCA
CCACCTCCACCTCCACCTCCACCTCCTGGAGGCCGAGCTCCAGGCCCTCCACCTCCACCT
CCTGGAGGCCGAGCTCTAGGCCCTCCACCTCCACCTAGAGCTCCCGGTGCTCCTCTAGCC
CCATCATTGGGTGCTAGAGTAGTTGATGGTAGAGGAAGAGAGTGTGGGCTATCGTCTCCA
GCAGCTGGCACAGCACCTAGGAGGTCTTCTTTAAAGCCTTTGCACTGGAGCAAGGTCACA
AGGGCAATACAAGGAAGCTTGTGGGAAGAATTACAAAGACATGAGGCTCAAATTATGCCA
GAATTTGATGTGTCAGAGCTTGAGACTCTTTTCTCTGCAGTTGTTCCTAAACCTGCTGGT
TCAGTTAATAGATCTGGAGTGCGACGCAAGTCAGTTGGATCAAAACCTGACAAAGTCCAC
CTGATTGACTTGAGGAGGGCCAACAACACTGAAATTATGCTCACTAAAGTTAAGATGCCA
CTTTCTGATATGATGGCAGCAGTGCTAGCAATGGATGATGTAGTATTGGATGTTGATCAA
GTGGAAAATCTCATAAAGTTTTGTCCAACCAAAGAGGAAATGGAACTTCTCAAGGGCTAC
ACTGGTGACAAAGAGAGTTTGGGGAAGTGTGAACAGTACTTTTTGGAACTGATGAAAGTG
CCAAGGGTAGAGTCCAAATTAAGAGTGTTTTCTTTCAAAATTCAGTTCGGCTCTCAGATT
TCTGAATTCAAAAAGAGCTTAAGCACTGTAAATTCTGCTTGTGATGAGGTTCGAAATTCC
CTTAAACTAAAGGAGATAATGAAGAAAATTCTCTATCTGGGGAATACTTTGAACCAAGGA
ACTGCTAGGGGTTCTGCTGTTGGCTTTAAGTTGGACAGTCTTCTAAAGCTCATAGATACA
CGCGCTTCTAACAGCAAGATGACACTCATGCATTATCTTTGCAAGGTCCTAGCTGCCAAG
AAACCAGCACTTTTAGATTTTCACCAAGAATTTGTCAGCCTTGAGGCTGCAACTAAGATA
CAATTAAAATCTTTAGCAGAAGAAATGCAAGCTATAACTAAAGGATTAGAAAAGGTTAAG
CAGGAGCTAGCTGCCTCTGAAAATGATGGTCCTGTGTCTGAAGTTTTCCGGGGGACATTA
AAGGGATTCCTTTCTGTTGCTGAAGGAGAGGTGACATCCGTAACAAATCTATATTCTGTG
GTGGGTAGAAATGCAGATGTACTTGCACTCTATTTTGGTAGGATCCTGCTCGATGCCCCT
TTGAGCAAGGTAGATTGCATTCTGTACCTAGTTTCTTTGAGTAGTTGTCTAAATGTGCAT
AATGAGAATGTTAGAGAAAGACATTTTATTGACCCACTATAG
>GhFH9
ATGTGTATCTTGCTGCCAAATCCTTACTCCTCTCGATGGGAAAAGAGGAACTGCAAGAGG
CTATTGATTTTATATCTCTGTTCGGGTAAAGTGGGCTTTGTGCTTCAGTCAGAGCTGCCT
TGGTTCTTAGTGGTAGTATGGGTTCTATCTAATTCAAAAATGAGAAAGAAAAGGAAAGAA
TGGGCAGATAATGTATCTTTCAAAAATGATGAAAGTGCCACGAGTAGAGTCAAAACTAAG
AGTGTTTTGTTTCAAGATTCAGTTCCGAACTCAGGTTTGGCGGTTTCTGAATTTAAAAGG
AGCTTAAATACTGTAAATTCTGCATGTAATGAGGTAAAAAATTTCCTTAAATTGAAGGAT
CTCATGAAGAAAATTCTCTGTCTGGGAAATACATTGAACCAAGGAACTGCAAGGGGTTTG
AGTTTTTGTTGGATACATGGTCCAGGATTAGCTGAATTCATGCATAGTGACGACTTGTTT
AAGCTAACTGTTTATCTTAAAGTGTGCATTCTATTATTATTTTGTTCTATTTGTATTTTG
TTAGATTTCTGGTGTAATATGATAAGTGCGGTATTTTGTTTGGAGGGATGTATTTATATC
ATAGATTATTCTTCTCGATATTTTGATAATGAATTTTAA
>GhFH8
ATGTATCTTTCAAAAATGATGAAAGTGCCACAAGTAGAGTCAAAACTAAGAGTGTTTTGT
TTCAAGATTCAGTTCCGAACTCAGGTTTCTGAATTTAAAAGGAGCTTAAATACTGTAAAT
TCTGCATGTAATGAGGTACGAAATTTCCTTAAATTGAAGGATCTCATGAAGAAAATTCTC
TATCTGGGAAATACATTGAACCAAGGAACTGCAAGGGGTTTGAGTTTTTGTTGGATACAT
GGTCCAGGATTAGCTGAATTCATGCATAGTGACGACTTGTTTAAGCTAACTGTTTATCTT
AAAGTGTGCATTCTATCATTATTTTGTTCTATTTGTATTTTGTTAGATTTCTGGTGTAGT
ATGATAAGTGCGGTATTTTGTTTGGCGGGATGTATTTATATCATAGATTATTCTTCTTCT
CAATATTTTGATAATGAATTTTAA
>GhFH36
ATGCCGTTAACCACCGTGACCCACCTCCACCTCCACCTCCTCCTTCTCCTCTTCCTCTCC
GTTACCACCACAACCGCCACTTGCTTCACTTACCACCGCCGTCTTCTCCACCAGCCTTTC
TTCCCTTATATTTCCTCCCCACCAATCTATCCTCCTAGCTCTACCGTATTCCCCGCGCCG
CAACCGGCGCCTTATCACAGCCAGCAACAACCACCCAAATATCCTTTCTCCACCACCCCC
CCTTCCACTCCTCAAAAGCCTTTCTTTCCTTCATTTCCTTCTCCTCCGCCACCCTCCATG
GTACCAACTTTTCCCGCCAACATATCCTCCCTGCTCGTACCTGACTCTCCCTCACCCTCG
TCCCACCGCCGGCACATCGTCCTCATCTCCCTCTCCTCCTCCCTCCTTGCGGCCGCTGTC
ATCCTCGCTCTCGTCGCCCTCACCCTCTTCTTCCGTCATCGTAACCACCACCACAACCAC
ACTTCCAACTCCGAAGATAAAGCTTCCCTTTCAGACTCAATGCGCTTATTCCCTCCCAAC
ATTCCTCCCTCAGATGCCTCCCAAAAGCCACCAGCTCCACCTCCAGCGCAACAACCGCCC
CGCTATGTCTCAATCAACCGCAGCTCCGAGTTTCTTTACTTAGGAACACTTGTAAACTCT
ACAGTCGACCCACAAAAAGTTATCCTCTCTAGCAATGGAGGTAGCAAGTTGGGAGGTTCA
TCTTCTCCTTATCAAAAGCTTGGCTCTCCAGAACTGAATCCATTGCCACCATTGCCAAAA
GTCCAAACTTTCCAAAGTGGAGAACAATTTCTCCAAAATGAACAAATGGGTAGTTCTGAG
AACGATGTCGAAGATGAAGAAGATGAGTTTTTTTCGCCAAGAGGGTCTCCTGGTAGAAGA
GAGAGTCCACCTCCATCAGTAAGAATAGAATCAAGTTCAAGAAGGGAATTTCATGGTGAG
AATTTTGGCAGCCGAAGCTTCAACTCAAGAACAGCTTCTTACCCTTTATCTACCTGTCGT
TCACTTTCAAATTCATTCTTGAACTCAAGCCCTTCGAGTCAGAGATCCAAGTCTCCAGAT
ACTGTTGTTCCCATTTATACTGTGAGAGTAAAAACCCCATCTTCAACTCCACCTTCATCT
TCGTCGTGTTCAGATAGGGATTCACCGGATATAGGCTCAAGTCTTTCGGGGCAGAACAAG
GAATCTCCATCAAAGGTTATGCTTAAAAAGCTACCGCCGCCACCTCCTCCGCTTCCTCCG
TCGCGTTTTTGGGAGGTTCCTGTGGCAGTGAACTCTGTTTCGGAGACTAAGTCTAGGGGG
CCTCCGGTACTTGGTGCTCCTTCTAGGCCAATGGTGGTAAATGGGCAGTCGAAGAACAAC
GAAGGCTTAGGGAGGAGTGAAGAGACCCTAAAACCCAAACTCAAGCCTTTACATTGGGAT
AAAGTTAGAGCGAGTTCGGATCGGGCCATGGTGTGGGATCAGATAAAAGCAAGCTCTTTT
CAATTGAATGAGGAAATGATTGAGACACTGTTTATGGTGAATAATTCAAATTTGGCCACC
AAAGATAATGCCCGCAAGCCGATTCTGGCTGCCGTGAATCAGGAAAATCGCATTCTTGAT
CCAAAGAAGTCACAGAACATTGCCATTTTATTGAGAGCACTAAATGTGACCATTGATGAA
GTCTGTGAAGCACTTATGGAAGGCAATTCAGACACTCTTGGGATTGAGCTCTTGGAAAGC
TTATTAAAGATGGCTCCAACCAAAGAAGAAGAGCATAAACTGAAGGAGTTCAATGATGAA
TCCCCTTTTAAGCTAGGTCCTGCTGAGAAATTCCTCAAGGCAGTGCTTGACATACCTTTT
GCCTTCGAGAGGGTTGATGCTTTGCTTTACATTGCTAATTTTGACTCTGAAATTGAGTAC
CTGAAAGGATCTTTTGAAACTTTACAGGCTGCTTGTGGAGAGTTGAGAAATAGCAGAATG
TTTCTGAAGCTTTTGGAGGCAGTACTCAAAACTGGGAACCGCATGAATGTTGGCACCAAC
CGTGGTGATGCACATGCCTTCAAGCTCGACACACTCTTAAAACTTGTTGATGTGAAGGGC
ACGGATGGGAAAACCACACTTCTGCATTTTGTTGTGCAGGAAATCATCAGAGTGGAAGGT
TCACACCTTTCTGGTGCCAATCAAAATCCAAAAGCTGAGAAAATTCAGCAATCTGATTTT
CAGGATGATGTTGAATTAAGGAAGTTGGGTCTGCTAGTAGTTTCCGGTCTAAGTGGGGAG
CTAACCAATGTGAAAAAGGCTGCTGCAATGGATTCCGATGTTCTCAGTATTGATGTTGCA
AAACTTGCTACTGGTATCTCTAAAATCAGAGAAGTTATAAAACTCAATGAAGGGATTGCT
CTGAAAGACAATAGCTGCAAATTCTCGGAGTCGATGAATGAGTTCCTGAAGAAGGCAGAG
GAAGAGATTGTAAGAATCCAAGCCCAAGACAGAGTTGCTCTCTCTATGGTGAAGGAGATA
ACAGGGTATTTCCATGGGAACTCAGCCCAGGAAGAAGCACATCCATTCCGAATCTTTATG
GTCGTTAGGGATTTCCTTTCCATTCTTGATCAAGTGTGCAAAGAGGTTGCAAAGGTGAAT
GAGAGAACGATATACAGTTCGGCACGTCCATTACAAAACCCTCCCACTCCATCAGTTTTT
CCCGGACTCAATGTAAGGCGGCATTATAGTTCCTCTGATGATGAAACCCCATCATAG
>GhFH35
ATGGACCCTAATGCCGTCATCCCTCCTACCACTGGAGTTTTCGCAACTGGAGATGAGAAT
GAGATAGAAAGTGTTTCAAAGGAGGAATACTTTGAGGTGCAAGAGCTCTTTAGCAATGCA
GTCGATGCACCAGAAGCAATGGTGGATGATGGGAGTCCATTAGCTCATGACAAGCCAGAG
CAGAAAGATATGTTGTGGGAGGATGCAAATGGTCTTACAAACAAAGGTTGGGTGTCAGAT
GACGGGAAACTCAAACAGGATGTCAATGTTGATTCTAGTATGGATATGGTGAAGGGCTTA
TTTGTGGATGATGTGAATTACAGTATAGATAAGAAGATGGATTATGGCACTAATGCAGTG
AAAGAAATAGTTGGGGATAATGGAGACAATCAGGTCGATCCATCAGTATTTACCGTTGAC
ATGCTGAAACAAAGAGAAACAAAGGGAATGACAGATGTGCTTGGAAAGCCAGAAGTGATC
CAAGATAAGGGTCACAGAGAAGACACCATTCAACTGAAGAATTTGGAATCTGAAGTGTTG
CAGCAAACGTTGGAACCTGGGGTTTCCAAGCCTAACTTTGAGGAAGTATTGCCTGCTTTA
GAGAAAAAGGCTGGGACGGGCTCAGAATCAACTTCAGATCCTGTTATGGTGAAGCCAAAT
AGCAACCAATTAGTATCTCAAGGCTTTCTTGCAAGGCAGGCAAAGCCAAGTGTTGTATCT
CAGTTGATCCCTTCTAACAAAGGCTCTTCAACTGCATTGCCTACACTTTCCAGTGGTCTA
GCTTTAGAGGAATCTAATTCAGGCGCCAATCTAAAGGGCTCTAATGCAGCTGTGGTTTCA
AATGATGTTTCATTTGAGCAAGGAAGTCGGAAGGCTGATCACCTTACAGGGCCTTTAGAT
TCCCAAACAGAAGTTTCTACAACTCCAATAGTTCCAACATTTCCCCCTGGTTTGCAGCAA
TCGGTGTCTATTCCATCTAGCACTCTATCTCCACCATCACCCTGCACACCAACAGCACCA
CTTCCTCCCCCACCCCCACCCAGATCTTCTTCGTTGGTTTCGCGGCCTGTTCAGAAAAAG
GCAAAATCTAAACTACCCCTAGCACGACCTTTCATGGCAGCTATTGGAAATGCCATTACT
AGAATATCACGTGCAGTACCACCTCCACCTCCCCTTCCACACAATCGAGCAAAAAATGTA
CAAAATGTTGGAATGGTTTCACAAACGACATCAGCATCTCCTGATATCTCGAATAACCAG
ACTAATGCACTGGTGGTTCCTCCACCACCTCCACTACCTCCACCACCATGGAAGGCCCAG
TCTTCAACTGCCCGTACTATACGGCATATTCCACCTTCTCTTCTATCCGCAACTCTTGGT
AGCTCTTCAAAAGGCATATCAAAACTTAGTCAACTTTGTTCTCTATCTCGCTCCACATCA
ACACGTCGTAATTTTAGTCATCCCCTTACCACCACATCAGAACCTTGCAACTTTCGCCCT
CCCCCTCCCACTACACCAATTCAAATTGCTATGGCTCTAGCATTTATCCATGGAATGCAA
TCAGCTTCTCCTCCCTCACGCTCTCCGTTTTCTGAAGCTTCATCTCTACCTCTCCCACCA
TCATCGCTGCATACTGGACATGGCACTTCGCCACCACCACTTCCGCCTACTAAAGATGGA
GCTTCACCACCCCCTTCTTCTCCTTTGCCTCCTCAAAATGGAGCTTTCCCACCTGCATCA
CCATCAATGCCTCCTCTTGGATCTTCTCCTCCACCACCACCACCACCACCCCCTTCGACG
TTTGGTGCCCTACCTCCTTCAGAATTTGACGTCTCTCCTCCAGTGCATGGAATGACAGCT
CCACCTACTGCATCATGTGGAGCACCGCCCCCGCCTCCACCTACCCTTGGAGCTCCGACA
CCTCCACTTGGGGCTTCACCTTCTCCACCCCCACCTCCGCCACCACCATTGCCTTCTCTT
TCTTCTACTTCACCACCACCTCCACCACCACCCCCAATGTCTAGTGCCCCACCTCCACCT
CCTCCCCCATTTGGAGCCCCACCCCCACCACCTCCTATTCCTGGAGCTCCATCACCTCCT
ATGGCTGGCGCACCACCTCCACCACCACCTCCTGGAGGTCGAGCTCCGGGACCCCCACCT
CCACCTGGAGCTCCTGGTGTTGGACCTCCTCCACCTCCACCATTGGGTGGCAAAGCAGCT
GACATGAAAGGAAGAGGGCGTGGACGAGGAGCTGGTGCAGCACCAAAAAGATCTTCTTTA
AAGCCATTACACTGGAGCAAGGTTACAAGGGCAATACAAGGAAGCTTATGGGATGAATTG
CAAAGACTTGGAGAGATTCAAATATCGGCAGAAATTGATGTGTCAGAGCTTGAGACTCTT
TTCTCTGCAGTTGTTCCTAAACCTGCTACTAAATCTGCAGGGAAATCCAAGGCAGCTGGA
TCAAAACCTGACGTAGTCCATCTGGTTGACTTGAAGAGGGCTAATAACACCGAAATTATG
CTCACTAAAGTTAAAATGCCTCTCTCTGATATGATGGCTGCGGTGCTAGCTTTGGATGAT
TCAGTATTAGATGCTGATCAAGTGGAAAATCTCATAAAATTTTGTCCAAATAAAGATGAG
ATGGAACTTGTCAAGGGGTACACTGGTGACAAGGAGACCCTAGGGAAGTGCGAACAGTTC
TTTCTGGAGCTGATGAAAGTGCCACGAGTAGAGGCAAAATTAAGAGTGTTTTCTTTCAAA
ATTCAGTTCAACACTCAGATTTCTGAATTTAAAAAGAGCTTAAACATTGTAAATTCTGCA
TGTGAAGAGGTTCGAAATTCCCTTAAATTGAAGGAGATCATGAAGAAAATCCTTTGTCTG
GGAAATACATTGAATCAAGGAACTGCAAGGGGTTCTGCTGTTGGATTTAAGTTGGACAGT
CTTCTAAAGCTCTCAGAGACACGTGCTTCTAATAGCAGGATGACACTAATGCATTACCTT
TGCAAGGTCCTAGCTACCAGGGCACCAGAACTTCTTGAATTTCACTTGGACTTGGTCAGC
CTTGAGGCTGCATCTAAGGTACAATTAAAATATTTAGCAGAAGAAATGCAAGCTATAATT
AAGGGATTAGAAAAGGTTAAGCAGGAGCTGGCTGCCTCAGAAGATGATGGTCCTGTGTCT
GAAGGTTTCCGGGAGACATTAAAGGATTTCACTACTGTGGCTGAAACAGAGGCAGGATCC
CTGCACAATCTATACACTGTGGTGGGTAGAAATGCAGATGCACTTGCACTCTATTTTGGT
GAGGATCCTGCCCGATGCCCGTTTGAGCAAGTTACCGTAACAATCTTAAAATTTGTGAAA
TTGTTTCAAAAAGCATTGGAAGAGAATGTGAAGCAGGATGAATTGGAGAAGAAAAAAGCT
TTGAAGGATGCTGAAATGGAGAAGGCTGCTAAGTGA
>GhFH21
ATGGGGTATGGTTCTCAAATTCATCACATGATTTTCATCACATTCTTATTCATATCATTA
CAAAGATCCCACATTTTGGTTGCTGAGGGTCTATTACTGGATAAAGCAGTGGACTTCAGA
GTTCGTGGCTTACAACAATTATTCTTCATGGACGAAACTGTGGGGAATAACAACCAAGTT
GAGGATGTTACAGGACAAGATGACAAGTTAACCAAGAGAAGAGTTCCATTAACTGGTGTT
GCAAACTGTTTCCCACCATCTCCATCACCAAACATTCGAGCTGAGGCTTCAGTTCCAGCA
CCGCCAAAGGTGGCTCATTTCCACCCACCGCCGCCTCAATCAACCACCAGGCCGCCACCT
CAAATAATCCACAAAGGAAATGCAGATAAAAGAATAGTTGGAAGAATTCTGGTTCCACTT
CTGGTACTGTGTGCAGGAGCTGCATTTTTAGCTTGTGTTCTTGGGCTCTGCTGTTTTTGT
GCCAAAACCAGCAAGAATAAAAGGAAGGGAAGAATCAGAGGCAAATCCAAGTATAAGAGT
GCTCAAAGTTCATCAAGCAAGGTGATGTTAAATCCTGGTTCAGATCTCTTTTATCTTGAT
ACATTGGTGGACCTAGAGCAGCAATCTATTTGTTTGAAACAAAGCACTGAAACTGAGAAA
ATTTCATCAAATTATAGCACTCTAAATCACGGATTAGATAAAATGGAGGAATCAAACAAA
GAAGTTGCTATACTAAAATCTCAAAACACTAGCAGTTCTTCAACAAGAGAAATAATGCCG
ATTCATGAAGATGGACAATCAGAAAAATATGATGGAAATTGCTCACTTTCTGATAGAAGA
ATTCCCATGGAATGTCCTTCATCTGATGATGAATCTTTTCATTCTTTTGTTGATCCACAT
TCCCCGCCACCGCCCCCACCACCTCCACCACCACCACCACCGCCCCCAGTAGTTGGTGTC
CGTCCTTCAAATTCTTCTTTGTCTGCTACTAAAGCAAGACACAAAGCTTCAAGTTCTTCT
ACATTGCTCAATGTAACACCCGCAAGGAATTCAGATTCATCTACAGGATCAAATATAAAC
CCGAGTGATATCCCACATTCACCTCAAACACCTTCAAATTCTTTGCCAAGTCCTCCTGGT
ATTTCTCTGGGCAAAGATGGGTCTCCATTGCCAAAATTGAAGCCACTTCACTGGGACAAA
GTAAGAGCTGCGCCAGACCGCTCTATGGTATGGGACAAGCTGAGGTCAAGCTCATTCGAA
TTAGATGAGGAGACGATTGAGTCGCTTTTCGGATACAATATACAAAATCCAATTAAGAAT
GATGAAACAAAAAGCAAAACTCCTTCTCCAAGCAAGCATGTTCTTGAGCCTAAGAGATTG
CAGAACATAACAATTCTCTTAAAAGCTCTGAATGTGACACCTGAGCAAGCTTACAATGCA
TTGATGAAAGGAAATGGTTTGGTTTTACAACAATTAGAAGCTTTAGTGAAAATGGTACCC
ACCAAGGAAGAAGAGGCTAAGCTTTATAGCTACAATGGAGATATCAATGAATTGGGGTAC
GCTGAGAAGTTCATTAAAGCACTTCTAAGCATTCCATTCGCTTTCCTTCGAGCTGAAGCC
ATGCTTTTCCGAGAAACTTTTGAAGATGAAGTAATTCATCTTAAAAACTCATTTTCTATG
CTGGAGGAAGCCTGCAAGGAGCTAAGATCAAGCAGGCTCTTCTTGAAGTTACTTGAAGCA
GTGCTAAAAACAGGCAATAGAATGAATGTTGGAACAATTAGAGGAGGTGCTACAGCATTC
AAGCTTGATACCCTCCTTAAGCTTGCAGATGTTAAAGGAACTGATGGGAAGACTACTTTG
CTCCATTTCGTAGTCCAAGAGATTATTCGATCCGAAGGAATAAGAGTATCTGATACTGAT
ACCATTACGGGAAAGATGAATGAAAGCAACAAAAGCCAAACAGCAGAAGAAAAAGAAGAA
GATTACAAAAGAAGGGGACTGGATCTTGTTTCTGGTTTAAGTACTGAACTCTACCATGTG
AAGAAAACAGCTACAATTGACCTTGATGTTCTTGCAACTTCTGTCTCAAACTTATCAAAT
GGCAAAGATAAACTTAAAAATCTAGTTATGGAGGAGCTATCAAGAGATGAAAAAAATGAG
AATTTCATTCGTTCAATGAATTCTTTTCTGGACTATGCTGAGAATAATATAAAAGAACTA
CAAGAAGATGAACATAGAGTACTATTACATGTGACAGAAATTGCAGAGTATTTCCATGGA
GATGTGAGCAAACTAGAAGAAGCTAATCCACTTGGGATATTTCTGGTGGTAAGAGACTTC
CTGGGAATGTTAGATCATGTTTGTAAAGAGCTTAGAAACTCCAAAATCCCAAGCGGTCCA
AGCCCTTTGGCTTCATTTCTATAG
>GhFH23
ATGGGTTTGTTTCGTAAACTCTTTTACAAGAAGCCACCTGATGGCCTTCTGGAGATCTGT
GAACGTGTCCATGTTTTTGATTGCTGCTTCACTATTGATGCTTGGGAAGAAGAAAACTAC
ACAGTCCATGTAAACGGAATAGTTAATAATCTTCATGGTCATTTCCCGGACGCTTCATTC
TTGGTCTTTAATTTCCGCGAAGGAGAAAGCAAAAGCTATATGGCCGAATTACTATCCGAG
TACGATATGACAATAATGGATTACCCTTGTCAGTATGAAGGGTGTCCATTAATCGCAATG
GAGGTGCTCCACCATTTCTTGAGATCATGCGAAAGTTGGCTTTCACTTGATCAGAACAAT
TTGTTACTAATGCATTGCGAGCGGGGTGGTTGGCCGGTTTTGGCTTTCATGTTGGCTGCA
TTGCTTATATATAGGAAGCAGTATAGCGGAGAGCAGAAGACATTGGACATGATATACAAG
CAAGCTCCGAGTGAGCGTTTGCAGTTGCTGTCATCCCTGAATCCAGTGCCTTCACAATTG
AGGTATCTGCAGTATGTCTCGAGGAGGAATGTAGCTGCTGCGTGGCCTCCATTGGACCGA
GCTCTAACCTTGGATTGTGTAATTCTTAGACAAATTCCAAATGTTGATGGAGAGGGAGGT
TGCCGCCCGGTATTTAGAATATATGGACAGGATCCTTTTCTTGTTGCTGATAAAGTTCCA
AAACTTTTGTACTCAACCCCCAAAAGAAGCAAATATGTCCGGTATTATAAGCAGAAAGAG
TGTGCGCTTGTTAAAATTGACATAAATTGCCATGTTCAAGGTGATATTGTGGTTGAGTGT
ATCAACTTGAGTGAGAAGGAAAGAGAGAAGATGATATTCAGGGTTGTGTTTAACTCAGCT
TTTATTAGATCAAACATTTTGATGCTCAATCGTGATGAAATTGATGTGTTGTGGGATGCT
AAGGATCAGTTTGCAAAAGAATTTAGAGCTGAGATACTTTTCTCGGAAATGGATGCTGCT
GCTTCCATTACTTCCATGGATAATTTTTGCTTTGAAGAGAAAGAAGGACTTCCTATAGAA
GCATTTGCCAAAGTTCAAGAAATGTTTAGTAATGTTGACTGGTTGGATCCCAGGTCAGAT
GCTGCATATAATATACTTCAACAAATGGGTGCATCAGCCCAAGAAAAGTCCGACAGTGAG
CGGAATAGCAGTGTTGACAGCCCTCGGTTTGGGAGATTAAGTCCTAGAAAGCTTTCGGAT
GAAAAAAAACTGTCATCATTACCAGGTAGCCCGAGGAGTCCGACAACTATGGGTCTGAAG
ACTCTGGTTTCAGCACCCTCAGAAAAGTCATCTCTTGATTCTGAAGCACGTGAGGAGGCT
GAGCCCCAGGACTCTCAAATTGCACCATCCAGTCAGCCTGATGCCCCACAGTCTGCGGAG
ATAGCCAAAAATCAGCCTTCAGAGGTTTCCACTTCTATGTCCTCTCCAGCTTCGGCAGCA
ACTTCAACCGTGACAGCTCCTTTAGCACTGGCTGGCAAGGAGGACCAAGTGATCCCTACT
GCCAAATCTCCACTTTCTAAAACATCACCTGCCAAGGAGGACCCTGAGGTTAGAGTGATC
TCTCCCGCTACATCTCCACCTCCAACCCCACATGTTCAAGAGAATCAAACTATCAGCGAC
ATACCTACAGAAGCATCGGCATCTTTGGAGGAAAGTTTAGCTCAGAGAGCAACAACTCCA
GCAGCACGAACACCTTCTCCTGCATCTCCCTTGAGTAAAACTGAAGTTGGTAAAGATGGA
CCTCCTGCAGTTCCTCCTCCAGCACCGGTTATAGCTGAGTCTCCTGTTGCTACCCCTTCA
CCTCCTCAAGTTTCACCTTTTAAGGAAGATGTAGCTTCTACGGCTGCTCCTCCTCCTCAT
CCATCACCTCCTCTTCATTCCAAGCAAGAAGCAAGTCCAGCTGCTTCATCATTAGTACCC
CCAACCCCGCCGCCACCACCACCGACCCCAACTGATGTCTCATCAGCAAACCCAGCAGCA
CCCCCACTCTCACCCTCACCCTCACCCTCAACTGGTTCATCATCAGCACCCCCACCCCCA
CCACCGCCACCAACTACTGGTTCATCATCAGCACCCCCACCCCCACCACCCCCACTCACA
ACTGGTTCATCATCAGCACCCCCGCCACCCCCTGCTCCTTTTGGTAAGAAGACAGGTGGT
GGACCTTCAGCTCCTGCACCACCACCTTTGCTTTCTTCTGCAAATTCAAAGAACAAACTT
CTTTCACGTTCTGGTAATTCAAAGAATGACAAGAAACTAAAGCCACTGCATTGGCTGAAG
TTATCCAGAGCTGTGCAGGGAAGCCTATGGGCTGAAGCACAAAAAACGGGTGAAGCTTCC
AAGACTCCTGAGATTGACATATCAGAGCTAGAGAATCTATTCTCAGCAGCTGCTCCTAAT
ACAGATCGTGGTAATAAACAAGGTTCACGTACAGCAAAAGGACCAAAAACTGAAATAGTG
CAACTGATTGACCACAGACGTGCATATAATTGTGAAATCATGCTTTCAAAAGTGAAAGTG
CCCTTGCCTGAGTTAATGAGTTCGGTTCTCACCTTGGAGGAATCAGCATTAGATGTTGAC
CAGGTTGATAACCTCATAAAATTTTGTCCTACCAAAGAGGAGATGGAACTACTGAAGGGC
TACACTGGAGACAAAGATAAGTTGGGAAAATGTGAACAGTTCTTCTTGGAGCTAATGAAA
GTCCCGAGAGTGGAATCCAAGCTCAGGGTATTCTCTTTTAAGATTCAGTTTCGCTCCCAG
GTTTCTGACCTTAGGCACAGCCTCAACATTGTAAACTCTACAGCAGAGGAGATCAGAAAT
TCTGTCAAATTGAAGAGAATAATGCAGACAATTCTTTCATTAGGAAATGCTTTGAATCAA
GGAACCGCAAGGGGTTCTGCTATCGGATTTAAGTTGGACAGCCTTCTTAAACTAACAGAT
ACACGTGCACGGAACAACAAGATGACTCTCATGCATTACCTTTGTAAGGTGCTTGCTGAT
AAGCTTCCAGTTGTACTTGATTTTTCGAAAGATGTTTCGAGTTTAGAACCAGCAGCAAAG
ATACAACTGAAATTTTTGGCAGAGGAAATGCAAGCCATAAGCAAAGGATTGGAGAAAGTT
GTTCAGGAACTGTCGAGTTCCGAAAATGATGGACCTGTGTCGGATAGCTTTCGTGAGAAA
TTGAAAGAGTTCCTTTGTTTTGCCGAAGCCGAAGTGAGATCCCTGGCTTCATTATATTCC
GGGGTGGGTAGAAATGTGGATGCATTGATTCTTTATTTCGGAGAAGATCCAGCTCGATGT
TCCTTCGAACAAGTTACTTCAACTCTACTAAATTTTGTGAGGATGTTTAACAAAGCTCAC
GATGAGAACTGCAAGCAGCTCGAACAAGAAATGAAAAAATCGGCGGAAAACGATAAGTCG
AAGATGCAGGATGAATCGAAAAACATATTACAAACTTCTATCAAAAGCAACAATGTTAAA
TGA
>GhFH22
ATGATGCTGATGGTACAAGGACAAATGGGTCTCATAAGAACCAATAGTTTGTGGTTTTTG
GTAGTTCTGCTTTTTGCATCATTTGCTGTCAGCTTAGATTACACTAAGGAAGAAGAAGAA
GAAGCATTCCTTAATCAATTAGTGGATCCATCAACTGGGGAGATTTATGATGATCTGGCT
GAGCTGTTATGGATAAGTTGCAGACAAGATTTGAATAATTTAAAGGAAGCTTTTGAAGAT
CCCAAGTTACGTCTTTCGGAGGAAACACGAAGTACAATCAATGATATCGGTGCAAAAAGT
CACTTATTAGCAAAAGAAAAGTTTCAGAAATTTATTAAGGTTATCCGTCCAGAGTTAAAG
CAAGTTCTTTCTGATTGCGTAAGAAAGAATAAACTTCTATTCCAAGAATCTGGAGAGGAT
AGCTGCTTTAAGACTTGTTACCCCCAGTATTCTGGGTCATTGTTTCGCTGGTGTGAGGTT
TCTAGGAAGAGTTTAGCTGCTCAGAGCATAGCTGTAGGCTCTGCCTTGAACTTACGTCCA
ACCACACCCCGATCCTCAGCTCCGGCCCCTTCTCTTGCTAATGAATCTCCTGATTCTAGT
ACAGATCTATCAGTAAGTCTGGCATTGTCAACTTCACCTAGTATACATGATAAACGAGCT
GTACCTGCAAGAGAACTTGCCGATGATTCAGTTTCAGATTACGAAGAAGATTATGAAGAA
GAAGGAGGAGAAGGAGAAGGAGGGACTGATCACAATAAAATAATTATTATTGCTTGTGTT
GCAACGGCAGTAGTAACGTCTCTTATTGCAGCATTGATCTTATTTTTATGCTGTCATAGA
GATTCTGGATCTATGGTAAATGATGAGAGCCCCCTTCTCAGTTTAAGAAGTGACGCCTCT
GGTGGCTCTACTCATGCTCCTGGATCTAGTAAAGAATCAAGCCAACATCAAAAGGCTTCA
ACTAATGGCAGTGATTACATTGAATCCGATGCTCTACAAATCTCCTTGGATGGAAATTCA
TCAGATGGAGCTGCTGCTGATGCCTCCAAAGCTTCATCTGAATCTTCTGAGACACCAGGC
AATGCTAGTTCGCTGCTACCCTTGCCCCCAGGAAGGGCAGGTCCTGGTGGATTACCTCCT
TTGAAGCCTCCCCCTGGCAAAGAAGATCTCACCCCTGAAGCTCCTGTCCCAGCTAAGTCT
GCACCTCCTCCTCCACCACCTCCCTCCCTGAAATCTGCCTCCACCAATGTAGGCCCTCCA
CCTCCTGGTGCTCCTCCACCACCTCCTCCGAAAGCTGGTGCCCCTCCGCCACCTCCTTCT
AAAGCTGGCGCTCCTCCACCACCTCCTCCAAAAGCTGGTGGTGGTCCTAGACCACCTCCA
CCCTTGGGTTCAAAGGGGCCTCGACCACCAAATGCTCCCGGTCGGGGGGGACCTGGCTCA
GGCAGTGCTTCTAAAGCCAAACTAAAGCCATTTTTTTGGGATAAAGTTGCAAATACCCCT
GAGCAAGGACAGGTGTGGAATCAGATTAAAGGCGGATCATTCCAGGTAAATGATGCGAAG
ATAGAAACACTGTTTGGGTATTCACCCGTTGAGAAGAGCAAAAGTGATAAAAAGGATTCC
ACTGCACAGGAACCTCAGTTTATTCAACTCCTGGATGGCAAGAAAGCACAAAATTTAGCA
ATCATGTTAAGGGCATTGAATGTGACCTCAGAAGAAGTTTCTGATGCACTTGTTGAAGGA
AATGAGCTCCCTGTCGAACTCCTTCAGACTTTATTGAAGATGGCACCGACATCAGATGAA
GAACTCAAACTTAGACTGTTCACTGGTGAAATTACTCAACTCGGCCCTGCAGAGCGGTTC
CTGAAAGTTGTGGTTGACATTCCTTTTGCTTATCAAAAAATGGAAACACTGCTATTTATG
TGCTCTCTTCACGATGAGCTTACTGCCACTAGAGAGTCCTTTCAAATATTAGAGGCTGCT
TGCAAGGAACTTAAAAGTAGCCGCCTATTCCTCAAGCTCTTAGAAGCTGTCCTTAAAACT
GGAAATCGCATGAATGATGGAACATTCCGCGGTGGGGCACAAGCTTTCAAACTCGACACA
CTTTTGAAGTTATCAGATGTTAAAGGAGTAGATGGTAAGACAACACTATTGCATTTCGTT
GTCCTAGAAATAATACGCACTGAAGGTTTGAGAGCTGCCCGTATTGCAAGAGAAAGCAGA
AGTTTTAGTAGCATAAAATCCGAAGATCTGCTTGAGGATGTTTCCCCTGATGATGAAGAG
TACTATCGCAACCTTGGTCTCCAGGCGGTTTCAAATCTGAGTAGTGAACTTGAATATGTC
AAGAAAGCTGCAGCTCTCGATGCTGAAAACTTATCATCTAATGTTGCCAAAGTTGGCCAT
GCAATGGTAAAAACACGTAATTTCTTGAACACAGAAATGAAGGATAACGGTGAAAAAAGT
GGTTTTCATGAAACACTAGAGAGTTTTGTGAAGAATGCTGAGTCTAGTGTCATGTCGTTG
CTTGAAGAGGAGAAGAAAGTAATGGATTTAGTAAAGAGCACTGGTGATTACTTTCATGGT
AATGTAAAGAAGGATGAGGGCTTACGAATATTTTCTGTTGTTCGGGACTTTTTGGTTATT
TTAGATAAGGTGTGCAGAGAGGTTAAAAATGCACCTAAGAAGCCAACACAAGCACCGAAA
AAACAGACGTCCAATGCATCAACTTCCTCTGAGTCTCGTGTTGCACCACCTTCTCCCGAC
CCTCGTCAGAAGCTTTTTCCTACAATTGCTCAACAAAGGAAGGATGATTCTAGTTCAACT
TCTAGTTCAGATGAAAAGAGTTAA
>GhFH13
ATGCCGATAACCACCGTGACCCACCTCCTCCTTCTCCTCTTCCTCTCCGCCACCACAACC
GCCACTTGCTTCACTTGCCACCGCCGTCTGCTCCACCAGCCTTTCTTCCCTTATACTTCC
TCCCCACCCATCTATCCTCCTAGCTCTACCGTATTCCCCGAGCCGCAACCGGCGCCTTAT
CACAGCCAGCAACAACCACCCAAATATCCTTTCTCCACCACTCCCCCTTCCACTCCTCAA
AAGCCTTTCTTTCCTTCATTTCCTTCTCCTCCGCCACCCTCCGTGGTACTAACTTTTCCC
GCCAACATATCCTCCCTGCTCGTACCTGACTCTCCCTCACCCTCGTCCCACCGCCGGCAC
ATCGTCCTCATCTCCCTCTCCTCCGCCCTCCTTGCGGCCGCTGTCATCCTCGCTATCGTC
GCCCTCACCCTCTTCTTCCGCCATCGTAACCACCACCACAACAACACTTCCAACTCCGAC
GATAAAGCTTCCCTTTCAGACTCAATGCGCTTATTCCCTCCCAACATTCCTCCCTCGGAT
GCCTCCCAAAAGCCACCAGCTCCACCTCCAGCACAACAACCGCCCCGCTATGTCTCAACC
AACCGCAGCTCCGAGTTTCTTTTCTTAGGAACACTTGTAAACTCTACAGTCGACCCACAA
AAAGTTATCCTCTCTAGCAATGGAGGTAGCAAGTTGGGAGGTCCATCTTCTCCGTATCAA
AAGCTTGGCTCTCCAGAACTGAATCCATTGCCACCATTGCCAAAAGTCCAAACTTTCCAA
AGTGGAGAACAGTTTCTCCAAAATGAACAAATGGGTAGTTTTGAGAACGATGTTGAAGAT
GAAGAAGATGAGTTTTTTTCGCCAGGAGGGTCTCCTGGTAGAAGAGAGAGTCCACCTCCA
TCAGTAAGAATAGAATCAAGTTCAAGAAGGGAATTTCATGGTGAGAATTTTGGCAGCCGA
AGCTTCAACTCAAGAACAGCTTCTTACCCTTTATCTACCTGTCGTTCACTTTCAAATTCA
TTCTTGAACTCAAGCCCTTCGAGTCAGAGATCCAAGTCTCCAGATACTGTTGTTCCCATT
TATACTGTGAGAGTAAAAACCCCATCTTCAACTCCTCCTTCATCCTCGTCGTGTTCAGAT
AGGGATTCACCGGATAGAGGCTCAAGTCTTTCGGGGCAGAACAAGGAATCTCCATCGATG
GTTGTGCTTAAAAAGATACCGCCGCCACCTCCTCCGCTTCCTCCGTCGCGTTTTTGGGAG
GTTCCTGTGGCAGTGAACTCTGTTTCGGAGACTAATTCTAGGGGGCCTCCGGTACTTGTT
GCTCCTTCTAGGCCAATGGTGGGAAATGGGCAGTCGGAGAACAATGAAGGCTTAGGGAGG
AGCGAAGAGACCTTAAAACCCAAACTCAAGCCTTTACATTGGGATAAAGTTAGAGCGAGT
TCGGATCGGGCCATGGTGTGGGATCAGATAAAAGCAAGTTCTTTTCAATTGAATGAGGAA
ATGATTGAGACACTGTTTATGGTGAATAATTCAAATTTGGCCACTAAAGATAATGCCCGC
AAGCCGATTCTGGCTGCCGTGAATCAGGAAAATCGCGTGCTTGATCCAAAGAAATCGCAG
AACATTGCCATTTTATTGAGGGCACTAAATGTGACCATTGATGAAGTCTGTGAAGCACTT
ATGGAAGGCAATTCAGACACTCTTGGGATTGAGCTCTTGGAAAGCTTATTAAAGATGGCT
CCAACCAAAGAAGAAGAGCATAAACTGAAGGAGTTAAACGATGAATCCCCTTTTAAGCTA
GGTCCTGCCGAGAAATTCCTCAAGGCAGTGCTTGACATACCTTTTGCCTTCGAGAGGGTT
GATGCTTTGCTTTACATTGCTAATTTTGACTCTGAAATTGAGTACCTGAAAGGATCTTTT
GAAACTTTACAGGCTGCTTGTGGAGAGTTGAGAAATAGCAGAATGTTTCTGAAGCTTTTG
GAGGCAGTACTCAAAACTGGGAACCGCATGAATGTTGGCACCAACCGTGGTGATGCGCAT
GCCTTCAAGCTCGACACACTCTTAAAACTTGTTGATGTGAAGGGCACGGATGGGAAAACC
ACACTTCTGCATTTTGTTGTGCAGGAAATCATCAGAGCGGAAGGTTCACACCTTTCTGGT
GCCAATCAAAATCCAAAAGCTGAGAAAACTCAGCAGTCTGATTTTCAGGATGATGTTGAA
ATAAGGAAGCTGGGTCTGCTAGTAGTTTCCGGTCTAAGTGGGGAGCTAACCAATGTGAAA
AAGGCTGCTGCGATGGATTCCGATGTTCTCAGTATCGATGTTGCAAAACTTGCTACTGGT
ATCTCTAAAATCAGAGAAGTTATAAAACTCAATGAAGGGATTGCTCTGAAAGACAATAGC
TGCAAATTCTCGGAGTCGATGAATGAGTTCCTGAAGAAGGCAGAGGAAGAGATTGTAAGA
ATCCAAGCCCAAGATAGAGTTGCTCTCTCTATGGTGAAGGAGATAACAGGGTATTTCCAT
GGGAACTCAGCCCAGGAAGAAGCTCATCCATTCCGGATCTTTATGGTCGTTAGGGATTTC
CTTTCCATTCTTGATCAAGTGTGCAAAGAGGTTGCAAAGGTGAATAAGAGAGCGATATAC
AGTTCGGCACGTCCATTACAAAACCCTCCCCCTCCACCAGTTTTTCCCGGCCTCAATGTA
AGGCAGCATTATAGTTCCTCTGATGGTGAAACCCCATCATAG
>GhFH3
ATGAAAAGGGGTCCTTTATCTGCTTGTGATAATGCCTATGATACAAGGAAATATGGGTGG
CAAAAAAATTCCTTAAGTGCTGCAGAAGAAGCATTTCTTAATATATTAGTTGATCCATCA
ACTGGGGAGATTAATGAAAATCGGGTGGGATTGTTATGGATAAATTGCAGACAAGATTTG
AATGATTTACTGTATGCTTTTGTAGATCCCAAATTACGCCGTCTAGAGGAAATACTCTCC
AATGTTATCCATACAGCGGGTTACTCATCGGCAAAAGAAAACATTCGGAGCTTGGTTAAT
ATTCGCCATCCTGAGTTAAAGCATGTTCTTTCTAATTGCATAAGAAATAATCATCTCATA
TTCCAAGTATCTAAGGAAGATAGTAAGCCTTGGTACACCAGCTATGTCAAGTTATTATTT
CGCAGGCATGATGTTCCTAGAAGGATTTTAGGCTCTAAGAACACTGAAGAAGCCCCTGAC
TCGGACTTAGGCCCATCACCATCACCATCATCATCCCCATCATCATCACCATCATCATCC
CCATCATCATCCCCATCTCCATCTCCATCATCATCACCATCATCATCCCCAAATCTGGCC
CCAGCCCCTTCTGATTCCAAAGTTCCTGAATCTGAAGCTGCTGATTCCAAAGCTCCTGAT
GTTAGGCCAACTCCATTAAAACGTCCACCATTTTCACTCCCTCCACCAGTTCCTACACGT
TCTAACCAACATCCACCTCCAGTCCTTAGTCCTCAGAACAATTCACATCACGATGAAGGT
CATTTGGAAGAAAAAGGAACTAGCTTGAGAACACTTATTATTGCTTGTATTGCGACAGCA
TTAGTAACAGCCATTGCTGCATTGTTGTTCCTCTCTTTATGCTCCCGTAAGCAAATCAAT
AAGAAGCCCATCTCCGGCGGAGAGATAGGTAAAGCATCAAACGAGCATAAGGATTCAACT
GATGACAGTATTGCTCTAGAAATTTCCTCTGACGGAAAGTCATCACCTGGAACTGTTGGT
GTTGCTGGTGCTGCTGCCACTGCCGTTGCTGCCACTGCCACTGCCGCTGCCGCTGCTGGT
GCCGGTTCGGGTGCCTCCAAAGCCTCAGCTGAATCTTCTGCTACATCAGGTGATACTAAT
TCGGTGGTACCTCAGCCTGCAGGAAAGGCAGGAACTTCCACAGCTGCGGTACCTCTGGTG
AATGGTCTTTCTGGTGGAGTGGATGCTGCCCCTTCTGAACCTCCTAACCAGGTTGGAGCC
AATCCTCCACCTGCACCAACTGGTTCTGCCAATGTACCCCGACCTCCTGAACCAATGTCA
CCGCCTAAACCTCCCACTTCTCCTCCTAAGCCACCTCCACCAGTGCCCCCAGGTCCCAAG
GTGCCTAAACTGCCAGGTGGACCACAACATTCAAATGCTAAATCTGGTGATGGATCGAGT
GCAGCAGGAAATGATGCCAATACTTCTAAAGCCAAACTAAAGCCCTTTTTCTGGGATAAA
GTTGCAGCCAAGCCAAACAATGCAATGGTCTGGGATCAGATCAAAGCTGGATCATTCCAG
TTCAGTGAGGAGCTGATTGAAACTCTGTTTGGGGCGTCAGGTCAAAAAAACAAGAAAACT
GGTAAGAAAGAGCCATCTGCACAGGATCAGGGACCTCAGTATGTTCAACTCATTGAACCC
AAGAAAGCACAAAATTTAGCAATCCTTTTGCGGGCATTGAATGTAACCACTAAAGAAGTA
TGTGATGCACTTCGTGAAGGAAATGACCTCCCAGTTGAACTCCTTCAGACATTATTGAAG
ATGGCACCAACATCCGATGAAGAACACAAACTTAAAACATTCAGGGGTGAATTTTCTCAA
CTCGGTCTGTCCGAGCAATTCCTAAAACAATTGCTTGACATCCCTTTTGCTTTTAAACGA
ATAGAAGCTCTGATTTTTATGTGTTCTCTTAAAGAGGATGTTTCTGCCACTAAAGAGTCC
TTCAAGACATTAGAGGTTGCTTGCAAGGATTTAAGAGGTAGTCGGCTATTCCTCAAGCTT
TTAGAAGCTGTTCTGAAAACTGGAAATCGCATGAACGATGGGACATTCCATGGTGGTGCA
CAAGCTTTCAAGCTCGATACACTTTTGAAGTTATCGGATGTTAAAGGAGTAGATGGAAAG
ACCACACTATTGCATTTTGTTGTCCTAGAAATAATACGTACTGAAGGTTTGAAAGCTGCC
CATGCTGAAAGAGAAAGTGAAAGTTTTAACAGCTTAAAATCCAACGATATTCTCGAGGAT
GTTTCCCATGATCCAGAAGACCACTACCACGACCTTGGGTTTAAGGCGGTTTCACATCTG
AGTAGTGAACTCGAAAATGTCAAGAAAGCTGCGGCTATTGATGCTGAAAACTTAACGGGA
ACTGTTATTAAACTCGGGCATTCACTCCTAAAAGCACGTGATTTCTTGAACTCGGAGATG
AAAGGTTTGGAGGAGGATAGTGGTTTCCAAAAAGCATTAAAGAGTTTGGTTGAGAAGGCT
GAGGTTGAAGTCAAGTCATTGATCGAGGAAGAGAAAAGAATCATGGAGTTGGTAAAGAAA
ACCGGCAATTATTTCCATGGTAACGTTAAAAAAGACGAGGGTATACGCTTGTTTGTTGTC
GTACGGGATTTCTTGGTAATTTTGGATAAAGTGTGTAAAGAGGTTAGAGACAAGCCGAAA
ATATCACATAAAAAGGAGGGGTCGCATGCATCATCTTCCACTGACTCCAGTATCAGATCA
CCTTCTCCCTATTGCTGA
>GhFH4
ATGTATCTTTCAAAAATGATGAAAGTGCCACGAGTAGAGTCAAAACTAAGAGTGTTTTGT
TTCAAGATTCAGTTCCGAACTCAGGTTTCTGAATTTAAAAGGAGCTTAAATACTGTAAAT
TCTGCATGTAATGAGGTACAAAATTTCCTTAAATTGAAGGATCTCATGAAGAAAATTCTC
TATCTGGGAAATACATTGAACCAAGGAACTGCAAGGGGTTTGAGTTTTTGTTGGATACAT
GGTCCAGGATTAGCTGAATTCATGCATAGTGACGACTTGTTTAAGCTAACTGTTTATCTT
AAAGTGTGCATTCTATCGTTATTTTGTTCTATTTGTATTTTGTTAGATTTCTGGTGTAGT
ATGATAAGTGCGGTATTTTGTTTGGCGGGATGTATTTATATCATAGATTATTCTTCTTCT
CAATATTTTGATAATGAATTTTAA
>GhFH12
ATGGCGCTGTTCAAACGCATTTTTTACCGGAAACCGCAGGAACGACTTCTCGAGATTTCC
GAACGTATTTACGTATTTGACTGTTGTTTCTCCACGGATGTATTGGACGAAGATGGGTAC
AAGGTTTATATGTCTCTGATTGTGGGACAGCTAAATGACCACTTTCCTGAATCTTCTTTC
ATGGTGTTTAATTTCAAGGAAGGGGAGAGGCCAAGCCAAATATCAGACATTTTATCTCAG
TATGAAATGACTGTTATGGATTACCCACGGCAATATGAGGGATGTCCACTGTTACCACTT
GAAATGATTCATTACTTCCTTCGATCGAGTGAAAGCTGGTTGTCATTGCAAGGACAACAA
AATGTGCTTTTGATGCACTGTGAAAGAGGTGGATGGCCTATACTCGCTTTCATGCTGGCT
AGTCTTTTATTATATCGAAAACAGTACAGTGACGAGCAGAAAACTCTTGACATGGTCTAT
AAGCAAGCTCCTAAGATCCTTCTTCAGCTTCTGTCTCCTTTGAACCCTCAGCCATCCCAG
TTGAGGTATCTCCAGTATATTTCTAGAAGAAACTTGGGTTCTAAGTGGCCTCCCTTAGAC
ACACCTCTATTTATGGATTGCCTGATTCTTAGAGTGCTTCCGACTTTTGAAGGGGGGAAA
GGGTGCAGGCCAGTTATACGAGTTTACGGACAGGACCCGAAAGCACGGAATAATAGAAGT
TCCAAGCTTCTGTTTTCAAATGCAAAGACAAAAGCACAAATTCCTTACTACCGAAAGGAA
GAGTGTGCATTGGTGAAAATAGATATTCATTGCCACATTCAAGGGGATGTTGTGCTTGAG
TGCATCCATTTGAATGAAGATTTGGTATGTGAAGAAATGCTATTTAGAGTCATGTTTCAC
ACAGCGTTTGTTCAAGGAAATATTTTGATGTTTTACAGCAACGAAGTTGATAAGTTGTGG
GATGTCAAGTATCAATTTCCAAAGGACTTCAGACTCGAGGTACTTTTTATGGACCCTAAT
GCCGTCATCCCTACTACCACTGGAGTTTTTGCAACTGGAGATGAGAATGAGATAGAAAGT
GTTTCAAAGGAGGAATACTTTGAGGTGCAAGAGATCTTTAGCAATGCAGTCGATGCACCA
GAAGCAATGGTGGATGATGAGAGTCCATTAGCTCATGACAAGCCCGAGCAGAAAGATATG
TTGTGGGAGGATGCAAATGGTCTTACAAACAAAGGTTGGGTGTCAGATGACGGGAAACTC
AAACATGATGCCAATGTTGATTCTAGTATGGATATGGTGAAGGGCTTATTTGTGGATGAT
GTGAATTACAGTATAGATAAGAAGATGGATTATGGTACTAATGCAGTGAAAGAAATAGTT
GGTGATAATGGAGACAATCAGGTCGATCCATCAGTATTTACTGTTGACATGCTGAAACAA
AGAGAAACAAAGGAAATGACAGATGTGCTTGGAAAGCCAGAAGTGATCCAAGATAAGGGT
CACAAAGAAGACACCATTCAACTGAAGAATTTGGAATCTAAAGTGTTGCAGCAAACGTTG
GAACCTGTGGTTTCCAAGCCTAACTTTGAGGAAGTATTGCCTGCTTTAGAGAAAAAGGCT
GGGATGGGCTCAGAATCAACTTCAGATTCTGTTATGGTGAAGCCAAATAGCAACCAATTA
GTATCTCAAGGCTTTCTTGCAAGGCAGGCAAAGCCAAGTGTTGTATCTCAGTTGATCCCT
TCTAACAAAGGCTCTTCAACTGCATTGCCTACACTTTCCAGTGGTCTAGCTTTAGAGGAA
TCTAATTCAGGCGCCAATCTAGAGGGCTCTAATGCAGCTGTGCTTTCAAATGATGTTTCA
TTTGAGCAAGGAAGTCAGAAGGCTGACCTTACAGGGCCTTTAGATTCCCAAACAGAAGTT
TCTACAACTCCAATAGTTCCAACAGTTACCCCTGGTTTGCAGCAATCGGTGTCTATTCCA
TCTAGCACTCTATCTCCACCATCACCCTGCACACCAACAACACCACTTCCTCCTCCACCC
CCACCCAGATCTTCTTCGTTGGTTTCACGGCCTGTTCAGAAAAAGGCAACATCTAGACTA
CCCGTAGCACGACCTTTCATGGCAGCTATTGGAAATGCCATTACTAGAATATCACCATCT
CCTGATATCTTGAATAACCAGACTAATGCACTGGTGGTTCCTCCACCACCTCCACTACCT
CCACCACCATGGAAGGCCCAGTCTTCAACTGCCCGTACTATACGGCATATTCCACCTTCT
CTTCTATCCGCAACTCTTGCTAGCTCTTCAAAAGGCATATCAAAACTTAGTCAACTTTGT
TCTCCATCTCGCTCCACATCAACACTTCGTAATTTTAGTCATCCCCTTACCACCACATGG
GAACCTGGCAACTTTCGCCCTCCCCCTCCCACCACACCAATTCAAATTGCTATGGCTCTA
GCATTTATCCATGGAATGCAATCAGCTTCTCCTCCCTCACGCTCTCCATTTCCTGAAGCT
TCATCTCTATCTCTCCCACCATCATCGCTGCCTACTGGACATGGTACTTCGCCGCCACCA
CTACCGCCTACTAAAGATGGAGCTTCACCACCCCCTTCTTCTCCTTTGCCTCCTCAAAAT
GGAGCTTTCCCACCTTTATCACCATCAATGCCTCCTCTTGGATCTTCTCCTCCACCACCA
CCACCACCCCCTTCAACGTCTGGTGCCCTAGCTCCTTCAGAATTTGACGCCTCTCCTCCG
GCGCATGGAATGACAACTCCACCTACTGCATCATGTGGAGCACTGCCCCCACCTCCACCT
ACCCTTGGAGCTCCGACACCTCCACTTGGGGCTTCACCTTCTCCACCCCCACCTCCGCCA
CCACCATTGCCTTCTCTTTCTTCTACTTCACCACCACCTCCACCACCACCTCCAATGTCT
AGTGCCCCACCTCCACCTCCTCCCCCATTTGGAGCCCCACCCCCACCACCTCCTATGGCT
GGCGCACCACCTCCACCACCACCTCCTGGAGGTCGAGCTCCAGGACCTCCACCTCCACCT
GGAGCTCCTGGTGTTGGACCTCCTCCACCTCCACCGTTGGGTGGCAAAGCAGCTGACATG
AAAGGAAGAGGGCGTGGACGAGGAGCTGGTGCAGCACCAAAAAGATCTTCTTTAAAGCCA
TTACATTGGAGCAAGGTTACAAGGGCAATGCAAGGAAGCTTATGGGATGAATTGCAAAGA
CTTGGAGAGATTCAAATATCGGCAGAAATTGATGTGTCAGAGCTTGAGACTCTTTTCTCT
GCAGTTGTTCCTAAACCTGCTGCTAAATCTGCAGGGAAATCCAAGGCAGCTGGATCAAAA
CCTGACGTAGTCCATCTGGTTGACTTGAAGAGGGCTAATAACACCGAAATTATGCTCACT
AAAGTTAAAATGCCTCTCTCTGATATGATGGCTGCGGTGCTAGCTTTGGATGATTCAGTA
TTAGATGCTGATCAAGTGGAAAATCTCATAAAATTTTGTCCAAATAAAGATGAGATGGAA
CTTGTCAAGGGGTACACTGGTGACAAGGAGACCCTAGGGAAGTGCGAACAGTTCTTTCTG
GAGCTGATGAAAGTGCCACGAGTAGAGGCAAAATTAAGAGTGTTTTCTTTCAAAATTCAG
TTCAACACTCAGATTTCTGAATTTAAAAAGAGCTTAAACATTGTAAATTCTGCATGTGAA
GAGGTTCGAAATTCCCGTAAATTGAAGGAGATCATGAAGAAAATCCTTTGTCTGGGAAAT
ACATTGAATCAAGGAACTGCAAGGGGTTCTGCTGTTGGATTTAAGTTGGACAGTCTTCTA
AAGCTCTCAGAGACACGTGCTTCTAATAGCAGGATGACACTAATGCATTACCTTTGCAAG
GTCCTAGCTACCAGGGCACCAGAACTTCTTGAATTTCAGTTGGACTTGGTCAGCCTTGAG
GCTGCATCTAAGGTACAATTAAAATATTTAGCAGAAGAAATGCAAGCTATAATTAAGGGA
TTAGAAAAGGTTAAGCAGGAGCTGGCTGCCTCAGAAGATGATGGTCCTGTGTCTGAAGGT
TTCCGGGAGGGTAGAAATGCGGATGCACTTGCACTCTATTTCGGTGAGGATCCTGCCCGA
TGCCCATTTGAGCAAGTTACCGTAACAATTTTAAAATTTGTGAAATTGTTTCAAAAAGCA
TTGGAAGAGAATGTGAAGCAGGATGAATTGGAGAAGAAAAAAGCTTTGAAGGATGCTGAA
ATGGAGAAGGCTGCTAAGTGA
>GhFH11
ATGACACTTCTTAGTAGATTTTTTTATAGAAGACCCCCGGATGGGTTGCTTGAATTTGTT
GAGAGAGTATACGTTTTGGATTCCTGCTTCTCCACTGAAGCCTTGCCTGATGGTATGTAC
CAAGTATACCTACACGAGATTGTGACTGAGTTACATGAAGAGTTCCCGGAGTCATCTTTT
CTGGCTTTCAATTTTCGCGAAGGTGAAAAACCAAGTGATTTCGCGGAAATTTTATGTCAA
TACGATGTTACTGTATTGGACTATCCACGACAATATGAGGGTTGTCCCCTGCTCCCATTG
TCTCTAATTCAGCATTTTCTTCGTGTTTGTGAAAGTTGGCTTTCACTTGGGAATCATCAA
AGTGTCGTTCTTCTACACTGTGAAAGAGGGGGGTGGCCACTTTTGGCATTTCTGCTAGCT
AGTTTCTTGATTTTTAAAAAACTGCACAGTGGAGAGCGCAAGACCCTTGAAATTGTTCAT
CGAGAGGCTCCCAAGGGTTTCTTGCAGCTCCTTTCACCTTTAAATCCCTTCCCTTCTCAG
CTTCGCTACCTTCAGTATGTAGCTCGAAGGAATATAGCTCCTGAATGGCCTCCTCCTGAG
CGTGCTCTTTCTTTAGATTGTATCATTCTTCGAGCCATTCCGAGCTTTGATGCCCAAAAT
GGATGTAGGCCAATTATTCGCATTTTTGGTAGGAACCTTCATAACAAAGATGGCTTGTCC
ACGCAGATGCTGTTCTCCATGTCCAAGAAAAGGAAGATGCTTCGACATTATCGTCAGGCA
GACTGTGATGTGATTAAAATTGACATCCAGTGTTCAGTGCAGGGAGATGTTGTATTGGAG
TGTGTCCATTTGGATTTGGATCCTGAAAGGGAAGTTATGATGTTTCGCATAATGTTCAAC
ACTGCATTTATTCGATCCAACATATTGATGCTGAACTCTGAGAACTTGGACATTCTTTGG
GACTCAAAGGAGCGGTTTCCAAAAGGATTCCGAGCAGAGGTTTTGTTTGGGAAGGTTGAA
AATTCCACCCCACCTAAGGCTCCTATAACAGTTTTGAATGGTGAGGAGAAAGGGGGATTA
CCTATTGAAGCTTTTTCTCGTGTTCAAGAACTCTTTAGTGGTGTTGAGTGGGTTGATAAC
AGTGATGATGCTGCTTTGTGGTTACTTAAACAACTTTCTGTCTTGAGTGATGTAAAAGAA
TTGTCCAGATTGCAGAACAAAGGAAATTTATATGCATCTCCTGTTGATTCTGAGGAGGAA
AACAATGCATCTAGCACTGCTGATAGTTCAGATGAAGCATTTGACGTGATCAATAAGCCT
TTGGGGGATCCAGCAAGATTTCTGCCACCAGACATTGTTGATAAAGTTCCCTTACATTCA
GAAAGTGATAGTTTACAAGATTTAGATCATGCATCAGTTGAAGCTGTTCAGGTAGTGTCA
TGTTCTGGAATGCCATCTCATTCATCTCCACTGGAATCTTCAGCACCTGTTGTACCCACA
CCACTAGCACCACCTCCGATACCTAGTAAAAGTCTTTCTTCAGGATTTGCACCTCCTGGA
CCACCACCGCCACCACCACCTCCTCCTCCTCTACATCTACCTTCATCTGTTAACATCATT
ACATCGAAGCCATCTGCACCCCCACCTCCACCCCCACCCCCTCCTCTTCCTGGTTTCTCC
GAAAGGAATCCTGCAATATCTTTGCCTGCCACTACCAAAAGAGGTCCTGCACCACCTGCA
CCACCTCCACCTCATAGTTTTTCTGGTAGAGCCTTTTCAACATCACCTGAATCTACAAAC
AATGATCCACCTCCACCTCCTCCTCCTCCTCCTCCCCCACCCCCTTTCAACTCCTCTCAA
TTGCCATCTCCACCCCTACCTCCACCCCTGCCCCACCCTTGCATCCACCATCCTTCAGCA
GCAAATCTAAAATGCAAGAGCCAAACCAACCACCACCACCTCCGCCACCACCTCCAATGG
TTGTCTCTACTACTAGTTCCTCTCACAAGGGATCTGCTCCATCTGCCAGGTTCTATTCCT
CCTCCACCCCCTCCACCAAAAGCTCCTCCAGTGCCCCCTCCACCCCCTCCACCAAAAGCT
CCTCCAGCGCCCCCTCCACCAAAAGCTCCTCCAGCGCCCCCTCCACCAAAAGCTCCTCCA
GCACCCCCTCCACCGAAAGCTCCTGCTGCACCCCCTCCTCCACCTCCACCGAAAGGTTCC
ACGGTGCCCCCTCCACCCCCTCCACCAAAAGGTCCTGCTGTGCCCCCTCCACCTCCTCCA
CCAAAAGGTCCTGCTGTGCCTCCTCCACCCCCTGCACCAAAAGCTCCTGCTGTGCCTCCT
CCCCCACCAGGTGCACGGCTGCCAGGTGCAAAGGTTTCCAGTGTGCCTCCACCACCACCT
GCATCAAGTGGTAGGGAAAAAGCTTTGGGACAGACTGGTCATGGAAGAGGCCGCGGCATT
GGCGTGAGTAACACCCCTAAGAAAAACTCGTTGAAGCCGTTACATTGGGTCAAAGTCACT
CGAGCAATGCAAGGGAGTTTATGGGCTGATTCTCAAAAGCAGGATAATCAATCAAGGGCC
CCTGAGATTGATATGTCTGAACTTGAAAGTTTATTCTCAGCTGCCTCTGCTTCAGACGGC
AGTAGTGCTAAACTTGGAGGCCGACGAGGTTCTAACATCAATAAACCTGAGAAAGTGCAA
TTAGTTGAGTTGCGCAGAGCATATAATTGTGAAATAATGCTCACAAAAATAAAAATCCCT
CTGCCCGATATGATTAATGCTGTACTAGCATTGGATTCTTCAGCTCTTGATATTGATCAG
GTGGAGAATCTGATTAAATTTTGTCCCACTAAGGAAGATATGGAATTGCTAAAGAATTAT
ACAGGTGACAAGGCAATGCTTGGAAAGTGTGAACAGTTTTTCCTAGAGTTGATGAAGGTT
CCACGAGTAGAATCAAAATTGCGAGTATTTGCATTTAGAATCACCTTTTCTTCTCAGGTG
GATGACTTAAGGTCTAACCTGAGCATTATTAATAATGCGACCAGAGAGGTAAAAGAATCT
GCAAAATTGCGTCAGATAATGCAGACAATTCTCACATTGGGAAATGCTTTGAATCAAGGC
ACTGCACGAGGATCTGCGGTGGGATTCAAATTGGATAGCCTCCTTAAATTATCTGATACG
CGTGCAAGAAACAACAAAATGACTTTAATGCATTATCTATGCAAGCTTCTATCGGAGAAA
ATGCCAGAGTTGCTGGATTTTGATAAAGATCTTGTTCATTTAGAAGCTGCTTCTAAGATT
CAATTGAAAAATCTTGCTGAAGAAATGCAAGCTGTGAGTAAGGGCCTTGAAAAGGTTGAG
CAAGAACTCTCCGCTTCAGATAATGATGGTGATATCTCTTTGGGCTTTCAGAAGGTGTTG
AAGAATTTCCTTGATACAGCTGAAGCTGAAGTGAGGTCACTTATCTCCTTGTATTCTGAA
GTGGGTAGAAGTGCGGATTCATTATCCCAATACTTCGGAGAGGATCCTGGACGATGTCCT
TTTGAACAAGTGACTCAGATATTGGTTGTTTTCGTTAAGATGTTTAAAAAGTCGCGAGAG
GAGAACGAGAAGCTGGCTGATGCTGAGAAAAAGAAATTGGAGAAGGAAGCCATCAAAGAA
CGAGCAGCAGCAAATGTAACTGTAAAGAAGGATGGGACCGATACAAATGAGCCGAATCTT
ACTTCTCATATCCTGAATTCTCACCTTCTGAAACACGCTCCCTAA
>GhFH10
ATGATGGCGAAGATACATGGTGTTGTAAGAACAACTTGTTTAGGGTTTTTGGTAGCTCTG
CTTTGTGTTTCATTGACTTGCAGCTTAGATTACAGTAAGGTTAAAGAAGAAGAAGCATTT
TTTAACCAATTAGTAGATCCAGTAACTGGAGAGATTGATGAGAATCTGGCTGAGTTGTTG
TGGATAAGTTGTAGACAAGATTTGAATGGTTTAAATGAAGCTTTTGGAGATCCGAACTTA
TATCTTCTTGGGGAAACGTTCAGTACAACCAACGATATTACTACAAAAGGTTACTCATTA
GCAAAAGAAAACAGTCAGTACTTGATTAATGTTCTCCATCCTGAGCTTAAACAAGCTATT
TCTGACTGCATAAGAAAGAATAATCTTTTATTCCAAGTATCCGGAGAAGATTGTGGCCTT
AAGACTTGGTACATTCGATATATTGATTCACTGTTTCATTGGCATGATGTTCCTAGAAGG
ACTTTAGCTACTCAGAGCAATGCAATAGCCCCTGCCCCGAACTTAGGCCCATTTATAGCT
CCGGCTCCTTCTCCTACTTCTTTTTTTCCTCATTTGAGTCCAGCTTCATTGCAAAGTCCA
GCATCTTTATCCTCTCCACTCCCTTCTACGAATAATCTTCCGGAAAGTACAAGTCCAACC
AACGTAGATCCGAGCCACAAGGGGAATGATAACAGTAGGACAATTATTATTGCTTGTGTT
GTGACTGCAGTAGTAGCATCGGTTGTTGCAGTGTTGTTCTTCATTTTATGCTGTCGTAGA
GGATCGGCATCTAAACAAAATGATGAGAGGCCCCTTCTCAGTTTAAGCTTAAGTGATTTC
TCCGGTGGTTCTTCTCATGCATATGCTTTTGGAACTAATAAAGAAGAGAAGCTAGGACAT
CATCAATCATTAGGAAATGAATCAAGCCTACATAAAAAGACCTCGAGTTACGGGAATGTC
TATGTTGAATCTAATGCTCAACAAATCTCCTTTGATGGTGGGAAGTCATCATTCGGAGGT
GTTGGTGCTGCCAACAAAGCCTCAATTGAATCTTTTGATACTATTCCACCGCTACCATTG
CCTCCAGGAAGGGTCGGTGCTTCCCAACCTGGATTACCTCCTTTGAAGTCTACTCTTCCT
CCAGAACCTCCTGCCCCGATTAGAGCTAGTTCTCCTCCACCACCACCACCTGCTGCCCCA
ATTAGAGCCAGTCCTCCTGCACCACCACCCTCTATGAAACCTGCTTCTGCCACTATGGCC
CCCCGACCTCCTCCACCACCTATGCCTCCAGGTGCCAAACCTGGTCCCCGCCCACCACCT
CCTCCAAGTACCGGTATCGGTCCTCCTAGGCCACCTCCACCAATGCCCTTAGGTTCCAAG
GTGCCTAGACCACCAAGTGGACCACAACGAACAGCAAATGCTATCTCTGGCGAGGGGTCT
GGTTCAGTGGACGATATCAACGCTCCTAAAGCTAAACTGAAGCCATTTTTCTGGGATAAA
GTTGCAGCTAACCCTGACCATTCGATGGTTTGGAATCAGATTAAATCCGGATCATTCCAG
TTCAATGAGGAGATGATAGAAACCCTGTTCGGTTATGCATCTGCTGACAAGAACAAAAAT
GATAAAAAGAAAGATGCTTCTACACAGGAATCCGTGCCTCAGTACATTCAACTCCTTGAT
CCCAAGAAGGCACAAAACTTAGCAATCCTTCTGCGGGCATTGAATGTGACCACAGAAGAA
GTTTGCGACGCACTCCGTGAAGGAAATGAGCTCCCCGTTGAACTCCTTCAAACATTATTG
AAGATGGCCCCAACGGTGGATGAAGAACTCAAACTCAGAATGTTCAATGGTGAAATTTCT
CAACTCGGTGCTGCTGAGCGGTTCCTAAAAGTTTTGGTCGACATTCCTTTTGCTTTTAAA
CGAATGGAAGTGCTGCTTTATATGTGCTCTCTTTACGAGGAGGTTACTTTTGCTAGAGAG
TCCTTTGAAACATTAGAGATTGCATGCAAGGAACTCAGAAGTAGCCGCTTATTCCTCAAG
CTCTTAGAAGCTGTTCTTAAAACCGGAAATCGCATGAATGATGGGACATTCCGTGGTGGT
GCACAAGCTTTCAAGCTTGACACACTTTTGAAGTTATCAGATGTCAAAGGAGTAGATGGT
AAGACCACACTATTGCACTTTGTCGTCCAAGAAATTATACGTACAGAAGGTTTAAGAGCT
GCCCGTGCTACAAGAGAAAACAAAAGTTCTCTTCTTGAGGATGTTTCCCCCGATATGGAA
GAGCACTACCATAACCTTGGTCTTGAGGTGGTTTCACATCTAAGTAGTGAACTCGAAAAT
GTCAAGAAAGCAGCATCTATCGATGCAGAAACCTTAACAGGAACGGTTGCTAAACTTGGC
CATGGACTCCTAAAAGCACGAGATTTCTTGAAGTCGGAGATGAAAAATACGAACGAACAA
AGTGGTTTCCATGAAGCATTAAAGAGTTTTGTGCAGAATGCAGAAGTTGATGTCACGTCA
TTGCTCGAGGAAGAGAAGAGAATAATGGCATTAGTAAAGAGCACTGGTGATTATTTTCAT
GGTAACGCACATAAAGACGAGGGCCTACGCTTGTTCGTCATAGTACGCGACTTTTTGATA
ATTTTAGACAAGGTTTGCAAAGAAGTTAGAAATGCCCCAAGGAAACCGGTTAAAACACAT
AAAAAACATGCTTCCAATGCATCATCTTCTTCTTCCGAGTCTTGTCTTGCACCAACTTCT
CCTGATCCTCATCAGAAGCTTTTTAATGCAATTGCTGAACGAAGGATGGAAAATTTTAGT
TCTAGTTCTGATGACGAAAGTTGA
>GhFH44
ATGGGGTATGGTTCTCAAATTCATCCCATGATTTTCGTCACATTCTTATTCATATCATTA
CAAAGATCCCACATTTTGGTTGCTGAGGGTCTATTACTGGATAAAGCAGTGGACTTCAGA
GTTCATGGCTTACAACAATTATTCTTCATGGACGAAACTGTGGGGAATAACAACCAAGTT
GAGAATGTTTCAGGACAAGATGACAAGTTTACCAAGAGAAGAGTTCCATTAACTGGTGTT
GCAAACTGTTTCCCACCATCTCCATCACCAAACATTCGAGCTGAGGCTTCAGTTCCAGCA
CCGCCAAAGGTGGCCCATTTCCACCCACCGCCGCCTCAATCAACCACCAGGCCGCCACCT
CAAATAACCCACAAAGGAAATGCAGATAAAAGAATAGTTGGAAGAATTCTGGTTCCACTT
CTGGTGTCTGCAGGAGCTGCATTTTTAGCTTGTGTTCTTGGGCTCTGCTGCTTTTGTGCC
AAAACCAGCAAGAATAAAAGAAAGGGAAGAATCAGAGGCAAATCAAAGTATAAGAGTGCT
CAAAGTTCATCAAGCAAGGTGATGTTAAATCCTGGTTCAGATCTCTTTTATCTTGATACA
TTGGTGGACTTAGAGCAGCAATCTATTTGTTTGAAACAAAGCACTGAAACTGAGAAAATA
TCATCAAATTATAGCACTCTAAATCATGGATTCGATAAAATGGAGGAATCAAACAAAGAA
GTTGCTATACTACAATCTCAAAACGCTAGCAGTTCTTCAACAAGAGAAATAACGCCGATT
CATGAAGATGGACAATCAGAAAGATATGATGGAAATTGCTCACTTTCTGATAAAAGAATT
CCCATGGAATGTCCTTCATCTGATGATGAATCTTTTCATTCTTTTGTTGATCCACATTCC
CCGCCACCGCCCCCACCACCTCCACCACCACCACCACTGCCCCCAGTAGTTGGTGTCCGT
CCTTCAAATTCTTCTTTGTCTGCCACTAAAGCAAGACACAAAGCTTCAAGTTCTTCTACA
TTGCTCAATGTAACACCTGCAAGGAATTCAGATTCATCTACAGGATCAAATGTAAACCCG
AGTGATATCCCATATTCACCTCAAACACCTTCAAATTCTTTGCCAAGTCCTCCTGGTATT
CCTCTGGGAAAAGATGGGTCTCCATTGCCAAAATTGAAGCCACTTCACTGGGACAAAGTA
AAAGCTGCACCAGACCGCTCTATGGTTTGGGACAAGCTGAGGTCAAGCTCATTCGAATTA
GATGAGGAGACGATTGAATCGCTTTTCGGATACAATATACAAAATCCAATTAAGAATGAT
GAAACAAAAAGCAAAACTCCTCCAAGCAAGCATGTTCTTGAGCCTAAGAGATTGCAGAAC
ATAACAATTCTCTTAAAAGCTCTGAATGTGACACCTGAGCAAGCTTACAATGCATTAATG
AAAGGAAATGGTTTGGTTTTACAACAATTAGAAGCATTAGTGAAAATGGTACCCACCAAG
GAAGAAGAGGCAAAGCTTTATAGCTACAATGGAGATATCAATGAATTGGGGTATGCTGAG
AAGTTCATTAAAGCACTTCTAAGCATTCCATTCGCTTTCCTTCGAGCTGAAGCCATGCTT
TTCCGAGAAACTTTTGAAGATGAAGTAATTCACCTTAAAAACTCATTTTCTATGCTGGAG
GAAGCCTGCAAGGAACTAAGATCAAGCAGGCTCTTCTTGAAGTTACTTGAAGCAGTGCTA
AAAACAGGCAATAGAATGAATGTTGGAACAATTAGAGGAGGTGCTACAGCATTCAAGCTT
GATACCCTCCTTAAGCTTGCAGATGTTAAAGGAACTGATGGGAAGACTACTTTGCTCCAT
TTCGTCGTCCAAGAGATTATTCGATCCAAAGGAATAAGAGTGTCTGATACTGATACCATT
ACGGGAAAGATGAATGAAAGCAACAAAAGCCAAACAGCAGAAGAAAAAGAAGAAGATTAC
AAAAGAAGGGGACTGGATCTTGTTTCTGGTTTAAGTACTGAACTCTACCATGTGAAGAAA
ACAGCTACAATTGACCTTGATGTTCTTGCAACTTCTGTCTCAAACTTATCAAATGGCAAA
GATAAAGTTAAAAATCTAGTTATGGAGGAGCTATCAAGAGATGAAAAAAATGAGGATTTC
ATTCGTTCAATGAATTCTTTTCTGGACTATGCTGAGAATAATATAAAAGAACTACAAGAA
GATGAACATAGAGTACTATTACATGTGAGAGAAATTGCAGAGTATTTCCATGGAGATGTG
AGGAAACTAGAAGAAGCTAATCCACTTGGGATATTTCTGGTGGTAAGAGACTTCCTGGGA
ATGTTAGATTATGTTTGTAAAGAGCTTAGAAACTCCAAAACCCCAAGCAGTCCAAGCCCT
TTGGCTCCATTTCTATAG
>GhFH46
ATGGGTTTGTTTCGTAAACTCTTTTACAAGAAGCCACCTGATGGCCTTCTGGAGATCTGT
GAACGTGTTCATGTTTTTGATTGCTGCTTCACTATTGATGCTTGGGAAGAAGAAAACTAC
AAAGTCCATGTAAATGGAATAGTTAATAATCTTCACGGTCACTTCCCGGACGCTTCATTC
TTGGTCTTTAATTTCCGCGAAGGAGAAAGCAAAAGCTATATGGCCGAATTACTATCCGAG
TACGATATGACAATAATGGATTACCCTTGTCAGTATGAAGGGTGTCCATTAATCGCAATG
GAGGTGCTCCACCATTTCTTGAGATCATGCGAAAGTTGGCTTTCGCTTGATCAGAACAAT
TTGTTACTAATGCATTGCGAGCGGGGTGGTTGGCCAGTTTTGGCTTTCATGTTGGCTGCA
TTGCTTATATATAGGAAGCAGTATAGCGGCGAGCAGAAGACATTGGACATGATATACAAG
CAAGCTCCGAGTGAGCGTTTGCAGTTGCTGTCATCCCTGAATCCAGTGCCTTCACAATTG
AGGTATCTGCAGTATGTCTCAAGGAGGAATGTGGCTGCTGCGTGGCCTCCTTTGGACCGA
GCTCTAACCTTGGATTGTGTAATTCTTAGACAAATTCCAAACGTTGATGGAGAGGGAGGT
TGCCGTCCTGTATTTAGAATATATGGACAGGATCCTTTTCTTGTTGCTGATAAAGTTCCA
AAACTTTTGTACTCAACCCCCAAAAGAAGCAAATATGTCCGGTATTATAAGCAGAAAGAG
TGTGCGCTTGTTAAAATTGACATAAATTGCCATGTTCAAGGTGATATTGTGGTTGAGTGT
GTCAACTTGAGTGAGAAGGAAAGAGAGAAGATGATATTCAGGGTTGTGTTTAACTCAGCT
TTTATTAGATCAAACATTTTGATGCTCAATCGTGATGAAATTGATGTATTGTGGGATGCT
AAGGATCAGTTTCCAAAAGAATTTAGAGCTGAGATTCTTTTCTCGGAAATGGATGCTGCT
GCTTCCATTACTTCCATGGATAATTTTTGCTTTGAAGAGAAAGAAGGACTTCCTATAGAA
GCATTTGCCAAAGTTCAAGAAATGTTTAGTAATGTTGACTGGTTGGATCCCAGGTCAGAT
GCTGCATATAATATGCTTCAACAAATGGGTGCATCATCCCAAGAAAAGTCCGACAGTGAG
CGGAATAGCAGTGTTGACAGCCCTCGGTTTGGGAGATTAAGTCCTAGAAAGCTTTCGGAT
GAAAAAAAACTGTCATCATTACCAGGTAGCCCGAGGAGTCCGACAACTATGGGTCTGAAG
ACTCTGGTTTCAGCACCCTCAGAAAAGTCATCTCTTGATTCTGAAGCACATAAGGAGGCT
AAGCCCCAGGACTCTCAAATTGCATCATCCAGTCAGCCTGATGCCCCACAGTCTGCTGAG
ATAGCCAAAGATCAGCCTTCAGAGGTTTCCACTTCTATGTCCTCTCCAGCTTCGGCAGCA
GCTTCAACCGTGACAGCTCCTTTAGCACTGGCTGGCAAGGAGGACCAAGTGATCCCTACT
AAATCTCCACTTTCTAAAACATCACCTGCCAAGGAGGACCCTGAGGTTAGAGTGATCTCT
CCCGCTACATCTCCACCTCCAACCCTACCTGTTAAAGAGAATCAAACTATCAACGACATA
ACTACAGAAGCATCGGCATCTTTGGAGGAAAGTTTAGCTCAGAGAGCAACAACTCCAGCA
GCACGAACACCTTCTCCTGCATCTCCCTTGAGTAAAACTGAAGTTGGTAAAGATGGACCT
CCTGCAGTTCCTCCTCCATCACCGGTTATAGCTGAGTCTCCTGTTGCTGCCCCTTCACCT
CCTCAAGTTTCAGCTTTTAAGGAAGATGTAGCTTCTACGGCTGCTCCTCCTTCTCATCCA
TCACCTCCTCCTCATTCCAAGCAAGAAGCAAGTCCAGCTGCTTCATCATTAGTACCCCCA
ACCCCGCCGCCGCCACCACCAACCCCAACTGATGTATCATCAGCAAACCAAGCAGCACCC
CCACTCTCACCCTCACCCTCACCCTCAACTGGTTCATCATCAGCACCCCCACCCCCACCA
CCGCCACCCACTACTGGTTCATCATCAGCACCCCCACCCCCACCACCCCCACTCACAACT
GGTTCATCATCAGCACCCCCGCCACCCCCTGCTCCTTTTGGTAAGAAGACGGGTGGTGGA
CCTTCAGCTCCTGCACCACCACCTTTGCTTTCTTCTGCAAATTCAAAGAACAGACTTCTT
TCACGTTCTAGTAATTCAAAGAATGACAAGAAACTAAAACCATTGCATTGGTTGAAGTTA
TCCAGAGCTGTGCAGGGAAGCCTATGGGCTGAAGCACAAAAAACGGGTGAAGCTTCCAAG
ACTCCTGAGATTGACATATCAGAGCTAGAGAATCTATTCTCAGCAGCTGCTCCTAATACG
GATCGTGGTAATAAACAAGGTTCACGTACAGCAAAAGGACCAAAAACTGAAATAGTGCAA
CTGATTGACCACAGACGTGCATATAATTGTGAAATCATGCTTTCAAAAGTGAAAGTGCCC
TTGCCTGAGTTAATGAGTTCGGTTCTCGCCTTGGAGGAATCAGCATTAGATGTTGACCAG
GTTGACAACCTCATAAAATTTTGTCCTACCAAAGAGGAGATGGAACTACTGAAGGGCTAC
ACTGGAGACAAAGATAAGTTGGGAAAATGTGAACAGTTCTTCTTGGAGCTAATGAAAGTC
CCGAGAGTGGAATCCAAGCTCAGGGTATTCTCTTTTAAGATTCAGTTTCGCTCCCAGGTT
TCTGACCTTAGGCACAGCCTCAACATTGTAAACTCTACAGCAGAGGAGATCAGAAATTCT
GTCAAATTGAAGAGAATAATGCAGACAATTCTTTCGTTAGGAAATGCTTTGAATCAAGGA
ACCGCAAGAGGTTCTGCCATCGGATTTAAGTTGGACAGCCTTCTTAAACTAACAGATACA
CGTGCACGGAACAACAGGATGACTCTAATGCATTACCTTTGTAAGGTGCTTGCTGATAAG
CTTCCAGTTGTACTTGATTTTTCGAAAGATGTTTCGAGTTTAGAACCAGCAGCAAAGATA
CAACTGAAATTTTTGGCAGAGGAAATGCAAGCCATAAGCAAAGGATTGGAGAAAGTTGTT
CAGGAACTGTCGAGTTCCGAAAATGATGGACCTGTGTCAGATAGCTTTCGTGAGAAATTA
AAAGAGTTCCTTTGTTTTGCCGAAGCCGAAGTGAGATCCCTGGCTTCATTATATTCCGGG
GTGGGTAGAAACGTGGATGCATTGATTCTTTATTTCGGAGAAGATCCAGCTCGATGTTCC
TTCGAACAAGTTACTTCAACTCTACTAAATTTTGTGAGGATGTTTAACAAAGCTCACGAC
GAGAACTGCAAGCAGCTTGAACAAGAAATGAAAAAATCGGCGGAAAATGACAAGTCGAAG
ATGCAGGATGAATCGAAAAACATATTACAAACTTCTATCAAAAGCAACAATGTCAAATGA
>GhFH45
ATGAAAAGGAACCCTTTTCTGTTTGTGATGATGCTGATGGTACAAGGACAAATGGGTCTC
ATAAGAACCAATAGTTTGTGGTTTTTGGTAGTTCTGCTTTTTGCATCATTTGCTGTCAGC
TTAGATTACACTAAGGAAGAAGAAGAAGAAGCATTCCTTAATCAAATAGTGGATCCATCA
ACTGGGGAGATTTATGATGATCTGGCTGAGCTGTTATGGATAAGTTGCAGACAAGATTTG
AATAATTTAAAGGAAGCTTTTGAAGATCCCAAGTTACGTCTTTCGGAGGAAACACGAAGT
ACAATCAATGATATCGGTGCAAAAAGTCACTCATTAGCAAAAGAAAAGTTTCAGAAATTT
ATTAAGGTTATCCGTCCAGAGTTAAAGCAAGTTCTTTCTGATTGCGTAAGAAAGAATAAA
CTTCTATTCCAAGAATCTGGAGAGGATAGCTGCTTTAAGACTTGTTACCCCCAGTATTCT
GGGTCATTGTTTCGCTGGTGTGAGGTTTCTAGGAAGAGTTTAGCTGCTCAGAGCATAGCT
GTAGGCTCTGCCTTGAACTTAGGTCCAACCACACCCCGATCCTCAGCTCCAGACCCTTCT
CTTGCTAATGAATCTCCTGATTCTAGTACAGATCTATCAGTAAGTCTGGCATTTTCAACT
TCTCCACCCGGTGTACATGATAAACGAGCTGTACCTGCAAGAGAACTTGCCGATGATTCA
GGTTCAGATGACGAAGAAGATTATGAAGAAGAAGGAGGAGAAGGAGAAGGAGAAGGAGGG
ACTGATCACAATAAAATAATTATTATTGCTTGTGTTGCAACGGCAGTAGTAACGTCTCTT
ATTGCAGCATTGATCTTATTTTTATGCTGTCATAGAGATTCTGGATCTATGGTAAATGAT
GAAAGCCCCCTTCTCAGTTTAAGAAGTGACGCCTCTGGTGGCTCTACTCATGCTCCTGGA
TCTAGTAAAGAATCAAGCCAACATCAAAAGGCTTCAACTAATGGCAGTGATTACATTGAA
TCTGATGCTCTACAAATCTCCTTGGATGGAAATTCATCAGATGGAGCTGCTGCTGATGCC
GCCAAAGCCTCATCTGAATCTTCTGAGACACCAGGCAATGCTAGTTCGCTGCTACCCTTG
CCTCCAGGAAGGGCAGGTCCTGGCGGATTACCTCCTTTGAAGCCTCCCCCTGGCAAAGAA
GATCTCACCCCTGAAGCTCCTGTCCCAGCTAAGTCTGCTCCTCCTCCTCCACCACCTCCC
TCCCTGAAATCTGCCTCCACCAGTGCAGGCCCTCCACCTCCTGGTGCTCCTCCACCACCT
CCTCCGAAAGCTGGTGCTCCTCCACCACCTCCTTCTAAAGCTGGCGCTCCTCCACCACCT
CCTCCAAAAGCTGGTGGTGGTCCTAGACCACCTCCACCCTTGGGTTCAAAGGGGCCTCGA
CCACCAAATGCTCCCGGTCGGGGGGGACCTGGCTCAGGCAGTGCTTCTAAAGCCAAACTA
AAGCCATTTTTTTGGGATAAAGTTGCAAATACCCCTGAGCAAGGACAGGTGTGGAATCAG
ATTAAAGGCGGATCATTCCAGTTAAATAATGCGAAGATAGAAACACTGTTTGGGTATTCA
CCTGTTGAGAAGAGCAAAAGTGATAAAAAGGAGTCCACTGCACAGGAACCTCAGTTTATT
CAACTCCTGGACGGCAAGAAAGCACAAAATTTAGCAATCATGTTAAGGGCATTGAATGTG
ACCTCAGAAGAAGTTTCTGATGCACTTGTTGAAGGAAATGAGCTCCCTGTCGAACTCCTT
CAAACTTTGTTGAAGATGGCACCGACATCAGATGAAGAACTCAAACTTAGACTGTTCACT
GGTGAAATTACTCAACTTGGCCCTGCAGAGCGGTTCCTGAAAGTCGTGGTTGACATCCCT
TTCGCTTATCAAAAAATGGAAACACTGCTATTTATGTGCTCTCTTCACGATGAGCTTACC
GCCACTAGAGAGTCCTTTCAAATATTAGAGGCTGCTTGCAAGGAACTTAAAAGTAGCCGC
CTATTCCTCAAGCTTTTAGAAGCTGTCCTTAAAACTGGAAATCGCATGAATGATGGAACA
TTCCGCGGTGGGGCACAAGCTTTCAAACTCGACACACTTTTGAAGTTATCAGATGTTAAA
GGAGTAGATGGTAAGACAACACTATTGCATTTCGTTGTCCTAGAAATAATACGCACTGAA
GGTTTGAGAGCTGCCCGTATTGCAAGAGAAAGCAGAAGTTTTAGTAGCATAAAATCCGAA
GACCTGCTTGAGGATGTTTCCCCTGATGATGAAGAGTACTACCGCAACCTTGGTCTCCAG
GCGGTTTCAAATCTGAGTAGTGAACTTGAATATGTCAAGAAAGCTGCCGCTCTTGATGCT
GAAAACTTATCATCTAATGTTGCCAAAGTTGGCCATGCAATGGTAAAAACACGTAATTTC
TTGAACACAGAAATGAAGGATAGCGGTGAAAAAAGTGGTTTTCATGAAACACTAGAGAGT
TTTGTGAAGAATGCTGAGTCTAGTGTCATGTCGTTGCTTGAAGAGGAGAAGAAAGTAATG
GATTTAGTAAAGAGCACTGGTGATTACTTTCATGGTAATGTAAAGAAGGATGAGGGCTTA
CGAATATTTTCTGTTGTTCGGGACTTTTTGGTTATTTTAGATAAGGTGTGCAGAGAAGTT
AAAAATGCACCTAAGAAGCCAACACAACCACCGAAAAAACAGACCTCCAATGCATCAACT
TCCTCTGAGTCTCGTGTTGCACCACCTTCTCCCGACCCTCGTCAGAAGCTTTTTCCTGCA
ATTGCTCAACAAAGGAAGGATGATTCTAGTTCAAGTTCTAGTTCAGATGAAAAGAGTTGA
>GhFH27
ATGGTTCAGGCATGGCCATGTACTCTATTCTTCTTCTTGTTTTCCTCCGCTTATGCTATT
GCTTTCTCTGAACCTTCACCTTCTCCCATGGAAATGCCGCAGGCTCTACTATCATCAGCA
TCTTCAAAAGCGAAAGTTGTGAAGGCCATTGTTGCAACTGCTGCAACTACTCTAGTTATT
GCTTTCATTGTATTCTTCTTCTTCTTCTTTTTCAGAAGGATTAGAAGAGGGCGATGGTGG
CCGAGGGGTAAGTATGAATCAAGCTTTCGTCGAGAAGCTGTGGTGATTCCGGATGAGTTC
AAGAAGTATGGTGGAAAAGCGAAAGGATTGGCGGTTGAAGAAAACGGTAGAGAAGTTCTT
TGTATGACAAAACTTGATAATCGACGACTAAAGAATGAATTCCCAAAGGTCATGTTTAAT
CCTAGCTATGCCTACGAAGAAGACGAAGATGAAAAAACGATGGATACTACAGTTGAAAGA
TCAAAAGACTCAGAATCTAGAGAGGATTTTGAGTTCTTCGATGAGCCATCTTCTGTGATT
CTGCCTCCGGTTTCAACACCACCACCATCAGAACTATCGCCTGCAATGGTTTCAATGAAG
CAGACAACTCCAAATCCTCCCCCTCCATCGATAATGCCACCTGCACCGCCAGCAGCAGAC
CTCTCTGCTCCATTACTAAAACCCCCAGCAGCACCAAGAGGCACGGCGAGCAGGAATAGG
CCAAGCACATCGCCGGAGAGGCGGAGAGGGGCTGGCTTTGGCCAGTTGAAGCTGCGGCCT
CTGCACTGGGATAAGGTTATAGCTGATTCTGACCATTCCATGGTTTGGAATCAGATCAAA
GATGGATCTCTAAGATTTGATGATGAGATAATAGAAACTTTGTTCGGATACACTACTGCC
AACCACAAATCGCCAGACAGTAATAACATATCGTCTACTCCAGGTAGTTCTGGCAACACC
CCAGAAGCTCAGGTTTTCATTCTTGAGCCTCGGAAGTCGCAGAACAGTGCAATAGTGTTG
AAATCTCTTGGGATATCTCGTACGGAAATTATTGGTGCCCTCCGTGAAGGTCAGGGACTG
AGTGCTGAGACCCTGGAGAAACTAACCAAGATTGCTCCAACCCGAGAAGAAGAAGCTAAA
ATCCTCCATTTCAGTGGCAACCCTATGGGACTTCCAGATGCTGAATCATTTCTTTATCAT
GTCCTGAAAGCTGTTCCTTCAACTTTTATACGTATCAACGTGATGCTTTTCAGATCAAAT
TATGAATTGGAATTTCTGAAACTCAAGGAATCCCTACAAACACTTGAGTTGGCCTGCAAG
GAGCTAAGAAACAGAGGACTATTCTTAAATCTCCTGGAGGCTATCTTGAAAGCCGGTAAC
AAGATGAATGCAGGAACAGCAAGAGGAAATGCACTGGGTTTCAACCTTAGCGCCCTTCAA
AAACTCTGTGATGTCAAAAGCACCTATGGAAAGACAACGCTTCTACACTTTGTGGTCGAA
CAAATTGCTCGGTCCGAGGGTAGGCGACGTGGGACCAACAGGATTTTCTGCACTAATGGT
GAAGTGAATTCTGAAAAGCTGATGCCAGAAGAGGAAGACCGAGAATATTTGATGCTAGGT
TTACCAGCACTAGCAGCCTTAGGGTCCGAATTTTCCAATGTAAAGACAGCAACTACCATA
GAATACGAGAGTTTCATCAATCTGTGCTCCAACCTGACAAGCCGTGTTGCAGAAAGCAAG
CAACTTCTAGCATTCTGTGGTAACAGTGAAGAAACTGATTTTGTAATGGAAATGGAAGGG
TTCTTAGAGAAATGTGAGGATGACCTGAAGGTAGTCCAAGAGGAACAAGTAAGGGTCATG
GAACTCGTGAAGAAGACAACAGAATATTACCAAGCGGGATCTTCCAAAGTGAGAGGAGCG
AATCCGCTTCAACTCTTTGTTATTGTTAAAGTTTTTCTCGAGATGGTTGATCGAGTACGT
GCAGACATTACAAGAAACTGCGGCATACAAATGGGATACACAGTCCAGGATCATTGCCAC
CACTAA
