# Supplementary material for: Genome-wide identification and characterization of FORMIN gene family in cotton (Gossypium hirsutum L.) and their expression profiles in response to multiple abiotic stress treatments
Source: PLoS One. 2025 Mar 3;20(3):e0319176. doi: 10.1371/journal.pone.0319176 (PMC11875364; doi:10.1371/journal.pone.0319176)
Supplement: S5 Data — (TXT) [file pone.0319176.s005.txt]

>GhFH6
GCTATAAATATCACAAACCGACTTAATTTTCAAATTTTTATTTTTTCTCTATACAAGAAA
ACCGTTTTTGAATCGAATTTTTCCCAACACATACCACCATTCCTCATCATACCCTTCATA
TCATTACCATCTCTCCTCCACTATCAAAATCTCATAACAACCACCATAAACACCATTTTT
TCCTTTTCAACAACCATACCCAAAGCCTCTCCAACCCAAATCCCTGTTAATCAATTAAAA
TAAAAAAGCTTGAAAGAAAAAAGAGAATAGAATAAGCCAGAAAAGAGAAGAAAAAAGAGG
AAAAATCAAAGGAGAAAAATTATAAAAAGTAAAGAAACCATTAAAAGGAGACTCATCTAA
TAGAATTGGAGCCTCCAATGGTTTTCTTCCAAATCCAGATGGTGGGTTCAATGCCAAGAC
CGAGAAGGACAATATACTTTGGAACTGTGGCAATCAAACGGTAGGAGAAGGAGATCAAAA
AACATTACCTCCTAATTTCAAGGTGAGATTTGAAGAGTTTATGGCCTATTCACACAAAAC
TAACATGAGATTTAAGACAATAAGTGAGGAGAGTTTTGGTGTGCCTAGTAGGGGTGAGCA
TTCAATCGAATCGAATCGAAAATTTTCGAGTTAATCGAGTTTTCGAATCTCATTTTATCA
TCCTAACTTTATTTGAAATTTTCTCGAATCGAGTCGAGTGAGATGAAATTCGAATCGAAT
ATATTTGTTCAAGTTAAAATTTAAAAAATAATTTTGGGTCCTTATAACCATTGTCACTCA
TCGTAATAAAATTTGTCCACCTTAATCAAAATTTTTATTAACTTTCATCACTTTATAATT
TATTTATTAATTTTTTATATATTGGTTAGCTTCTTTGCTTGCTTAGTTGTTTCAATTATA
TTCAGATTCTTGTCACTATGTATTTTAGAATTAAAAAATATATTAAATGTAAAAATATGA
TTTTTAATAAAAGTTATTTTAAAAATAAAATGTGAAATTGATATCAATATAAAATTTTAA
CACGAATATTTTATGGCATAATTAATAATTCAATTTTAATTTAAATATTCAATATGACTA
AACAATTCAATAATATAAATAATATAAAATGTGAAATTTAATTTAGTAATATAAATAGTA
GATATAAATAAAATTATTACTATTTATGTTTAGTGATTTTTTTGGATAACTTTTATTTTT
TATTTGAGAGTAAAAGGTGAGAAGTAAAAGTTTAGGAGAATAAAAGTTTGAGGGAAAGTA
AATAGGGGGAGTAAAATTTTGGAGGGAAAATATTAAAAAAAATTGGAGGGGGGAGAGTTT
GGGATAGATGGGAAGTGAGATGGGAAGGGAATAAAAGTTTTAGGAGAAAAGTGGGAGGGA
GTAAAAATTTGGTGGGAAAATAAAAGATTTTGAGGGTTTTGGGGAGTAAAATTTTGAGAA
AAAATGAATGGGAGAGTAAAATTTTGGTGGGAAATGGATTTTGGGTAGATTGGGGGGTTG
GGAGGGGAGGAGAGTAAAAGTTTTGGGGGGAAAGTGGGAAGGAGTAAAAGTTTTGAGGGA
AAAATAAAAAAGTTTGGGAGTTTGAGGTAAAAATGTAAAATATTATAGTTTGATATTCGA
ATTATTCGAATTATTCGAATTATTCGAATTATTCGAATTCGAATACTCAACTCGATTCGA
ACTCGAAATTTGAAAAAAAAATTCGAGTTGATTCGAATAACTCTATTCGTTTAACTCGAA
ATTCAAATTTTTTTTCGATTTTTTCGAGTCGAATCGAGTTTTGCTCACTCTTAGTGCCTA
GTTGCGTAAGTAGACAACGATGGCAGCAAGTTGGAAAGGACATTTTTGTTTGAGAAGAAG
AAAAACCTTTTTATTTTATTAAGAAATTTTTTTGGAAAGGTGAAATCAAATGGTAATAGG
CATGCTTAAAATGAGAAAAAAATTTGGTGTACAAAATGACAACTTCTAAAAGTTGGGGAA
GCATTTTTGTAGTTTACCCA
>GhFH5
ATATATTTTTTAAAGTAATATATTTAAATACTTGATTTTAAAAATATTGAAAGAATTAAA
AATTAATTAAATTGGAGCAATGTGGGTTGGAGATGGATGCCTTCAACATCTATGAATGTG
ATAATAATTTTCAATATTATATATCAATAATGAAACAGAGTAAGTGGTGAAATTTAACAT
TATCTGCTCTCACCCCATTCCATTACTATCGCTATGGGTGATGTCAGATGGATATCTCAA
TGGGTAATGACAAATGGAGCCATATTTGTTCTTTTTTCTGTCATTTGTTGGTTTAATTTT
TTAAAAATGTTTTAAATTTTAATCAATTATATTTTGAATTTTAATCATTATAATTTTTAA
TTTATTCTTAAATTGTAATATATTTTTTTATATAAAAACCTACTAAAATTCGAATTATGA
ACATTTCCCCCTTTCTCAATATTTTTTTTTGGATATTTTTAGCATAAAATTTGTCCTTTA
ATATTAGGTGATACAATTTCTTGCATGATGTCTTATTCTTCTAAAATGGTTGGTGATCAT
TGATAAAATGATAGAATAAATTAGAAGGATTTTCCTAATAAATGACTTAAAATCACTCCT
TAAATTATTATATTGGAAAAATTAATAATTTCGATCGAATTCACAAAAAGAATAACTATT
AATTATTATATTTAATATAAACTTGATTGTTAATAATAATGCAATTATCTTTAACAAAAC
AAATTATTATTACTAGCTAACTCATGAAAGTAACACTGACCCATTGTATTATTATGATAA
ACTAATTTGTCATCCATTGTTATATGTGAGATTTATGGAAAAATAATACATTAAATAAAA
TTAAAAAATTAACAAGCCTCGTACGGACATATAATAAAATATATTTATAAAATAAATACA
AAACTCTATTCATAATCCAAATATTAACCTAAGATTTAGTGGGCCATGAATCCTTTTTTC
CTTTAAATTTCCCATCAAAGGACCTTTCCTTTTATTAAAATTTGTAATGGATACCATAAA
ACCGCCCTTCGATTTAACAACCAAACTCATACTGATTTGATTTTGAGAGCCATTTTAGGC
CCACTAAAAGACATCTTTTGAGTTGTTAAGTACATGAATAAAGTGCGCCTTTAGAGATTA
CCCCAATAATTAAAATAGTAGTTGTTTTTCTCAAAGTATTTTTTTTTTGGTTTGGTATTA
TCAAATTACAAAGAAACAAAAAAACGGAACTGATAACTGAAGGTGAAGGTTCCATCAGTC
CTATGATTTTAATTACAATACTTTTGTTTTTAAAACTAATTGATTTAAATTACTAGAATT
TTGTTTTTTAATAAAAAATTCATAATTTGGAAAAAACCAGAAAAACGTAGGATGGGTGAA
ACGGACGTGCTGGTGAGTATTATTAAATGGTATATCATTAGAAGGAAATTACAAAAACAA
AAGAACCCGTGATCATGGAAACTAATGGGAAGATAAATGAAACTGGGACCGATCGTTAAT
GGGTGTTTTTTTTTTTGGTTGCTATTCATTAACAATTACCAAACAAACAAACAGAAAAAT
GATGGAAAAATAGAGACAAAGCTGAGATCTTTTGGTTGTATTCTTAGATTCTCACTTACT
TTGTTTCTTTCTTTTGGTGTTCTTTTTTTTTTCTTTTATTTTTTTGCTTCAATTCATAGT
ACTAGAAAAAAAAAAAAAAAAGACTCTCCAAAGACCAAATCTTTGTCTGCCTTGACAAAA
CATTGTCGGAATATTCTGTCCTAAACCTAAAGTCATTATCTCATAACATCTCTTGAATCT
TGATTGAAAGCTAAGTTTCTGGGACACTTCCCTAAAAACTCGTTGCTTCAAAACCCGGCA
ATCTTCCCATTGCTATGCGCAGTGCCAATACAATCATTTGAACCCTTCAGCTTCTCCTTC
TTCTTCTCTCTATATTAGCTCAAAATGTGCGTATCTGTTCTTCCGGGCTAAGCTGATTGT
TGACAGATCTTGAAACCACA
>GhFH29
AAGGCATCTGGAGGTGATGAAGATTAGATTATGTCAACAGTTTAGACTCATAAAACCCTA
AGGGAATCCCCTAATTTATCTCCCTCTGTTTACGTGATTCTTAGATTGAAACCATCATGG
GTATTAGCTTTGAATGTTGTTTCACTTAGTTCTTTATTTGTTAAGTTTGTAGTTTATTGA
TAGTGCTTAGTTAGTAGGTAGCTTTAGGGGTTTTTGGTTGAATGTGAATAGAATGAATCA
CCAAGCATTATCTTCTACAATGAATGCAACACTAGAGTTTCAATTTTGTGTTGTTTGCTT
GAGACTATTTTTAGTGAACTATTTGTTTATTTGTTATTTGAAATGTGATTCAATTGATGT
GTTGTCTTCCTTTGGGGGGATGTTGAGGGTTGGGTTTCTTGTTTATTTTGATTAATGTTT
GCATTTATTGAAGTTTGTGGGATATTTTTGTAGAAGGCGGTGAAGTTTTGTATACATTTT
TGTTAGGTTAAATGCTCAAAGTTTGGAAATCTAGTGATACCAAATACATTTTTGTTGGGT
TAAATGTTTCTAGGCATTTTTTGTATCCCCAAATTTGTTGAGATTATGATTCTAAATTGA
ACTTTTCTTATACAAAAAGTTTTATTTTTATATTTGTACTTTTGGAAATTGTAACCATTT
TTTTATGAAGATTGGATTGTAAGAATTTCTTAAAAAGTATTTTGGAGCTTTTATATTAAA
GTTAAGTTATCAAATTTTTTTGGTTGATGGTATATATGGATATTTAAATGTAATTTAATT
TTTAATATAGTATCTTTTACTAGTTTATATGTTTCAAAGATGGCAATGGAATATTTTAAA
TGAAGTGGCTATTTCATTCTATTCCATTGCCATCTTTGTAATAAAAGGATGCCATTCATG
TGTGCCAATATTGTAACATGTTGATTTTCCACCCTAAATAAATAATTGTGTATGTTTTTC
CAGTGAATTTGTATCTTATTGATTAAATGAATATTATGCAATTGATAGTTAAAAGAAATG
TGTATCCCGAATGGATAATAAAGTGAGATTTTTTTATTGATTATAATGTGAGATTTCTCA
TATTTGGTTACAACAAAGAACATATCTCGTTTGTTTCAAAATTCAAAAATTTAATATCCA
TATTTTCAAAACAAAAATGATACCTAAACTTATCCAGTGAAAACAACTACAAATAATTAT
TATCATTAATTATTTAATTACTCCACTAATTATTCCAAAATTCACTCCAATAAACAGCTT
TTCTTTTGGTAAAAATTCATTTCAAACCCCCCCCCCCAATGAACATAAAAGGATGTTGGT
GGTATGTTGCAAAATCATCAAATTAACAATTGTGATTACTATATTTAATATAAACATATT
ACTATAAATAATAATTCAACTACATGTTTGTTATCAGAATACAATTAAAAAAAATTCAGA
ATCCCACCAAGAAAAAAAAAAAACCTTGAAGCATTTTGTCAGCTCAATGTAAGAACCCTT
TTTCAATAAAAGCAAAAGTTCTCCCTTGTCAACTTCTTTTTACATGCATTGTAAGCTTAT
ACAACATATTTTTGAACAATCGCCATTGATTGGATATGGTCAAAGTTGCCAAGAAGGGAT
TTTGAAATTTATTTATATTTTTTTAGCTTCTATTTTAAGCTCTATTGATCATATCCTTTC
TGGCAAATTTTTTGTTTTGATCCCAATATTTTGGCTTTGTAAAGAAAGATAAATTCTGGG
TTTTGTTTGTTTTCTTGAGTTTTGATTCAAAGTTTCAATCTTTCATAAAGTTTCTGAGGA
AAAATCTGCTTATTTTCCTAGCAGGTTTCAATGGTTTCTTTTTGAGGGAGTTGGTGCCAC
ATGTTCTAAGGTTTGAACTTTTAATGACAGCATTTGGAAGGGTTTTGGGTCAGGTCGGGT
TGAATTCTTATAATTTTTTTGGCATTGAGTGGCTTTGGATATTGATGAAATGAAAAGGGG
TCCTTTATCTGCTTGTGATA
>GhFH28
ATGGTGAGGGGGGCTGCCGTCTGATATTTAGGATATATGGACAGGATCCTTTTATGGCTG
CTGATAGGACCCCCAAAGTTCTGTTCTCTACGCCGAAGAATAGTAAATTTGTTCGGTATT
ACAAGCAAGTGAGTCCAGTTCATTTATCTCTGTAGTAACTTCTTTTTTTATCTCATTCTC
TGTTTTAGTTTTTTTTTATCCTGAATGGAAGCTTATTCTTGATTTCTTTTGTTTCGAAAT
CACCATTAACAATGTGACTTATTTTGCTTTTTACTTCAAAAATGAATTCACTCTTATCTA
AGTCATAATTATTTAATATATATTCTTCACTTATTCTTGCAGGCGGACTGTGAACTAGTT
AAAATCAACATCCGTTGCCATGTTGTGGGTGATGTTGTGCTTGAATGTATTAGTCTGGAT
AGCAATCTGGAGCGGGAATTAATGGTGTTCAGGATCATGTTCAATACAGCCTTTATAAGA
TCAAACATTTTGATGCTTAACCGTGATGAAATTGACATCTTATGGAATACTAAGGACCAA
TTTCCAAAGGACTTCAGTGCAGAGGTACGTAATTATATATAATATCTTCTTTTTTCCTTA
CTTTTCTGTCTTGTGTTTTTTTATTTCTTTTGGGCCAAATCTGTTGTGTGTTGTTTTATT
GTGATTCTGAATAGTTATTCTTTTATGCATGGGTGAAGGTCATTTTCTCAGATATAGATG
TTGCACCTTCTGCCATTTCAATTGATTTTCCGGGTATTGAGGAGAAAAATGGCCTTTCCA
TTGATGATTTTGCTAAAGTTCAAGAAATTTTCAGCAGAGTTGATTATACAGATGTAGCAA
ATATGCTACAAGAAAATTTGGAGACAGGTTGTCCCAAGAGTAAGGAAATAGCCAGTGTCT
TGCACGATGCTAAAGTCGAGGAGAAATCTAACTCGGAGGCACCAGAACACGTTACTACAA
GTCCAACTTCCGATGCTTTGGAGAAACAATCTATATGGTCTTTTCAATCATCAGATGCAA
ATTCAACTAGAACGAAGTTTGAACCAGAAGAAATCCAGGTTGTTCCTCAAATGGCTACAC
AGCATACACCCTCTGCTGTGCCTTCTTCAGATTCAAGCTCAACTGAAGGGAAAACCGAAT
CACAAGAACTTCAAGTTGCTCTTCAAGAAGCAGAACTTACCAATTCAAGTAGAAGGAATG
TTGAAATTCAAGAAATTCAAGTTTCTTCACAACAACCTGCACAATCTACATCGACTTTCA
CTCCTGTCCTGGATGTAAATTCAATCAGAAAGAAAACTGAACCCCAAGAACTTCAGGTTG
CCGTGCAAAGGCCTGCACAACCTATGATTATATCCCAGCGAGGACCTCAGTCTTCAATCT
CTTCTCCAGTTTCATATTGCAATTCCTTGCCAGGTTCACCTGCTCCAATATCAAGATACC
GTAGTCCACCTTCAGCTCTTGGCATTACAGCTCTATTGCATGATCATGATGCATCTGAAA
GTGAAGATCATAGTCATCCTGTGGCATCATCTTTATCTTCCTCATCAGTTTCAAGTCCTT
TATCACATACACCTAAGCATCTGCAACTTACTCGTGCAATTGCTTCACCTGGTCAGTCAT
CATTTGTTCCTCCTCCTCCTCCTCCATTGCCCTCTTTTTCAGGAGCATCTCCTGCTTATC
AACCCCCTCCTTCTCTGGAGGTATCTCCTCCTTCAGTGAAGAGTTCATTCCAGTCTCCCC
CCCATCCTCCCCCTCCTCTACATTCCTTTTCTAGGGCATCTCCATCTCCCTTGGTTAAGA
ATTCACTTCAATCTCTTCCTCCCTCCTCGAGTGCATCTTTAGCTCCCAAAGTCGAGAACT
TGTTCCGGTCTCCCCCTCCCCCACCACCACTCCCTCCATCCTCAGCTACATCTCCATCTT
CTTCTGTAAAGAATTCGTTTTCAGCTCCCCCTCCCCCTCCCCCTCCCCCTCCCCCACTCC
CTCCATTCTCAGCTATATCT
>GhFH43
ATTAATTCGATAGGTGATTTGATTTATGTAATTAATAATTTAACCCATTAAATTAATTGA
TTTCTTATAAATATTTTATGTATAAATAAAAATATAAATTTAACTAAATTTTTTCTGGTA
ATTACAATTAAAGGGTTACTACTCACACACTCATGATAGAGACATAGTCACACTATACAC
ACACATTACATCCAAAAGGAGCTACTCCTACTATCGCTTCTATTTGAACCCAAGTAAATT
CTATAAGTAAACAATCATTAATTAAAAGGGCCAATCAAAAGAGTTCAAAATGTTCAAAAA
AAAAAAAAGAGAGTTCAAATTAATTGATATTTCAGTAACATTATACCATATGATTTAAAA
AAGAAAAGATTAGTTCTTGCTAATCGAGTCTTAACTCGATTGGCATGGACATTATTGCCA
ATGCAAGAGAATGTGTGTTTGAGTGCGTTGAAACATATTATCTTCTATTTATGAGTTAGG
GAGGAGTTATGGGTATTTTTAGGTATTGTGTTAAAAAGAGTGATATTTTTATATTTTCAC
TTTAAAAAACTAATAAAAATATGCATATGATGGGATTTGAACACACGTCAATTATAAGTT
GATTTTTTATTTTTAAATAAGTTTAAGATTCAAAAATAAAAATGATAAATTATACATTTC
TTTTTGGTGAAAATAAATTACACACCTTTTGATATTTATCCATTAAATTTTAGTGTTTTA
CCAAACAAGAAAAAGCTCTAGATAATTCTTGATGGCTTAAAGATGAAAAATAATTTAAAA
AAGAGGATATATTTAAAATTTTAGGCTATATTATTTAAAAATTATTTTCTTCATTTAAAA
TCTAAAAAACTTCTATAAATAAAATTAGAAATTATTAACAACAATCAACATATAAAAATA
GTTGACATAAAAAATCCAATATTATTTTTTAAAACTTCAATGCATAAAAATGAACATTTA
TCGGAATTAATCAAATATAAAATTATATTTTACAGCATTATATTTAATTTTTTTTATAAA
AAAATTGTTATACATAAGATTAAAATCTTATAATATAGACAAATAAATATCAAAAATGAA
AATAATTAGAAAAAATCTAAAAAAACAATTTTTGCGCGGCTTTTACTTTTAGAAAGGCGT
TACTCCAGCTTTCATTCATACATGTACAATCGTTGTCTCACTTTCCCGTCATGTCTTTGT
CTCAAAATTTAACTAAACTTAGTAAAATTTAATTTAAACCGCCGTTAAAATCTTAATCAC
TCGCCGTAATTAAAGTTAATACTCACTTTAAATGATGTCCACGTGGCGTACACGTAAGTA
AACAAACAACAAAGACACACACACAAAAAAAAAACCGGGTCCAACTGTCCAAAGGGTATT
TTTCCCTTCCAGTCTACCCTTTTTCTATTTCATCATCTGATTTGCTTAAAAAAAGAAAGA
GAAATCTAAAATTTTATTACGGCTCTCCATTCTGTAATCTGATAATTTCCCCCCTTTTTT
TTTCATTAATTTTTTTTCATCATAATCCCCACCTTCTTCATCACCTACTGTCACTTGTCT
GTTACTTTTTTTTTCTTCTTTAATTTGATTAATTTTTAATATATTTTTATTCTCTGCACC
AAACTTTACCTTTTTTTTCCCTCTAGCATTCTTTCGTCTTTTCGCCTCTAATTTACTCTA
ATTTAGCTATTGATTTTTGAATTCGGGGAAGGAACTGGATTTCTTTGTATAATTCTTTGA
TAACAAAGCTTTGTTCTTCTTTTTTGGAATCATTTCGTGGGCTTTGGAGAGGGTTTTGAC
GGAAAATTGTGCTGGTTTTACGTCGGAGTTGCTTCAATTATCGATAAGTAACCGAAGTAA
TTATGAACTCGAGAATCTGAATCGGGGATCTGTGGTAATTTTTTTAAAATAGAGGAGAAT
CAAATTGGAATTTTAGCTGATTGGTGGCGATTGAAAGAAAAGGGTTTTGGATCCGATCAG
GGGAGTAACAGCGCCATCAG
>GhFH41
TTGTAACTACTTATTTATTGTTTTTGATATAACAATATATATATTTAAATTTTATCTACT
CTATTTATTTTCAAATTTATTAACTTTGTATTTGTTACTCTAATTTCAATGTAACATCTC
AAAAATTTAAATGTGTGAAAATTCTGTAAAATATGGCGAGATTTATTGAGAATTAATTAA
TGTAAAGGAAATTTAATTTTGGAGTTAGAAATTATGATTAGAATTTTTCGTAATTTTTAG
ATATTAATTTGGGCCGGGATTAACTTGAAAGAAAGTTTAGAAGAGGGGAAGATTTAGGGA
GGTTTTATGTTGACATTTGCCCTTATTGTTGTTGCTGTTCATAAAAGAAGAGAAAACCAA
CAATCAAGTAACCTAAAATCTTTCTTTCTATATTTCTTACCTTTGCCGACAGAGCTTCAG
TTTTCCAAGTTGTTATATTTGCATCTACTCGAAAAAAATTCTATCGTTTGCCACAATTCT
TTGGGTCTACCGTTTGCTTCAATATTTGCAAATATTTATTCAATCAGCCTCCAATGCACA
ACTGCTATTTGCCCCTTGAATATGCTGCTCCAGTCTTCCTCGATTTGCTATTTGCTCCCT
TGGCTACTTCCTCAATTAACTTGCTTTTTGCTTCACTATTGACTTCATTATTTCAAAGTT
GCTGCCGATTGCTTATTCAATAGATTCTGCCGATTAGTGGGCTGCCATCTTCTTCTATTT
CCATCCAAATCCTGGCTGCTCTTTCTTTGTTGTGGTAAGTGTTCCGTTCCTTTAAATTTT
TGCTTGTATCGATCTAGTGTTTTACTATATTAACTTGCTTTTGAGAAAGGTTAATTAGAT
GATTTTAGATTAGGATGAATTGAGTTCAAATGTTAATAAAAAATGTGGAATAAAAAGAAT
ATTTCTTTTTATTAATGGTTAATTTCCAATTTATAATTTATGTTGGAGTTATCGGTTTTA
ATAATATCAATTTTAATATTTCAAACTTGATAATTTGTAACCGTTTAAATCCATCGTTAT
CCATCAATCTTTGAAGAAATTGTTTTAAGAGTTTATTTAAAAAAAGATTATTATCTTCAT
CAAATTGAAAATAAATCTATTTTATCAATTGATTTCAACATCTTAGGCTTTAAAATAAAG
TAGTAAAGTGGGGAGTGGGCACAGAGATTTAAAGAAGGTTTAATAGAATATGTGCCACTG
CATTTTCTCGATCCCGACGAAAGATGAAACAGTTTGATAAATTAACTGGACAAAAAAGGA
CACCAACCTGGTCATTTTATTTTCCCCATTTCCATGGTCATCATCGTCTTTTCACATTTG
ATCTAAACCCACTCAATCTGCTAAAAGTTTATTCTGTCTTCTCAGATCTGTTTTCTTTTT
TTTGCTCATTTCATACGTGGTACCCACAATATTAAGAAAAGCTACCATCTTTGTCTAAAA
CAATACACTGTTAAAAACTTATTTACTTATAAACTGAAAAGCAGTCACCTTTTTTTTTTT
ATAAATTCTTTAACCCACAAAATTGTCATATTACATCGAGTGTCAGGTAATTAACCAAAA
ATATTAAATGATAAAACGAAATAAATTTATTTACATACGAGTAAATCAGTAAATACATAA
TTTTAATTTAGATAATATAAATTTTTTTAGGTAGATAATATGATTATAAGAAAAATCCCA
TATCTCCTCCACCTCCGGTAATAAGAAAAATTAGAAATTAGTAAAAAAATGAAGTTTTAA
AATTTAAAAAGATTGGGCTATGGCTGAACTCATCTGCTTCGCATCCAGATCTTGCAGCAA
AAAGAAGCTTCCCCTGACTAAACAACTCCAATTCTTCTTTCTCTTAATATTAAATAAAGT
CCTATTTTTTCTTTTAATTAATTAATTATTTATCTTTTCTTTGCCAAGGGTGGAAAGGAA
AAGAAAAGCAAAGTCTTGTCTTCCCCTGTAGATGAATTTTGAGAAAAAGGAGAAACAGCA
TTGGACCCAAAAAACTCAGC
>GhFH42
CTTTAAGGTTAACTTCTAAGAGCACTCGATAGCAAAACCCTTTTTCTTTTTTTAAAAATT
TCTGCCCAACCTCTTTCAAAGCTGTATGAGAATAGATCAATGGTGACTTTAGTTGTTGAA
TTCATGCAGGAATAAGTCAGAGGATGATGAGAAAGAGGAAGCAGGGTCATCAGCTGTTGA
GGTCCCCTGCCCAACACCCCATCTAAGCATTAGCTTCCTCAAAATCCAAACCAATTGGAA
CCTTCAAAAGGCTTAGGACTTTACATCAATCAAATTTCCCATGCCTTAGAGCTATCTTCT
ATGATCAGTTTATTTTACATATATGTATTGCCTTTTAATATACTTTTTTTTTACTTTTCT
ATGTATGTATGTATGTATGTACGTACGTATGTATGTATGCATGCATGTATGTGTTGTGTA
TGAAGTCAGGTTTGTGTAAGATACAAAACTGAGAAATAGATTTGTGTAATATTATGCATC
TAGTTTCAATGTTGTGGAATTTTTTATTTTACATACTAAATTTTAGGCTTAAATTGTTAT
AGAAGTTATTATCGAATTTGACAACGTGACCAAATGCAAGTAGAATTGGCACTCATAATG
GAGTTTATTTGCAAATTTGTTTAGCAAAAGATATTATCCATATTATTAAATATTTAATTG
ATGAATAAATAATTATGTGTTTTCATACATCGTATTTAAACATGAAAAACATTAAAACAC
TACAATGGGTAAGTTTTCGGTTTAGTTAATTTAAAAAAGTTACAATTTAGTTATTAAACT
ATTCAAAAGTTTTCATTTAAATTATTGAATTATTCAAAAAATTTTATTTAAGTTAATGGG
TTAGTAAGTTTTTTTTTTTAAGAAAAAGTTTCGTCAACGAATTCTAAATTACGATTTGAC
AATCAATGCAGTAGATCAATACCCATTGAGAACTAGAAGAACATACCTTAGATTCAAGTC
GATTTGAAGGTCAATGTTGAATATCAGAGAAAAAAACTATTTGAATTTTGGTTTGTAAAT
TCATGACATCAAATCTGTTTCACAGAAAAAAATTGAATTGTAGGAGAGAAAGGAAAATGC
AATTTTCAATTGGTACATGCAGTACGACATAGAAAGCCATATAGCATCGATTTTAATAGC
TCAACAATTTAAATAAAAACTTTTGAATAATTCAATGATTAAATTATAACTTTTTTCAAT
TAAATGATCAATAAAAAAAATTACCTATAATGTAATGATTAATAATATAATTTACCCTTA
ATAATATAAATTTTTTTAAAATTTTTGATAGTTTCCATATCTATTTAAAATTTATGATCA
CTCCTTTCAATAATTTACTTTCACATTACATCTTTTTGATTGATACCTTAGTAATCATTT
ATCATTTAACTAAACTACAATCTAGTTCTCAATACTAAGAATTGGAACACGCCAACCAGC
CCAAACCTATTATTAAGTCCATTAAGATTATCAACATTTTTTGAAAAGTGTTGATTTCTT
TTTTTGGCTACGACCCGCAGTTTTATCTGTTAGGTTGTTTTTATTTTGTACTGTTTTAAA
GAATTAGGAAATAAAAGCTAACCTGTTTGATTTAAAAGAGATTTTTTTATATTAACTTTT
TATCTAATTATTCTCCACTAAAATTTCAGTTGAAAATTAGCATCAAATCCCATTAATCAC
TCATCAAAATAAGGCGAAGAAAGAAAGATAAGCTACAAATTACCTTCTCTTAAGAAAAAA
GCATTTACACATTTTCTATTCAAAACTATAAGAAAAAGGTTATTAAAATTAAAACTTCAC
TTCTAACAATTTTATTCTGCTTTATTTTGTGGCTTTCATTTTCCTCTGCTTCTCATTTCT
CACCAAAATTAGCATTAATCTAATATAAGACTACTAATTAATAGAATTTTTAGTGAGGGA
GTGCATAAAATAAGATGAAGAACAACTATAGTATTAATTAAAATGAATAATTAATTAATT
AATTAAGCGTTAGGAATGAA
>GhFH30
TGAATTATGATTATAATTACCATTTATAAATTTATTTTGACATCATATAGTTACTTATTA
ATATATAAATTATATAAAAACAATAATGATCACAATTTATTATAATTGTATGAAAAGTAA
GACCAAAAATTTTAAAAGAACTAAATTTATTTTTTTAAAACACAAATTATTGCCAAGAAC
AATTTAGTAAAATTTGCTTTTTGTTGACTTTACATTCCGTCAACTAAACACCACAATCCT
ACATTCTAGTCAAATGAAGCAAATAGTAAGATACCGACATTCGACCTAGTAATTCTATTA
CTAAAAATAATATTACATTCCTTTAACTAAATGTCCCTTTAATGTAACATAACATATAGG
GTTCATACTACACTAAATGCTAACCAAGCAAGCACAAAGGCTAACAACTCTGAGCTATAT
AAGACAGCCATGCATACAAACTGATAGGACTCAATCTACTAGGAAACCACTCAGCCAACA
TCATTTAGCTCAAGAAGCTTAGTTCATGTCCGAGATAAATTTGTTCTCATAAATCCATGT
GGTTTATTTTTTGGCAAAACGGTTCACATTTGATATGGTGAACTAAAATAAAAAAGACTA
GCCACTTGTCCTCTTGAAGTTCTTTCAGTCGATCATATTGCCGAGCGTTGTTCCAAGTAT
AAGGTAAGAAGTTAAAAGGGAAAGACTTCCATTTAGAGCAACATGGTGGCTTAATTGTTC
CTAGCTTTAAAAGTTACCTCATGTCATATTTTGCAAGCAAAATGTTGTCATACCATCTGT
ATGTTCCTTGATTACACTATAACTTCGTACTCTCGGGGTGAACGATTCATTTTCAGAATT
TCGTAGTTATTGGAATCATAGATACTAATAATTTTTACATAAGAGACTGAGACAGTATGA
AAACCTGAAATTGAATTGCCATACTCAACCGGCAATGGCGTTCAAAACAAGTAATGTGTA
GAACACTAAATACATCAAACTAACAAAACTAAAACCAGCAAATGAACTAGAAACTTTACT
TAATAGGTCATAACTTGAACTTATTGAATGTAATGGAAAAGATTAAAAATGAGAGAGAAA
GTTCTATACCTGGAGAAGAATGGAAAACAATAGTTTGACTCTTAATGACTTGGACCCTCA
AAATCAAACCAAAAAAAAGAAAAGAGAGGTAAAAACAAAGAAGATTTGATGAGTCATCGA
GGAAACAGAGCATGCCAAACAAAGAAACATAGAATTTGAGATTTTGCAAGCCACAGGGTA
AGAAATGCAGAAAGCAAGCAACTTTAGAGCACCCTTCCCTCCTTTAGCCTGTAGAGGGTT
TTTTAATCGATGGAGGAAATGTTACCAATAAGTGAAATCAAATGTATAAAGACAACAAAG
GGAAGACTGGAGCAGACTCTATTCCATTAAAGTGTAACTGTAGGTGGTGGATACTAAGAT
GGAGAATTGGTCAAATAAACTATGCGTAATTGAGAATAAGGTTGAGCAAAAGGGTAGACT
TAAGATATTTAGAAAGTGTTTAAGAGAGTTAGAATTTCCAAAATGTCAAAAAGTTGTGAA
GACTCGTATCTAGAAAAAAAAAAGAAAACCCAATCCTTTTTTCCCACAAAATAAGAAAAC
CCGATAAACAAGTGATTTGTCGGCGAGAGACGGTGTCCACGTCAATAAAAGGATGAGCTG
GTGAGTGACAAATGACATATTTTGCCTCTTACTTGTCAGCTACAAAGAAAGGTGAAACCT
TTTTTGGTGTATTGCATAAACAAGGTAACATTACCCCTCTTTTTTCTCTGTTTTATCAAA
AACCCAATCATTATTTTGAAGTTTACTAGAAAAACAAGAAAAAAAAAGGCACCCACCAAA
TCGTTTCCTTCAACATCAAGCCTGAAAGATTTAAAGAAACTGTTTACTTCAAGGGCAAGC
TCTCTTTTCTTCTTCTTTGATTTGTTTTTTTTTTTACTATTTGTCAACTGTTTTTGGAGT
ATGATTTAGTTGTTTGTGTT
>GhFH25
AGGGAGCTATGCAATCTCACCATACATTTTCAAGCTCCTTTTCGCAGGCATCATCGCATA
GTTTCGGCTTTTCTTCGGGTGGCAAGCCGGCACCATCGGCATCTGGCGAGTTCAACGAGA
TGATCGGAACTCCGAAAAGCAACCCCATCACATCCCTTCGTGTAACTAAATCCGGTCCAT
TGCTGTATTTCCTTGTCTTACAACTTGAAGACCTAACAATTATAGCTTGAGCCCTGATAT
TTGAGAAGGCCATATGATTGGCATACAGTTTCTTCTCAGATGCAGAACCTAACGCAGTTG
CATCAAGTTCAAAATTCAAACAGCTGAACCACCCAAAAAATCTTCAAAAATTTATGTACG
TATTCCAGCATATATTATATATATACACACCGACACACATGCGCACGATATACAACCCTC
CAAAAATATATGAAAGAAAAATCCTTTTAAAAAAACAAATGAGTACATTGTATCAAACAT
AGACTCCTATCCGACTGGAAGACATGTAAAGTTAGCAATTTGGGTTTTATATAATGAAAT
GATGTTAGACTGAAATATATTTTGAAAGAAGGATAAAATGAGAAGGGAGAAAAAGGGGAT
AAATAAACAGAAAAATGAAATCGCCTCCATAATTCTAAATCACAGTAGTGAGTGGAGATT
AAGTAAAAGAAAGGATAGGTTGCGTGGGGTGATACTTACCAAGGGGAAGCAACAAAGAGG
AAGGAGAAGAAGACATGCTTGATGCCATGGTGTTTGAGAAAAGAGAGAGAGAAGTGAAGC
GGAAATCGAGGATCTTTGTTTATCAATGGATAAGGAAATGTTTGGCGATCAGTGTCTCCT
CCAGTCGTTCATTTTCTCTCTCTTTTAATTTATTTTTAAGAAATTTAAATAAAATAGATA
GCGACACATCCAAGTCACAATTTACTTTGCTGATGCGTCCATTGCCTCAAATTACTTAAT
TTAAAAATTATTTAAAATATATCTGAATTTATTTTTCAATAATTCTTTTACGCCTCATAA
TATAATATTTTGATACACACATTTGTTCATTTCTTATAAGATTATTCTATCCCCACACAA
GAGTATTAAATATATGTAAATCTAATCATATTAATAATTTAATATATTTTAATTAATATA
TACAATCATCCCCTACACAAATTTTATACTAAATAAATGGAAATAACACTTATGTGTATA
TATATATATATTTTACATTTGGCATTAAATTATCTTTGTTTATTTTCACCATAAAATTTA
TTGAAATTAATTTATTTAATAACTTTTCTAAAATTATAATATTAGTCCTTATTAATTTTT
AAATGTTATATTTATTTCCAAAACAATCGTTTATTAGTGATTATGAATTTAAATAAAAAA
ATTATTAAATTGAATACTGTTCAAATATTTATTTTTAAACGATTAATTTGACAGGTTTTA
AAATTAATAAAATTTAATAGATATATATGTATAACAAATCCGTGGGATAAGAAATTAATT
TTGTAATTAAGTTGGAACTTAGACAACCTTTTTAATTAATAAGATATTAAGAAATAACTA
TTATTGGATAGAAAATTTTTAAAAAAAAATTTATGAGCAGATACATTGTGCGGTTAAGAT
ATCTTAAAAATAAATAAACAAAACACATGTTAAATCTGTGGAATTTTTTTCCCACTGGTT
GTGTTGTTAATAATATTGTAGTAATGGAATATGGTATTTCAATTGAGTTTTTTATGTTGT
TTCTAGATTACTCCAAATGGAAGAAATTCTGGTTTGGTCTAAAATCTTGAAATTAATTCA
AATAAAGTTGTAACATTCTGACACATATAGAGACTTGTTAGATAAAGAAAATGGATGAAG
CTAAAACTTATCCTAAAATCCATCTTTCTGTATCTTCACTTTTACAATGGTTACTTTGTG
TTTCTTTGGTTTCAATTTAGACTCTCTTTTTTTTTTTTGGTGAAAAAAGGTACAATTAAA
ACTAAGGGTCTGTTTAATAG
>GhFH26
CATAAATGAAATTGAACCATTATAATATAATGAAGAAAATGCAGGACACATATATAATAT
ATAGACATGGATAAATTTCAAATTGAAGGCTATTTTGTTAAAATGAAAAAAGGAGCATGG
TGTCCACGTGTCATTAGGAGGTTCCTTTTATATATATATATATTCATCAATTCAGCAGGA
AGCCAGGCGGGCTTGCAGGACTTGAAGTCCGTTGATGGAAGAATGAGTGTGAGAAAAATA
ACTACCATTTCTGGTTTTTCTGGATTTATAAATACAAATTTACAAAATTCAGTTATGTTT
AAGGACAAGTCAACATTGAATTCATGATATGTATGAGAACATAAAAAGTCAAAACAAGCC
ACAACTTGAGTATTCAAATTTTGGCATAAAAGGAAGAAAGAAAGAAGAGATATGAGATGA
CTTCTTCAGACAATTGCGGCTCCCATCAGCCCGCACAAACCTACCCAATGCAATTTAGGT
ACTTGCATTTGTATTCACAAAAGAACAGAAGGAAAAGAGAGATATGAGTGAATAACAAGA
CCGCGTCTGCAATCTGCCAACCACTACGATTCCATAAAGATGAAGTCAAATGAGATTACA
TAATTGGGTGAGCCACTCCCCCATTATCATTTTCTATTCTGCAATTTGACTTTCCTATTT
CTATATTAATCATGCTCTTTTTTACCTTTCAATTTCTAATTTACAATCATTACCAGATTG
TTAAATCTTGGAATCCTCTTCCTTCACTTCAATTTCCAATTAACTGTCTTCTTTTTTTAT
TTTCACATCTATATTTTACTCAATCAATTGTTCTGAAAGGGTAAACAACCACTTTTCTTT
TTCATTAATTATGCTTTTTTAGATATAAAGTTAAAATCTTAAATTAGGGTAAATAGTCAC
TCTATTTTCTAATACAAATGATGACATTTTTAAAATAGAAAATGTTGCAGATATTATTTA
AAAAGAAAGGAAAAAAAATTATAACTTAGAAATCTAATATTTAACATTTGAAAAACCTTA
TTTCAGTATATTTGTAAAGATTTGATCAATTCAAAATGTTTTAGCATTTATTTGATCATT
TTGAAAATTTTGATTCTCATATGAGTAATTCTCAAAACATTTGGACCCAATTTGAGTATA
TTTAATGAGAGAATATATGTTCGAATCTTGGAGAAAACATTGTTTTGAAAGATAACCATA
AACTTCGAACATAAATTGTAAAACTAATATGAATGATAATAAACAAATGTTGAGTTTTTT
TTTTAAATCAAAATCCAAGCCTAGTTTTGTAAAATTGAAAATAGAATTAGGGTTAGTTTA
GCATAACTTTTGAAAATGCTGTGAAAAAATGCTTTTGAAAAGTCTGATTTAAGATTTAAA
AAGTGTTACTGAGAAATAAAATGCTCATTTTAGACATTGTATTATAAATTAACCAATATG
CATTTAAATAATGTTCAAACCAGTTAATATTATGATACTTTAGCATGAATATAAAAAATA
ATTTATTCTAACTTATTAATATTTTAATATATGAAATATAAATTTTAAATATTTTAAGTA
ATTACTATTAATTGTTTATAAAATTTAATTAGAATATATAAATCATATTTTAAATATTAA
TACATTTATATTATTTTAAAAAATAATACTGCGGAATAATGAGTTTCTTCTTTTTCGGTA
GCAAAAAAAAAAGAAAGGAAAAATAATTAAACACTCAAAAATACTTTTGGGGGAAGACAA
GCTAAAAAATTTAATTCTTTCGTTTGGCTAAAAGTAATTTTGAAAAGTAAAAAAATCGAG
ATATGCTTTTCCACGTCATTGCTAAACATAGCTTTAATCGATAATAAATTTAATGAAGTT
TGGATTTGAGTAAGATCCTATACAACATAAGTTGGAAAATATTTGAAATTGAGAAATAAT
TGAAAAACAAATAGGAAATTGAAAGAAAAAGAAAATATAAGTGTGGGCGGCCAGTGAGGG
ACCGAATGGAAACCGAGCAA
>GhFH24
AAAATTGCCCCTCAAACTATACTATTTTTCATTTAAGCATCCATTTTTTTTTCGGAGTAC
TTAAATTATCAATTTCATCTTATTTTATATAAAAATTATAATATATCCAATAAAATTGAC
TGGTATTGTGAGTTTAAGTAAACGAGACAAAATTAATAGACTAAGTATTCACTTTTAATA
AAAAAAATACCGGTACCTAAATAAGAAATATGATATAGTTTGAGGACCGATTTTGTATTT
AAGCTTTAAGGCCTTAGGATGTATGAGTTTTAATCAAAAAAAATTTATTTCGAGAAATTA
GAAAATCGATCAGAAATGTAGTAATCAAATCGAAAAGCATTTGCTTTTATTTTTTTTATT
TATATGTTATTTTAAATTTTAAATATTGAAAATATTAATAAAAGAGCATTTATAAATAAA
CAATATTTTTATTTAAATATAATTAAATATAAATTATAATTATTATTTTATTCGTAAAAT
CCTAAACCTTAAATTTGAAAGAAAACAATTATATTAATAGTTAAATGTAATAATATTTAT
TTATAAAATATTCTTTTTTTTAATTTTATTCTATGATAAATTATAATGCATCAAATATTA
ATTTTTATTTTATTTTATTAACTTATTATAAGATATTTTTTATATATAAAAAAATGACTA
CCGCAAACCATTTAACATAAAGAAAAATATAAAAATAAAAGGGGAAATTATTATTTAGAA
ATATTTATGGGTCGGACAATTTACTCGAATTGATCCAACATTTTGATTAAGTTTGAGTTT
AAGATATTTACTTTCGACTTATTTGATTCAACTCGTTTTATTATTTAAATTTAATAAAAA
AATTGTTTTTATGATTAAAATTAAAATTAAAAATTATCCCGAATTTTCTCATCAAGTCAC
AGGCAAAACAGTGTAAGCAGCTCATCTTTTAACCACACCCAGAAGAAAAGGAAAAAGAAA
GTCCTTTTATATAAAATTGCAAGAATCTCACCACAGTTCTTTTTTTTAAAATAATGATGC
AAATCCCAATAATGAAAAAATGTCTGTCTGTCTGACATTTTTAACCTCTTCTCCATTTTT
TTCCTTTTTAATTTTTACAAATAAGTTTATTCACTTTTGGGTTAATTTAGAATTGCCTAT
AAAAAGCAAAAAAAGTTTAAGATTAAAGTTAAAAGATGAAAAGTAAAATATTTGATATTA
CTGTAAAAAGAAATGTTAGAAAAAAATTAACATATAAATTTGTTTTTAGTCAATATTTGG
TTTTTTTCCTCGAATTTAATCATTATATTTTAATTTAAAATAATTTAATCATTTAATTTA
TAATTTCATTAGTTAATTTAATCATATATCATTAATTATTTTAATTAAAATATTGATGGA
AATTTTAAGAAAAAAAAATCCTTCCATCGATTTATATTGGTATGATTAACTTTTTTTATC
CACATTAGTCTTGAAACATTGTAATTTTTTTTAATTTGATCCCTAAATTTGAATTCCCTA
AGGTGTGATGACGACCTTATTTTGTTTTAAAAAATTACATAAAATTTTAAAAAATTGAAA
ATATAAAAATTATAAATAAAGTATATATTGTTTATAAAACAGATGATGATGTGGCAGAAT
CTTAAAGTGTCATATCATCATACTTTAACATAATTCAAATTTAGGGACTAAATTTGAAAA
ATTATCAAATAAATTAAGAAAAGCAGAATAATGATTAAACTGACTGAGTCTTAATTCAAT
TAGTATCGAATAGGAAGGCATGGATTCTAATATGTTGAAACGCGTTTATCCTCCTATTTA
AAAGTAAAAAAAAAATATTCACGTAATTGTAGACATGGTATTAAAAGAAGTCTTAATAAT
AAAAATCTAAAATTGAGTAGAGGGATCAAACCCATAATTTCCCCAAAATTTTCAATCTCC
ACTATCATCACACCTGGATGTAAACTCCACATATTAATGTTAACTGTGTCTGTTATTATG
TTTATTTTTCCTTCTTACAA
>GhFH14
CTCCACCAATACCACTACCACCACCGTTATTGCTGGGAATGCATGCATCTTCTTCACTGC
CCTCACCAATGCCTCATTCTCCATCTCCTCCCCTTGAAGTACCCCCATTGATGTCTATTA
CCCCATCTCCTCCACCAACTCCACCTCCACTACCCCCATCAATGTCTACTACCTCAATTC
CTCCTTCACCACCCTCATTGATCTGTAGTGCCACAATTCCTCCTCCTCCTCCAGCTCCAT
CACAACCCCCATCGATCTCTAGTGCCCTCTCTCCTCCACGTTCATCACCCCTATTGATGT
CTAACGCCTCACTTCCTCCGACACCTCCATCACCCCCATCAATATCTAGCTGCCCTCCTC
CTCCTGCTCTTCCACTCCCATCAATGTCTAGCGTCCTACTTCCTCCTCTAGCTCCACTAC
CCCCATTGATGTCTAGTGTTCCACCGCCACCTCCACCTCCTCCCCCTCCAACACCATCAC
TCTTATCAGTGTATGGCACCGCACTTCCTTCATCTCCACTAGCCCCATCAATGTCTAAGG
ACCCTCCTCCACAACTTTCATCAATGTCTAATGCCCTACTTCCTCCACCGTCACCACCCT
CTTTGACGACTATTGCCCTACTTCCTTTTCTACCTTCACCATCCTTTTCAATGACTAGTG
TCCCACCTCCTCCACCTCCATCTCTATCTCCCCCATTGACATCTAGTGCCCTAGTTCCTT
CTCCGTCTTTACCATCCTCTTCAACAGCTAGTGTCCCACTTCCTCCTCCACCTTCACCAC
CCTCTTCAGCAACTACTGCCCCACATCCTCCTCCACCTTCACCACCCTCTTCAACGACTA
CTACCCCACTTCCTCCAACCTCACCACCTTTTTCAACTACTATTGCCTTGTCTCCTCCAT
CTTCACCACCCCCACCAATGTGTAGTACTCCACTTCCTCCATTTTCACCACCCTTTTCAA
CTACTATTGCCTTGTCTCCTCCATCTCTACCACCCCCACCAATGTGTAGTACTCCACTTC
CTCCACCTTCACCACCCTCTTTGACTAATATTGTCCCATCTCCTCTAGCTCCACAACTCC
CATCAATGTCTAGTGCCTCACTTCTTCGACCTTCATCACCCGCTTCGGTTACTAGTGCCT
TACCTCTTTCAATTCCACCACCATCTCCACCTCCCTTATTGATGTCTACTGCCTCGTTTC
CTCCTCCATCTTCACCACCCTCCTTGATGACTAGTGCCCCACCTCCTCCATCTCCACTAC
CCCCATCAATATCTAGCACCCCACCTCCTCCCCCATCGGTATCTACTGCTCCACTTCCTC
TTTCACCTTCACAAACCACTTTGATGACTAGTGGCCCACCTCCTTCACCTTCACTACCAT
CTTCACCTCCCACATTGATGTCTACTGCCCCACTTCCTCCTCCACCTTCACCACCCTCTG
CAACGACTAGTGCCCCACCTCTTTTGTCTCCACCACCCCTATCAATATCTAGCATCCAAC
CTCTTCCCTCATCGATGTCTACTGCTTTAATTCCTTGTTCTTCTTCACCAACCACTTTGA
CAACTAGTGCCCTACCTCCTCCATCTCCACCACCCCCGTCAATATCTAGCACCCCACCTC
CTCCTTCACCAACCACTTCGATGACTAGTACCCCACCTCCTTCATCTCCACCACCCCCAT
CAATATCTAGCACCCCACCTTCTCCCTCATCTATGTCTAATGCTTCAATTCCTCCTTCAC
CTTCACCAAATACTTTGATGACTAGTGCCCTACCTCCTCCACCTTCACCATCTCCACCAC
CCCCATCAATATCTAGCACCCCACCTCCTCTTTCAACAACCACTTTGACGACTAGTGCCC
CACCTTCTCCATCTCCACCACCCCCATCAATATCTAGCACCCCACCTCCTCCTTCAACAA
CCACTTTGACAACTAGTGCCCCACCTTCTCCATCTCCACCACCCCCATCAACATCTAACA
CCCCACCTCCTCCCCCATCG
>GhFH16
CAAAAACCCCAAAATTGCAACCTTTACCAACAATTTATAATTTAAAATAAATCAATAATT
ATAGAAAATTAAGAGCAAAAGTCTAAGAAATTATTAGGAAAGAGCAGGGGTAATATTGGC
TTGCAATTAAAATAAAACGCAGTACATCAGCAGAGCAAAAAAGAAGAAAAGGAATAATAA
AAAGAAAAGGGGAATGGAGGCGGGAGCATGTCCCCCACATATGGCCCTCAACCAACTATA
CCAAGTGAGTCCGACTCCATCATACTTTTTTAGTACATTATATTTTGGGCTTCCGAAATT
ACATATTTCTCTAATTCTTCTCGTACATTTTACGTTTATTCGTTAACAAACTTGCCATTA
TTATTCTTCTTATAAGTATTATTATTAACTGTTATGACCATCATGTATAATCGAATTTGT
CACCATCCTTACTCATCCAATCAGAGACAACCCACCAAGCCAATCACTAAAGCAACCTCC
CAAAGACAACAAAAAAAAAATTGCATCATCATTAAGGTTAGATTTATAATATTTTGAAAT
AAAATTTATTTTTTATACAATTCTTTTTAAGTTTTGAACGAAAATTGAAGATGACTAAAT
TAGTAAATTTAGAGAAATTGTTGAAATTATTTAGTTTTCAATTTTTGAAGAATATGATCT
AAACAACTTTCCTTCTTTTTAGTCTAATAAAGAAATTAATCTTTCAACTTTTAAATTGGA
GAATAAATATATTTTAACGTATTTAAACTCACATTATCTTACATTAATTATAATACTGAT
ACCAACCAACCATACTATTTAATATCATATTGTAATCGAGGAGGTATATTTTTAGTTAAA
TTTATGATCCAATTTTATACATGTGGTTTTGTTTGGATTGGATGTTTTGTTCAAACAAAT
TAATTATATATAAAATTTACTGTTTTAATTTTTATAAATTGAATTTATATGGTAAACAGA
TAAGTTATGCTAGACTTTTTTGGAAAATTTGTTTTTCAAAGACAACCGGATGTAACTTGT
GGGAACATTTAATTTCACCTTTTTAAAGTAATTTATATCTATATATAATTAAATTTAAGA
CCATTAATTAAAAAAATTAAATTTCTTCCATTACTTATTTGTACATTAGCTTTCTATACA
GAACTTTCCTACTAAAATTATTTTTTTTCCTCTGGTTAAAATTTCTATTCACTTCAGGCT
TACTATCCACAAAACAGTCAAAGTTAATAATAATAATAATAATAATAAACCTACAAAAGA
ATTACTCCTTTCGGAATATCTGATATTCTTACCATTTGTAAATTTCAGATTAGGAGAATA
AATTTCATTAATAATCTTATATTTTACTCACACCGTAGACTGACGTTGACGTAGTTATGA
CTTTAAAATTGGATTAATGATGAAATTGAACAACTAATTGATTTTTAATTGGATTGTTTA
AAATAGGATAGATATTATTTCAAATAAAATAGTTGTTGACAGCTATCTTGTATATTCTTT
TTAAATAAATATTTCTCCTGACACACCCACTTTTTTTTTTAAAGACACCACTCACTTTTC
AGTTTTCAAATCATAAATTTATATTATTAATTTCTATTGTGATTTCGTTTAGAACCTAAA
ACTTTTGTTTTTCACACTTGCTGAGTTCTTCTTCCACTCTTCCTATTATGTTTGGATTGA
GTGGATGGGCAAGAACCACTGATCTGAAGCAGATAAGGGCGAACAGGGGGGAAGGTGAGC
AGAGGGCTGAGTGTTGATGATGGGGGGACTTTTTTTTTTTTTAATTTTTTTTACTTTTTG
TATTGTTCCTGATTAAAAGATATTGAGATGGGTAGAAAACTGAGACATTTAGGTGGGCAT
TTGTCCGGTTCGGCTCATGTTAACAATTTTTTCAGTCGACAGTTCAGAGTCCAACCGTTA
TTTTTATCGATTCACAGTAAAGAGGGCAAAAAGAGATAATAGATTAATGAAATATGTGGC
ATATATATCTGGGTCACGAC
>GhFH15
CCTAAATTTTAAAATAGGGAAACTGAAAAATAAAAAGACTAAATTCTTAAAAATAAAAAT
ATATAAATTAAATTCTAAATTTATAACTTAAATGGAATAAATTAAATTTAACATATTTAA
AATTACAGTCTCAATAGTAAAAAATAAATGGTTAAAACAGGGGTGAAGCCAAGGGCTGGC
ATGGGTTTTGACCCCTTAAAATGTAAAATTTTATTTTAAGCCTTTAAAATTTTTTAAAAA
TTTTAAATTAGTAAAGGTAAAATTATACTTTGTCCCCCTAAAATTATAAAAATTTAATTT
AATCATTTACAAATTATAAAGATATAAACTATAAAAAAAATTAAAATTTTATCCGACTCC
TAAAAAATTTTCTTGGTTCGCACCTATGTTAAAAGGATTCAATTTAGGAAGAGAAGAGTT
AATGAGATTACTGCAAACAAAAAACGGGTTGGAAGAAGAAGAGGAAGTGATGGATTAAGG
TTAAATGTCAAGACAATAATGATAGCATGGTGAATGCTCCAAGAGGGAGACAACGGTAAT
GAAAGTACTAATTAGGCAAATCATATGTTATGTTAGGGCACATGTTTTCCAGGGAGGATA
ATTTTTTTTTCTAATATAAGATTTAAGGACAAAATCTTATCAAACAGCTGTTCCTTACAT
TTTTAATTTTAGCTGCGTAAACAGTCAAGTTACTCGCATATTCTTTAAACTTGTTTCTTT
CAATAATTGAGTTTCTGTTGTTAAATTATCCAATTACGGGTTTAAAGTGAAACTCGGAGT
TTAATAATGAAAAAAAGAAGTCAGAAATTAATAATAGATGGAAGATTAACTTAATACCGT
TGTCCACAAAGGTTAAATTAAAAAGATTATGCTAATATTTGATAATTAGTTGATAGTTGA
TTACTGATTGTAATGGTTGGTTTGATCAGTTGATTCTATTAATTAATTTGATTAACTGAA
AATATTTGGTAAAATTTAACTGATAGTTGAAAGCTGATATGTATAAAATGACAAATAAAT
ATATGACACATTTTATTGTTAAATATTTATTTGTTTATAATACTTAATTTTTATTGGGTG
AAATTATTAAAATAAAAAATTATTGCCAATGAATTAAAAATCTATTAAAGCAATTAATTA
GTGAATATTTTTAAAAAATTTAAATAAATAAATTTCTTAAGGTCTTTATTTGCAAGTATT
AATCTCGTGGAAATTGATAAATATTAAGGGGTTTTTAAGTAATTTTTGAGTAAATTAAAT
ATGTCATTCTATATATCTCATTCTCATTAAGGTATGAAAAAAGTTGTCCATCCCTAAGTT
TTTGTGTTGAAGGTTTTAGCTCAATAAGCTTTTACAAACCTTTATTCATTAAACATTACA
ATTAAAAGGTTAACTATTCAGTTCTCTATTTGTATCTAAATCAACTAAAAAAAAAGCTAA
AAACTCTATTTACCAAATATCCCAATAATATTATTATTTAGGTTAAAATGTACTTCAAGT
ACATGTACTCTTCATATATTTAAAATTTAGTCCTTTATTTCTTAAGAAATTTATTCACTT
TACTTTCTTAATATTCTTTTATTAAATTTAAATTTATTACAATATAATATTTTTTTATAC
CGTTACTAAGTAATTTTTTTTATTTTAAAATATTGTATCAATAAATTTAATAGAAAATAA
CACCTAACTAAATTAATTGAAATAAAAAAAACTAAATTTAACATATTATTTAATAAACAT
AAAAAACTTGTGTTAATTCTATAGGAGGGGCAAGGCCTGACCGACTGGGAAACCCGTTAA
ACTTGAGGATACGGTTTGAGTACCGAGTACTGACTGAGCTGAGCATCCGAGTGGTAGGAA
GAATCGTCGGTGGGTCAACAATCCCCTCCCTTTTTGGAATTTTTAAAAGACCATCCCTGT
CACTGTCACTGTCACGCACTCTAACAGTAGTTTCTAAACTCTAGACCAGCACTAAACTAC
AGCAGTACAAAAAAATATAA
>GhFH32
GTAGGCACATAGGAGTTCGAGACACCTTAAAGAGCTATTTTATTTATCTATACATAAATT
ATTAAAGGGACTTTTAACCATTATTATTAACTAAACAATAATTGAATTAATTGAGTTTGT
CTAACGCCACCCTCCACCCCACATCTTTTATCTTCAGATTTCATTTACTTTTATTTCTCA
ATCTTATAATTTCATATTAATTTAAATTTTCTTTTATTAATTTAGGCAATATTTGACTGA
AATCATTGTTAAGTTGTTGAAAGAAATAAAAGTGAATTTCACGGAAAGAATTTAAATCAA
AATATTTAATAGCATGACAGTATATTTATACGAAACTTCTATCCTCGGCACATACAATGG
AGCTGTAGATAGTCAAGTAAAATTCAATCCACGAAATAATTTGATCTATGGACAGCGTCG
TTTTGGTGAAGGTCGTAATGTCAGAAGAATCATTACCGCAAGGCGTAAGGGGGAAGTTAT
AAGTGTCTATACAGTAAAATTGATTTTTGACAAAATGAAAAAGACATAATAAAATCGTAA
CCATAGAATACGACCCTAATCGAAATGCATACATTTGATGGTGAGAAAAGATATATTTTA
CAAAGTATTTGGATCAAGTTTGAATCTTGAAGTTGTTACTGTTGAAAGGATTTTACTTGA
ATACCATCTTTAACCAAAATAAAATTATGCTCAGATCATAAAACAGGTGAAGATTAAAAT
CAAACATGTGGACAAACTACAAATAAATGTGCATTTATCACATGAATCTTGCATGTTAAT
ATAATATCCTTCCTAAATTTGATGGCATCAAGGGCAAAGTTAAGAATTTTGCTTAGAGGC
TTAGATAAAATTATAAATTTTTGAAAATTGGTTAAAAAGATTAAATTGTATTATTAGTTT
TTTAGAGGAAATAAAAATAGAATTTTTTTTTTCATTCAATTAACAACTAAGAGACTTTAA
TGGAATGATTTAATATTTGGGAGGGTCTTAAGGAAAAATTTTCCTTTTAATCAAAGGAGC
CGAAGCCTTTGTTCAGTCTTCCATTTACAATTTAATTTCTGTTTAAAAAATGCTTTATGT
TAAAATTTAAACTTGTATTTAAAGCTTGATGGAAATATTTGATTGATAGCAAAGGAGAAG
TTAAATTTTTTTTGTACGGGGGATTGAAATTAAATTATAATTTTTACGATAATAAAAGTG
TAATTTCATCATTTTAATAGTTTTTATCTTTATAATTTTTTAAAAATTAAATTAAATTTT
TGTTTTTATAGGAGTTAAAATATAATTTTATCTTTATTAATTTAAAATTTTAAAAATTTC
AAATATTCTAAATAAAAAAAATTTATTTTAAGGAGGGCGAGTGCCTGTCAGCCTCCAGCT
ACCCCTGATTGATACAAACAAGTGCTTTAAGGAATGAAGTAAAATATTTTGAAGTTTAGG
ACTAATGTAGAATATGAGCGATGGTTTCAGAACTATTGATGCAAGTAATCCTTATATATA
TATTTTAATGTAATTATTGTATATTATATCAATCAGGAATATTTTAATTCAATATTCTAT
TTATCTTATTATTAAAATATTAAAATAGGATATTAATTACTAAGCGTAGAATTCTTATAA
GAAAAAGGGTGGTGGTTGAGTGACAGGCGGTGAATTTATCAGAGCTCCCCAAGTGCCCAA
AAAAGTGGCAGACTAGAGGAGAAAAGGTGGAAAGTCCGACCGTTTAAATTGACCTAAATT
TGCGGGACGTAATTGTCGGCAAATCAACTGTCTTAAATTTCCATTTCCCGCCCTTTCTTT
TTTTACAATTTTTATCAATCAATCAAACCACTCTTACTATTTTCTTTGAGTGGACTAATT
TATTAAAAATATAAAAATGTAATTAAAAAATTAAATGCAGTGATTATACTTATACAAATT
TATAAAAGTTATTAAAAAACAATCTTAGCTGATTCATTTCTTTGTTCGTGGAAACAAAAT
CATTTCAATTTATAAGTTGC
>GhFH31
AGCAAACTAGTCATTTTTGTTAAAAATTTCTTCCATTTCTATTGTTAGAAATTGATGCGG
TTGACGGAATAACCAAATAGTTACACGTGGTGTACCACGTATACCTCATTTTAACGTATA
GAGATTGATTTTTAATAATAGAAATGGATGAAATTTTTAACAAAAAGATCCATTTATGCT
TTGATCTAACGTACAAGAACTAATTTGTCCATTTTTTGAGTAAGGCGACAAAATGCAATT
TGACTTCTAGTATAAGGACCTCCATAGTATTTTTATCGATAAATAAGTAACATCTACATT
TTGCAAAAGTTGTGGATTTAGTCCTTATACTTAATTTGATCAATTGTAGCCCTTGGACTT
TTAAAATTGGTCAATTTTAATCACTATACTTAATTTGGTCAATTTTGGCCCTTGGACTTT
TAAAATTGGTCAATTTTTGTCCTTATACTTTTCAAATTTTAAAATTTTAGCCCTGATCAA
AACAATTGCAGTTAAATTCGTTTGGTTAGATTCAATTACTAGTACTATTTGTATAGTTGT
AGATTTTTTGTTCATATTGTGAAATTAGATCATTCTAAGTCCCTATACTTTTCAAAATTT
GAAATTTCAATATTAACGCAAATGATAGTTGTTAATCCATTAATTGGATATTTAGGGGTA
ATATGTGAAAATAATAAGTTGACATGACATTATACATATAATAATATATTTGGCGCATCA
GATTTTGAAAATAGTAGAAGTTAATAAATTTAACAATTATTGTTTGGTGATGACTGAAAT
TTTAAAATTTGAAAAGTAAAAGGACTAAAATGATCAAATTGAAGTAAAGGGTTTAAATTC
ATAACTTTTGCAAAGTAAAGGGAGTAATAACAAAAAATTAACCTTTTATTTCTTAAAATA
AAGAAAAAAAAACAAATATTTGACTTTTTTTTTTCAAAGCATTACTAGTTTCCGTTACAG
CGTAATCTCAAAATTTCTTTTTCTTTTCTTTTCTCATCATAGTCCCCACGTCTTCCCCTA
TTGTTGTTTCTTACTTCTTACCTTCATTTAAGGAATTGAAGATTTTTAATAGTTCTTTGA
TGATAGAGCTTCTGTTTGTTTCCTTTTGAACAATTTCGTGTGTTTTAGAGAGGGTATTGA
CGGGGAATTATGATTATTTTAAGTCGAAATTTTGAGTAAATTGTAACTGAATTTGAAATC
CGGAAACGAGGACCTCTCATTGGTTTTACTGAAAGAGAGAGGAGGATCGAACTGAAACGC
TATCTAATTGGTAGTCCTTGAAAGAAAAGGGCTTTGGATCCAATCAGGGAAGTAACAGCG
CCATTTGATGGCGCTGTTTAGACGGTTCTTTTACCGAAAGCCGCCGGATCGGCTTCTGGA
GATATCCGAACGTGTCTACGGTAATCTTTTTCTTCATTACTACTTAATGTGTGGTTCAGT
TTAGCTTCAAAGTGTCGAAATTATCTTCGTTTTACCTTACCAAGGGAAATGCCAATGGGG
ACAAGTTCTTTGAATTCTCTGATTCTGTTAGGGAATATTTCTTATTCAAAATTCTTAGCT
TGATATTTTATTTTATATTCATTTAATTTCGTTTTTCTTCAGGGTTTTGGTGCGGTTAAG
AAACTCTTAAGGATTTTTAGCATGTTGGTTTCCTTGATTGTTAGGAGATAAGCTGAAATA
GGACGGCGTAGTTATTTTAAAGTAGAATTACTGGACTGATTCACTTTTGAACTTTGTAAC
AAAATCACTTGAAGCTTAGAAACTGGTACGTCATCACTTGGAGCATTGAAGGTTTTCGTA
CCATTTTCTACATAGACATTTTTTTGTTTTGAAGGATATTTGCTTCTCTTTCTTAATAAA
GTTAATAAATTCCCTTTTTGTGGGCATTCATAATGAACTCAACAATTAGAAACTTACCAT
ATTATATTTTGGTTTTAGGAGGCATATGATCACCAAGTATTGTTTATTTTATTCAGTTTT
CTTGTTGATTGTTTTGCAGT
>GhFH38
TTCAAAATGTGTTGTTAGTTCGTAAAATTTGAGATTTAATTATTGCACTTTAAAATTAGA
AATTAAATGTTTTTACTTTTTGAATAAAAAAATATTAGTTTAATAATTAATGCCGTTTTT
GTTTTCCATTAAAAAATTGCCAACTTGGCATATTTATAGAGAATAGTTTAATTAATAAAT
TTTGATAAAAATAATATTATTAATAATTGGGTTAATATTTTTAAATTAAAAAAGTGAAAA
TATTTTTTAAATAGAGATTAAACCTTAAAATCGTTAAAGTAGAAGGATTGAATTGATATT
TCAACCAAATATAAATATACACACAAGGAGCAAAGATTGAATCGATACCAACGTCGGTGA
GCCATGCATATACACCGATGACTTTTGTTAAAGGCAACAGCTCACATGATGGCATATATA
AATTTATACTGACAATTTACCTTTTATAGATTAAAGAAATAAAGTAAAAAAATAATAATT
AAAGGTAAGGGCTTGTGAAGTTTTGTTATTTATATCTCTCAAATTTTGGTTGAAATGAAC
TTAACAACTTCCTTAAATAACGACAATTATTTTAATAAATTTACAATTATTTTAACATGT
GACATAATTTAATATATTATGCAAATATTCAATCAGTTTAGTATTGTTTTTTATCCAAGT
TTTGTTTTTTTATTTTTTAAATTTAATCAGTGAGTTTTGATGAATTCATAAAACGAAAAT
TTTTTATATTAGAGAAGAGTTAATGAGATTACTGCAAACAAAAAGGGGTTGGAAGAAGAA
GAGGAAGTGATGGATTACGGTTAAATGTCAAGACAATAATGATAGCATGATGAATGCTCC
CAGAGCGAGACAACGGTAATGAAAGTACTAATTAGGCAAATCATATGTTATGTTAGGGCA
CATGTTTTCCAGGGAGGATAACTTTTTTTTCCTAATATAAGATTTAAGGACAAAATCTTA
TCAAACAGCTGTTCCTTACATTTTTATTTTCAGCTGCGTAAAACAGTCAAGTTACTCGCA
TATTCTTTAAACTTGTTTCTTTCAATAATTGTGTTTCTGTTATTAAATTATCCAATTACG
GGTTTAAAGTGAAACTGGGAGTTTAATAATGAAAAAAAGTAGTCAGAAATTAATAATAGA
TGGAAGATTAACTTACTACCGTTGTCCAGAGAGGCTAAATTAAAAAGATTATGTTAATAT
TTGGAAATGAGTTGATAGTTGATTGCTGATTGTAGTGGTTGGGTTTGATCAACTGATTCT
ATTAATTGATTTGGTCAACTGAAAATATTTGGTAAAATTTAACTTATAGCTTAAAGCTGA
TATGTGTAAAATCACAAATAAATATATGACACATTTTATTTTTAAATATTTATTTGTTTA
TAATACTTAGTTTTTATCGGGTGAAATTATTGAAATAAAACACTATTATCAATGAATTAA
AAATCTATTGTGGAAATTAATTAGTGAATATTTTTAAAATTTTAAATAAATAAATTCCTT
AAGTTCTTTATTTGCAAGTATTGACCTCGTGGAAATTGATAAATATTAAGGGTTTTTTGA
GTAATTTTTGAGTAAATCGGACGTTATCCTATATATCTCATTCTTAATAAGGTATGAAAA
AAGTTGTTCATCCTAGGTTTTAGCTCAACAAACGTTTGCAAACCTCCATTCATTAAACAC
TACAATTAGAGAGTTTAACTACTCAATCTTCTATTTGTGTCTAAATCAACTAAAAAAAGC
CAAAAACTCTATTTAACAAACACTCCAATAATATTATTATTTAGGTTAAAATACACTTAA
AGTACCTGTACTCTTCATATATTTAAAATTTAGTCCTTTTATTTCTTAAGAAATTTAGTC
ATTTTATTTTGTTAATATTCTTTTATTAAATTCAAGTTTATTAAAACATCATTTTCTTAC
ATAATTATTAAGTGATTTTTTTATTTTAAAATATTATATCAATAAATTTAACAGAAAATA
ACACCTAACTAAATTAATTG
>GhFH37
GACTTCACAGTAGAGGTAGGTTAGGTTATTAGTCTGTGACTATTTTTTTTATTTACTTTC
TAAACCTGTAGGAGTTGAATGCATACTCATATCTGTATCAGGTGGTTTTTATGGACCGTG
ATGCGGTTGTCCCTAATCTCCCCAGAGTCGCAACAAAAAGTGAAGATCGGAATGACGGTG
AATGTGCTTCACCAGAGGAATTTTTCGAGGTGGAAGAGATCTTCAGCAATGCAGTTGATG
CGGTGGAGGGAAAGGTTGATGTGCTGGATGGAAAAGTCGATGCGCTGGATGGAAAGGTGG
ATTACGACAGTCAGATAGTTCATGAAAACAAGCCAGAGCAGAAAGATATCTTGAGAGAGG
ATGTAGATTCCCATTTGCTGGATGGAAAGGTGGATTACAACAGTCAGATAGTCCATGAAA
ACAAGCCAGAGCAGAAAGATATCTCAAGGGAGGATGTAGATCCCCATGCACTGGATGGAA
AGGTGGATTATGACAGTCAGATAGTTCATGAAAACAAGCCAGAGCAGAAAGATATCTTGA
GGGAAGATGTAGATCCCCATAGAATTCAAGAATGTTCCACATATGATGGGAATAAAAAAC
AGGATGTCGAGTTTGATTCTAGTATAGATGCAGTGAAGGACATAGCTATGGATGATGTGA
ATTACAAATTACACATGAAGCTGGATTCTGACATTAATGCTGTGAAAGACATAGCTGTTG
ATGATGGAGACATTAAGGCCGGTTCAGTGGAATTTACTATCAACCTGTTGAGAGAGAGAG
AAACCAAGGAGGTGACAGAAGATGTGCTTGGCAAGTTGGAAGACACGGCAGATACAGGCA
ATAGAGAAGAATCTGTTCCACTGAAGAAGCAAAGGTTGAAAACTGATGTTTCCAGATCTA
AACCCGAGAAAATACTGCCTATTTCAAAGAAACAAGACGGGCTGTCTCCAAAACCAGCTT
CAGATTCTGCTCTGGTGAAACCAAAGAGCCGACAACTAGAACCTCAGGGCCAACCTGCAA
GGCCAGCAAAGCCAAATGCCGTATCTCGGTGGATCCCTCCTAACAAGGGATCTTATGCTA
ATTCGATGCATGTATCGTATCCACCATCAAGACCTAATAGTGCACCACCTGTACCATCCA
GTACTTTGAGGAAATCGAAGTCTGTTTCCAATCTAAAGGGTTCTATTGGAGCCGTGATTT
CAAAGGATGTTTCATCCAAGCAAAAATGTCAGAAGGTTGACGATACAAAGACTTCAAAGG
ATTTTTCATCCGAGCAAAAAGGTCAGAAGGTTGACCTTACAAAGCCTTCAGGCTCTCCAA
AAGAAATATATACCGCTCCAATAATTCCAACACCACTGCCTGGCTTACAGCAATCAGTAT
ATATTCCACCTAGCACTCCAGCAGCCGCACCACCACCTGCTCCTCCTTCCCCACCTCCAC
CAAGATCTTTGTTGGCTTCACAATCTTTGGAAGAAAATACAATATCTATACTACCTCCCC
CACTTTCTGGAAATGTTTCTAGAATGTCTTTTGCTGCATTGTCTACCCCTCCTCCTCCTC
CTCCTCCACCACCACCTTGCACAGCAACAAAAGTACATACTACTGGGATGCTTTCTCAAA
ATCCAGTGGCAGTTCCTCCTCCACTGCCTCCCTCTCCCCCATTTTCTAATCCTCAGATTT
CTAAACTCTTTTCGTCTCGTCCACCACCTTCACCACCTTTGAAGTCTAGGTTTTCTTCAG
CTTTCCTTAATGTACTACATTCTCAAGCTCCTCCTCGCCCATCTCCTGTCAGATCATTGG
GTACATCAAAACTTGGTAATGTACCTTCGTTCCATCAAAAGCCCCCTCCCACTCCTCCAA
CTCAAGGTGCTATGGCTCCATCTATCATGCATGAAGTGCTATCAGCACCTTCTCCACCCC
TAGCCCCTCCATTGTGTGATGCTCCATCCTCCCCTCCCCTCCCACCTCTAGTACCCACTA
GACATGTACCTTTGCCACCC
>GhFH40
AAGTTCCATTTCAGTGAATTTGATCATTTTGTCGAAACTGAAAACTTGTAGAAAATTTTT
GATATCCTTCTCCCACAACGTCTAACAATTTTTGCATTAATCATTCCTTTCATATCATCC
AACGAGATATTTCTATTAAATCTCATTGTTATTTGTTACCGACATTCAAATATACATCCA
ACAGTTGTTGTCAAGATGATTCCATCGAAATAAACGCTTACGAAAAACTTATCATCCATC
TTCAATATTCAATCTGTTAAAAAATAAAAAAAAATTCAAAAAATAATTTTGAACAGTAAA
TAAATTACTTAAATAAAAAAATTAATGTTTCAATATGCAATTTTTTCATTCATAAGCTCA
TACTATTTCAGTTATCATTTTGTACATGAACAACATTTAACCACTAATCCTAATAACTAA
CACAATAATAATAATAATAATAATAGTTTTTTACTAAAAATAATACTAACTAACAATAAT
AATTAGGGTTTTACTAAAAATAATAACTAACAATAATATAATGTAAAAATTAACAATTAA
AATAATAATTAAGGTTTTTACTAATCCTAATAACTAACCATAATAATCATATTAGTTTTT
TACTAACAATAATACTAAGTAACAATAATTATTAATAACTAAACCCTAAAAATTAACAAT
AATAATACTAACTAAAATAATAATTAGGGTTTTTATTACTCCTAATAACTAAAATAATAA
CTAAACTAACAAGATAATCCATTATTTTTTAAAAAATACCTTATTTTTTCTATTTTTTTC
TTCTCTTTCTTTCTTCTTTCTCTCTTTTTCTTCTCTTTGTTCGGCACCGCCCTCTCCTTC
TTTTTCTTCTTTTCTTTCTTCTCCTTCAGCTGAAGTGAGTTGGGGACCAATATAATGGTA
AAGTGGTGCCGCCTGTGGCAGACCCTCCACCAGGGTCCTGTCTCGTCCTTTTTTTTAAAT
TGTTGTGTTTTTTTTATTGTTTGTACCATTTTGGTACATAATAAAAACGTGATACTATTT
TGATATATATTTTTAATTTTTTCGTATTATTTCTGTAAAAAATCCAAGATTTGGCATCAA
TGTGCAGTCAAGTACTTTAACAAGTATGATTTTTTTTTTGGTCAATAACAGGTCTGATTT
GAAAATATCATATACTTATCTTCAAATCTTTTACTTGGGTGAAGGGACAATACAAGGTCT
AAAACAATTACTGGAAATCAACATCAACACCACCAAACCATTGATACTATGGGGTTCTTT
TTTATTATTATTAAACCTTGATAGTTACAAAGGCAAACCCTGAAAAAAAGCTTGAGAAAG
GGACTAATAAATAAAAAGGAAAAACAAGTCTATTAGATTTAGCTCCCTCATAATGCAGCA
TTGAAAAACCTAGCTAGCTTTGGACTTGCATGGCTTTTAATTTCATAATTCAAGAATTTA
AAACATTACCACATGAGAAAGGAATGGACCATTTTCTCTCTCTCTCTCTCATCTTTTAAT
AATGGAGGTTGGGGGAAAACTTATGCTTTCAAGGGTTAGCCAAGTCCAACAGAATAGGAC
CCTACATATATATATTTTTTAAGGTTTCATGTTTAGTACCTTTTTATAGTGGACTTTAGT
ATTATAAAAGGAGAACAACAGTGTTTAAATGCAAAGACCATGGATTCAGGTACTAAAGGG
TCTTAAAAAAGTTAAAACCTTGAAGAAAATGATGAGATGAATGAGCAATAAAGAGCAAAA
AGCCAGAAATTATGTGCTAGCTTTCTGCTAATAGAAAACATATCAGAATAAAAGTAATAA
AATAGAAGTTTAGGGTTAAATTGACCTCTACACATTAAAAGGTGATTTGCAGGACAACGG
GAGATTTTATGAAGGTGAGAAATAAAGATAAAGAAGGGGTTCAGTACAACAGCAACTGCC
AGGATCAGGGGTTCCTTGGAGTAGCATTAAAGACTTATACAGTACCAAAATAAATTTTCT
TCTTTTTCTAGTTGGGAAGA
>GhFH39
ACGCACTCTTCCTTACTTTTGAATCTCTAGCCTACGAACAACTCCTCAAAATCAGAATTT
ACGGCCAGCCGATGAGCAGGTAGTATTTCAGGGTACTCTAGGAACTCGGTTACGTGCGTT
GCTTCGGGGTTTATGAGCAACATGTGTGGTTCAGGATTATTGTATATCACAATACGTCGA
ATCTGGTTCTCGAGTGAAAACGCGTTAATGTTTCCATTGTCATTCATGTCTTCGTAGTCA
ATATCATCGGGGACCTCGTCCACATTGGAATCACTATCACTATCGACCTCTTGATCACAA
GGATCACTACTATCGTATCCATCATCACCAACCACATCAATATTGGCTGCAACATTAAGA
TCAATATCGATCCAGCGTATTATCGATTCACTAACAATGTATGATATTGGAGCCACCATG
CACGGTTCTTGAGCTCCATGTTCTTCACCATATGCTAACTCAGGAAATAAGTGAATCAGT
GCATTTTGGTCACTCCGATTACCACAATAAAGAGCGATTATTGTCTGCACGTCTTCATTG
TATACAAGTTCCATTTCGGTGAATTTGATAGGATCTGTCGAAACTGGAAACTTGTAGAAA
TGTTTCGAGATCCTTCTCCTACAACGTCTAACAATTTTTGTGCTAATCATTTCCTTCATA
TCATTGAACGAGACATTTTTATTAAATCTCATTGCTATTTGTTGCCAACATTTAAATATA
CATCCAACAGTTGTTGTCAAGTTGATTCCATCGAAATAAACGCATACGAAAAATAGATTA
ACCATCTTCAATACTCAATCTGTTAAAAAATAAACAAAAATTCTCAAAACAATTTCGAAC
AACATAAAAATACTTACATAAAAAATTTAATGAATGAAAAGAGTTAATTTCTAACAATTT
CAAATTTATTGTCATTTCTAACAATATCTATGACAAAAATATTTTCAGTATTTATCTATT
CTTTTCTGTTGTTATCACTAACTAACAATTACTTTATAATAGTTAAACTTCCAAATATAT
TAAAAAATTTTACAACATAGCATTCTCAATAATCTAAACACAAAACTTACTAACAAATCA
CAATAAACAAAATAACTTTAAAACAAAACATGAAAATAACACTAAACAAACTATATAATA
CTAACAAAATAATTTTTTATTATCATAATATATTATATTTGAAAATAACAATAAAAATAA
TAATACATTTTTTTTCTCTTTTCTTTCTTTCTTCTCTTCTCCCTCTCTTGTTCTGCTATT
TTTTTTTAAACTGATACGAGCCGGATGAGGGAATGGGGGGGAATATATTGGGTGTGCCGC
CTATCAAATAGACACCACCAGTGCCGCCTATCAGATAGGCACAACCAATGCCGCCTATCA
GATAGGGGTCGCTGGTGCCATCTATCAAATAGGAACCACGCCCCCTTCATATTTTTGTAC
CCGTATATACCAGAAAGGAAAAGTGGTGCCGCATATCCCTTTGACACCACTACTAAAATA
TTATTATTATTTTTTAATTGTATTGTGTCAGAATGAGGGTGATGCTGTCTATACACCATG
CTCTACCCATCTAAATGTATTATTTTGGTACATAATTGTTGCAACATACCGTTTTGATAT
TTTTTTTATATTATTTAGGTAAAAAACCAGTAGAAAACTGAGACATTTAGGTGGGCATTT
GTCCGGTTCGGCTCATGTTAACAATTTTTTCAGTCGACAGTTCATAGTTGAACCGTGATT
TTTATCGATTCACAGTAAAGAGGGCAAAAAGAGATAATAAATTAATGAAATATGTGGGCA
TATATATCTGGGTCACGACAAAAGAAGAAACAATTCCATAAAATAATCGGACAGAAAAGG
ACATAAACGTGGTCCTTTAATTCCTACCATTTATAGGGGCATAATCGTCCATTTATCTGG
AAAACAGCCCCCGATTACCACAGTTGATTTGCTATTCCTCTAAAATAGCAGGTGTCATTC
CAATACAGTCCAAATAATTA
>GhFH34
TATAGCATATTTAATTTTTTATATTAGCGGCAGTAGAGGAAGATAGACGATGGATTGACC
CCCTTTGATAATCTGTCGTTTGATGTTACTGACCTGTGGCAATGTTGTGTTATATGGAAA
GCCACACTCTCCTGGCTTTTTGCTGATAAGATTGGAGGAGATTTTGGTGGAATACCCAAT
AGCCGAAACTCTGTTGAAGGTAGGAAACCGCCCATCGTTTTTGTGGTTTTAATGCTTTCA
GTCTTTACTTTATTGATTGTAGCGTTGGACTATTTTATTTTCTTTTAATAATAAAAGCTT
CGTTATTACCCTTTAATTTTTTTTCATATGATATAAATTACATAATACATATAAAATAAT
ATAAATAAACATAAAAACTACTTGAGTTGGGCTGAGGCTTTGATTATCGGAGATTGAATT
TGATTAATATATTGAATTTTTTTTTTGTTTAAACTTATTTTTCAAACATAGTATTTTATT
TTCATTTATATCACAGTGAAGTAAATCTAAATTTAATAATTTAAACATTATTATTGTAAA
TTTAATATAATATAATTTATTAATTGCTTTCTTCTAATGAGTTAAATTTACGAAAACATT
AAATAATATTACAATTGGTGATCGTTATAATTATTTATTTCAATGTTAATCGCCTAATAT
ATTGACTTTTAACATTTATGTTTATATTAATTTTATTTTATTAACATGCCTATAAAAAAA
AACCTTATTTGACACACATTTAATAGCTTATGGTAATTATACTGAATCATATAATATATA
TAATAGTAAAGTTTTAACATAAAGAAGGAATCTTATTTAAGTGGAGTTATTTAAATTTTG
CCTACTGAGATACTTTGCTGTATTACATATTAAATTTCTTTTAAATTTTATTATTAGGTA
AAAAAAGTGAAGCCTAAATAATAATAAATTTCAAAAAGTATTGTTTCATTGTCGCAATTT
ATTTGCATTAAATCACATTAAATTTTTAAAATATTTATTTTCATATTCACGTAAACAAAA
TATTTTAATTGAACTTTGTTGATATAATAGAAGGGAGGTCGATTCACCTAATAGGTAAAA
AGTCGGATAAAGACAATAGAAGGAGGAAAGTTGCTGTGAAAGGTAGGAAGATTAAATGCA
AATAGTAAGTGATCAAGGTTGCTAATGGGAAAAGGATCTCATTCTCATTGTTTGAGAGGG
TATTTATAAGATATATCCCTTGTCTAGTAGTGGTGATATGACAAGGTGGTTATCATTATG
GAGTACGTGAGGGACATGCATAGTAAGATCCTTTCTGTTATGCCTTTTGAGGGAGTATGA
TGTTATTATGTTCAAGTGGGTTCTAAAGATTACTAAGGGCAATGCTCGCACTTGGGGAAG
CATTCAAATTGCGAATAGTCAGACTATAGTGAGTAGGTAGTTTGACGAAGGAGATGTTGC
CTCTTAGGACGAATGGTTTTCACGGCGGCTAGTTAGTTTCAAGAGGTTGAACAATTGAGG
ACGTCTTGATTGACGGGAAGTAGAGAATCGTTTTTAGGCGTCCACCTGGTGCCTTTCGAG
AATGACACATGTTCAGCTCAAGTAATTCTATAACAAACTTGAAAAAACTTAGCAAGTAAG
GCTAAGGGGGTGACAAATCTCCTACAAAAGTATATTATAATACTAAAAAATAAATATTAA
AAAAAAGAGATATATGACAAATTTTTTAAATTACTTGCGGAATAAAAAAGTATATTGTCA
ATCAGTGGTAGAGCTAAATTTTTTTTTGAGGGTCAAAATTAAATTGTATATTTTTACGAT
AATAAAAATACAATTTCACCACTTTAATAGTCTATATCTCTATTACTTTCAAAGGATTAA
ATCAGATTTTTATCATTTAGGGTCAAAGTGCAAATTTACCACTAATAATTTAAAATTTTA
TAAATTATAAGGGTTTAAATAAAAAAAATTGGGGCCGGGGCCCTGCTAGCCCCCTAGCTC
CAAAAATTATAAGGGCTAGC
>GhFH33
CTTTTTATATTAGAAATGAATTTTTTGAACCATTATTTTTATATTAATCGAAATAAATAA
AATATATTATATACAATATATTTTTTGAACTGTTAAAAGAAAATGAACATTAGCAATGTA
TTTTTTATATGTTTTATATTTATTTTAATCAAAAAATAAAAACATATAAACTTCGATTAA
TTCGGTTACTCGATTGAATTAACCGAAATATTTCGATTCGGTCAATGTATTTAAAAAGAA
TTTCAGTTCGATTAACGGTTAAAGATTTTTACGTTTTGGGTAATTTAATTAATAGTAATT
CGGTTCGATAAATAACTAAACCAACCGTTTGAGCACTCCTATTTATCATTAAATTACTAT
CCGAACTAATTAAAGAAAGGAACATTTCGAGACTCAAACCCTCAACTTCCATAAAATTCT
AACAACAGATGTATCAATTGAATTAATACTCGATCAGCTCCATTTAAATTAATATTAATA
TAATAAAAGAATTAATTAAAATTAATTTGTATAAAATAAATATAATGTTATTTATAAATC
GAGAAACAGCTTTCAAAGACAGCCCACCTTTATAAATGGTGAGGCCCACAAAGGCTTAAC
GCGTCCAAAATAGGAAAATAAAAAGAAATTACTTAATGGTGAAAATAATATTTTTTTAAA
TTTAAATTTAAATATATTAAAACAAACGCGTAGCTTTTTAAAGGTTTTTTTTTTTATTTC
CTTAATTGCTTTACATTTGTCTTATGAAGGTGCTAAGAAATTAGGGTCAACTTTGACATT
TTCTTTTATGAAAAATTCAAAACATTACTTTCTTTCTAGAAATTATAAAATAAAATAAAA
TTTAAGGAAAAATTAGCTGAATTTTTTGAAAAAAGTTAATTGAACAATTAGGTAATTTTT
TTTAATTTAGGGAAATGTTTTCGAAGAGAGTGTAAAATGCGTTCAGGTGGGCGTGCTTTC
TTTTTAATTATAGGAAAACATGTTTAGTTAGGTGCGTTTTCCTTGACATGTCAATATTCC
TTGACATGTCAATAGGAAAACTTGTCCAATAAGAGTGTTCAAACGATTAATCGAACCAAA
CTAGTATTAATTGAACTAACCGAACTTTTTAATCCTTTAATCCTTAACCGAACTAATTTT
TTTTTTAAAATTAACCGAATTAAAATATTTCGGTTAGTTCGGTTGGTTAACTGAAATTTA
TATGTTTTATTTTTTTGTTAAAAACAAGTATAAAACATATAAAAATAAATTTATAATACA
CATTTGATCGGATTGACTGAACCAGTAATAGTCTAATACATATAATATATAATATTATTT
ATTAAGTTCGGTTAATTACTTGATTTCGAAGTTAACCGAAATTTCAAAAAACTTTTAATC
GACCTCCAACTGAACTAGATTGGTTAACCAACCGATTAACCGAATTAGATCGGTCCGGTC
GGTTAATTAAGTTTTAACCGAAGTTTGAACACCTCAATCGTTCACCTAGACACGTTTTCA
CACCCTCTCTCCAAAAAATGACCTATTACCCTAAATTTTACAAAAAAAAATCAACCTATT
TTATCCAAAATTCAATCCATATTTTTCTAAGGATGTTTAGTCTTTAGAATCTTCTTTTAA
AATGTAAGAAAAAAAATGATAATGAATAATTTGAACCTTATTTTAATTTCATTTTATTTG
AAAAAAAGTATTCAAAATCCAAATCATAACAAAGTGAGATTTTTCTTAAAAGTAAGATAT
TTTCATATATTTATGGTTAAAAATAAACTAACCTTGTTTGTTTTAATTTTGAAAAAAAAA
TCAAATCTTTTCTTTCAACAATAAAATCTAATCTATCCTTCTAAAACAAGTAGTAAAAAA
ATTTCAAATTAATTTCAAAAATCTCAAATTAAGAAACTAACATTGATAAAATAATTTTAA
AAAATTCTACTTTGTCACCTTACTGTAATAATAAAGGCAAGAAAAAATTTTCCTGGTCAA
CTTTTTTACATGCCGTATAA
>GhFH17
ATGTTATAATATTAAAATTAATGACTATTAAATTGTTAAATTTAAAATATAGTTTTTAAA
AAATACACATATTAATAATTTTTATTAAATTAAATTTATATTTTTCAAATATAATAATAT
TTAATTATATTTATTGATTAAAGTAAAGTAAAGATAAATATAAAATTACAAAAAATCAAA
TATGAACAATTTTAACATCAAAACAAATTAATTTAACAATAAATATAAAATAAATAACTT
GTAATAAATTATTAATAATACTATTAAAACTATAATATGTTGATATTAATATTCAAATCA
TGATGAATTTTTTTATTTTTTTAATATTAGATATTTTTAAAATTACATAGCATTAATTTA
AATTATTCTAAAGTAGTTAAATATTTTTTAAAATATTATTTTTTAAATTATTAATGATTT
TTAAATAAATTCATAAAAATGTTAAACAAAAACTAATATTATAAAGAATTGTTGGGATCA
ATTTAATTAAGCAACAAGTAAAAAAAAAGCAGAATAAATTGTGAAATTAAACACACAAAT
TTAATGAGGAAAAACTCATCCAAAGAGGATAAAAAAATCACGGGCAAAGATAGTTTTACT
ATAATGGAAAAAGAATGAAGAGTAAAAAGATGGAGATAAAAACTAAACCCCGAAAACCCG
AAAACAAAGAACCCTCCAAAACGTAAATACAAAATTCTCTAAATGTGTTATTTTCTAATG
TTGTAAAAAAGCCTATTTATAGGCTAAATTCATTGGTCAAATAATAATAAAATAATCTAG
ACTAATCAGAGTTTGATTGAAATAAATAAACAGAGTTTAACTGAAAGATTATTTCTCAAA
TTTGACTGAAATATGAGTTATAATCAACAAAAATATTATAAATTTAATATATACGCATGT
ATCGCACAAGAATAAAAACTAATTGATATTAATATATTGATATATTTATATATTAGTAAT
GTAATTAATATATTAATTAGTTTTGGTAATGTATTGGTAATACAATGGTAATAAGTTATA
TTAAGAGTAATCAAGTTATTATTATCTTGCCACTCCTACTTCGCTTAATTATATCCTCTA
CATAGCCAACTATAGACCTAGTAGACATGTAAATTCATGATATGCAGAGCTCTTTTGATC
CACCTTGATAAAAATAAGTGTTAAATTATTTTCTACATAGATCATTTATTCTTTTGATCA
CACGTGAGATTCTACTAAGTGCATGTCAATCACATCTTTGCGTATCTAAAAGGTTTTCAT
GCCCTTAATTGACTAGTAGTATCAAAATTGGTGCAAGACATGTGTTAAAGGTCCAAGGAC
AAAAGATGGTCAATCTCACTTGTAAATATAAACTCAAATTTAAGACTATAATTAGTGTTA
TGGTTTTTCTTAATATATAATGCCTAGAATTATTATAATTTTTTTAACCCTTGAATAGAA
GTATAAATCATGCATGAGCATACTTGAAGTCACATCTTTTTATATTAACAATAGTATTGA
TGTTAACCGAGTTAAAGACTCAATTGACAATGTTACCGTTTTGTAACTACTTATTTATTA
TTTTTGATATAACAATATATATATTTTAAATTTTATCTACTCTATTTATTTCAAATTTAT
TAACTTTGTATTTTTACTCTAATTTCAATGAACATGTCAAAATTTTAAATGTGTGAAAAT
TCTGTAAAATATGGCGAGAATTAATTAATGTAAAGCAAATTTAATTTTGGAGTTAGAAAT
TATGATTAGAATTTTCGAAATTTTTAGATATTAATTTGGGCTGGGATTAATTTGAAAGAA
AGTTTAGAAGAGGGGAAGATTTAGGGAGGTTTTATGTTGACATTTGCCCTTATTGTTGTT
GTTGTTCATAAAACAAGAGAAAACCAAGAATCAAGTAACCTAAAATCTTTCTTTATTTCC
TTCCTTTGCCGACAGAGCTTCAGTTTTCCAAGTTGTTATATTTGCATCTACTCGAAAAAA
ATTCTATCGTTTGCCACAAT
>GhFH19
TAATGCGATGCAAAGTTCAGCTTGGAGGTAAACAAGCTCTGAATAACTTGCTGTTCTTTG
CTTCCTAAAGATGATAGGCCCCGTAACTTTGTTGTTTTCTTCCTTTCGACTTCCTAGGGT
CTTGAGATGAAACCGCTTGATCTCAGTCGGCAAAAATATGGAGCTCAGGACAACATGAGG
TCATTCCGTTTATTTTCCAATATCTATTTTCTGCAAAATTAATCACCAATTCCTTATGAG
TTGTGGTAGGTGATTTCAGCTATTGTTTGGGACAATTTGGGATTGATCAATGACATTTTT
TTATTAGAAAGGTCTTATAAACCAGATATGACAAAGATCCTCACCGTTCAAGAAGCTCAG
TACCACCAGCAAGTTGTTATCAACGCAATTTGACAAATCGAAAAGTTGAAGTGAGTTTGT
TTTTTCACTAACCGCTAGTGATTTTTTCCCCTAATCTAGTGAAGCCTAACATAAGCTATC
TTTCTTCTCTTCGGAACGCAAAGCTGCTTGAGAACGAGGCTTCAACTTCAAAGCTAAAGG
ATGCTGAGGTAAGAACATAGGGGAAGAAACAGGAAGGCGTATGCAGCTAATCAATTAAAG
CATTCCCATTTATGATAAAACAGTCAATTATTGTTGCATGCAATAACTCCTTCCATGTAA
AATTCATAGGTGTCTGCTGTTGAGGTGAAGGACTCCGATTTCACAACTGAAGAATCTGTA
AACTCTAAAAGAAAGCGGTATACTTGTGGTGTAGCTGAAAATCATCTCTTGATTTTTCTT
TTTTGAATTTTGCTAACAAGTGCTCTAAGGTTATTCTTTAAGGTTAACTTCTAAGAGCAC
TCGATAGCAAAACCCTTTTTCTTTTTTTAAAAATTTCTGCCCAACCTCTTTCAAAGCTGT
ATGAGAATAGATCAATGGTGACTTTTGTTGTTGAATTCATACAGGAATAAGTTAGAGGAT
GATGAGAAAGAGGAAGCAGGGTCATCAGCTGTTGAGGTCCCCTGCCCAACACCCCATCTA
AACATTAGCTTCCTCAAAACCCAAACCAATTGGAACCTTCAAAAGGCTTAGGACTTTACA
TCAATCAAATCTGCCATGCCTTAGAGCTATCTTTTATGTTTCAGTTTATTTTACATATAT
GTATTGCCCATTAAAAAAAAAAAAGGGAGTGCATTTACGCATTTTCTATTCAAAATTATA
AGAAAAAGGTTATTAAAATTAAAATAATTATTAAATTGAAAACTTCACTTCTAACAATTT
TATTCTGCATTATTTTGTGGCTTTCAATTTCCTCTGCTTCTCATTTCTCACCAAAATTAG
CATTAATCTAATATAAGACTACTAATTAATAGAAGAAAAATCTGAATTTTTAGTGAGGGA
GTGCATAAAATAAGATGAAGAACAACTATAATATTAATTAAAATAAATAATAAATTAATT
AAGCGTTAATAGGTGGCAAAGGAATTAATGGGGTTCCATTGAGGAGGAAAAAAATTGTTT
TTAAAAAAAGGAGAAATAACAAACAAAAGAAAAAGAGTGGGGGGTTCTCTTACATCGTCC
TCCTCACGTCTTTCCTCACCCGACAAAACGAGAAACATTCGGATGAACAAATATCCCCAC
AAGGATAATTACTTTTACGAACCCAGACCTGGATATTGTCCCTTTTTATTACATTCTTGG
CTTTTTTGTCTTTTGCTTCTGCCAAGTTGCAGACATCAGACACGTAAAGCCTTGTTTTTA
TAATATATATTTTTTATGTTTCAGTTTCTGGGTTATTAAGATTCACAGACATTGTGTCAT
TGCAATGGTTCGATGAATGAAGTTGTATAATTAGAAGATAAGAAAAGGGTATTCGTTTTG
TTTGGCATTTTCCTTGAAGGCTAACCCCAAAAGGGAAAATAATTAAGGAAAGTAGGGAAA
CAAAAAAGTTTTGGCGTCTCCTTTTGGTTCCTTTTTTTTTTTTTGTTCTTGAAAGATTTT
TAGTCTATTCGATGAAATGA
>GhFH20
ACACAAACTCAAGATTAATGACAACATACTGATAAATAATTTAGCCTTTTTTTTTTAGTA
TCGTACATATTTCGTGTGTTGTTATTAATTAGTTTCAAGACATACATTTCAATATTTATT
GTATGTTATTTTTAAACATACATTTGTGTTCTATACTTATAATTTCCGCACGTATACACA
TGTGATAGGATTTATAGTATTAATAATGTTGTTAATTGAGTTGGTGTCACAAGTCAACTC
AACATTAACTCACAATTGTTGACAAAACAACGATCAACAATTGTAGTGCAATTAGTATAA
TTTATTTGATGTATTTATATGTTTAAATTTTATTTTTTCATAATTTAATTTAATTTTTAT
TTTAATATCGTACATATTTTATGTATTATTATGATTAATTAGTTTTAAACCATATATTTT
ATTATCTATTATATGTTACTTTTAAACATATATTTATATTTTAAAATCGTGATTTTCACA
CATACACATATATAATATAATTTCTAATATATATCAAATTAACTGATTTAACCATGGCAA
ACACTCATCTAAACGATATAATTATTTTAATTTTCGATTATTATTTATTATTAGAAAGTG
ATTAAGTTGGTTTTTTATTTTTAAAACAAGTTTAAGATTCAAAAATAAAAATGATAAATT
ACACACCTTTTGATATTTATCCATCAAAATTTAGTGTTTTACCAAACAAGAAAAAGCTCT
AGATAATTCTTGATGGCTTAAAATGAAAAATAATTAAAAAAAGGATATATTTAAAAATTT
GGACTATATTGTTTAAAAATTATTTTCTTCATTTAAAATCTAAAAAGCTTCTATAAATAA
AATTAGAAATTATGAACAACAATCAACATATAAAAATAGTTGACATAAAAAAAATCCAAT
AATCTTTTTTAAAACTTCAATGCATAAAAATTAACATTTATGTTATTCGAATAAATCAAA
TATAAAATTATATTTTACAGTATTATATTTAATCTTTTATAAAAAATAGTTATACATAAG
ATTAAAATCTTATAATATAGACAAATAAATATATCTAATAAATATAAAAAATGAAAATAT
TTAGAAAAAAAATCTAAAAAAGCAATTTTTGCGCGGCTTTTACTTTTAGAAAGGCGTTAC
TCCAGCTTTCATTCATACATGTACAATCGTTGTCTCACTTTCCCGTCATGTCTTTGTCTC
AAAATTTAACTAAACTTAGTAAAATTTAATTTAACCCGCCGTTAAAATCTTAATCACTCG
CCGTAATTAAAGTTAATACTCACTTTAAATGATGTCCACGTGGCGTACACGTAAGTAAAC
AAACAACAAAGATACACACACAAAAAAAAACCCGGGTCCAACTGTCCAAAGGGTATTTTT
CCCTTCCAGTCTACCCTTTTTCTATTTCATCATCTTTGCTTAAGAACAGAAAGAGAAATC
TAAAATTTTATTACGGCTCTCCATTCTGTAATCTGATAATTTTCCCCCTTTTTTTTCATT
AATTTTTTTTCATCATAATCCCCACCTTCTTCATCACCTACTGTCACTTGTCTGTTAACT
TTTTTTTTCTTCTTCTTTAATTTGATTAATTTTTAATATATTTTTATTCTCTGCACCAAA
CTTTACCTTATTTTTCCCTCTAGCATTCTTTCGTCTTTTCGCCTCTCTAATTTACTCTAA
TTTTGCTATTGATTTTTCAATTCGGGGAAGGAACTGGATTTCTTTGTATAATTCTTTGAT
AACAAAGCTTTGTTCTTCTTTTTTGGAATCATTTCGTGGGCTTTGGAGAGGGTTTTGACG
GGAAATTGTGCTGGTTTTACGTCGGAGTTGGTTCAATTATCGATGACTAACCGAAGTAAT
TATTGAACTCGAGAATCTGAATCGGGGATCTGTGGTAATTTTTTTAAAATAGAGGAGAAT
CAAATTGGAATTTTAGCTGATTGGTGGCGATTGAAAGAAAAGGGTTTTGGATCCGATCAG
GGGAGTAACAGCGCCATCAG
>GhFH18
GCCTTGTTGGCTTGTATTAGGGACATTGTGAATTATTTGAATGATGATTACATAAGATTT
GAAAGTGTATCACTACAGGAAAATAGGGCTTTATAAAACGCCGCTAAAAACAGAGCAACA
GCGTTGTTTTAGTAAAAAACGCCGCTAAAGACTGAGCATTAGCGACGCTTTTGGTAAAAT
GCCGCTAAAGACTGAGCATTAGCGGCGCTTTTGGTAAAACGCCGCTAAAGACCAGAGCAT
TAGCAGCGCTTTTGGTAAAATGCCGCTAAAGACCAGAGCATTAGCGGCGCTTACGGAAAA
ACGCCGCTAATGACCAAAGCATTAGCGGCGCTTACGAAAAAACGCCGCTAATGACCAGAG
CATTAGCGGCTTTAGGAGTTAACTAGTATTTGAAGGTTTATGATGAATTATGGGTTTAAG
GATTATGATTTAGGGTTTAGGTGTTAGGGTTAGAGTTTAAGGTGTAAGGGTTTGGGGTTA
AGGGTTTAGAGTTTAGTGTTTATGGGATAGGGGTTAAGAGGTTTAGGGTTTAGATTAATT
AGTATTTTTTAATTTATATATTAAATGATTTCTTATATAATTGTAAAAGAGATAATCTTA
ATTTGAATATATTAAACTTATGATTATAGTTTAAATTATTTAAGAGATAATAGATAAACT
TTATATATATATTAAATGGTTTAAGATTTAATCTAAAAATATTTTGATATATTAAAAATA
ATTCAATTCAAATTAATTCCTCTACACTTAATTTATTTAAGTGAAATTTAAACTTAAAAT
TTAGTCCTTATATTTTAATTTGATTAGTTTTAGTCCCTGTATTTTTCAAATCGATCAAAT
TTATCTTTTGTACTTTTCAAAATTTAAAATTTTAGTCATGATCACTCAAATGATAGCAAT
TATATATGTTTGGTTAAATTCTGCTATTAGTCTTGATATTGTGCGTAAAGTTGTAGGTTG
AGTTCATGTTATCCAATTAGATCATTCTTGGTCCCTATACTTCTCGACTTTTGAAATTTT
AATTTTGACACAAATGACAACCATTAAATCCGTAACTGGCTTTTTGTGAGTAATATGTTT
GTTACATTAGATTTTAGAAATAGAAAAACTTAATGAATTTAATAGCTACCATTTAATTAA
TACTACAATTTCAAATTTTCAAAATTACAATGACTAAAAAATAACAAAATTAAAGTAAAA
TGACTAAATCCACAACTTACATATAATTCAATGACTAATAGAAAAATAATAATAATTAAA
AATATTTAACTTGTTTATATTTAAAAAATTAATAAATATCAAATGAAAATAACATGTATA
TATTTATAAAAAAAATTAAAACAATATCATTAAGTTTAAGTAAATTTACGTTAAGTATTT
ATAAATTTAATTGGAAATTTAACTTAAACGGGGTTGTTTTCCATTTTTTAAATGTTTTCT
TTTTCTCATGCCCGACACTAAAACCCCTAATTTTTAAAGTCATTGAATATATATTAATAA
AAAAACATAATTGTTTAACTTAAACATGATTGTGCTTTAAGCATGATATTAATATATTTT
ATTTTTATTCAAGTCTCACTTCATTCAATATATGAGCCTAAAATTTTATCTAAGTATGCC
CATATTAATTAAAGGCTTAACCTAAACCCAATTTAATATATATATTTATATTATTTTTAA
TTTAATATTTAATATCCTATATATGTAATTGTATTAAAATTTTTAATTTATATTTATTAA
AATTTTATATGTAATTTCATTAGCATTTTTTAATGTTGACATTGTAGTAATATATAATAT
TATTATAAATTTAATTTTTATGTATTATAAATTTTATAATACATAAGAATTACATAATAT
ACAAAACATTATAAAAATTATATTTTTACAGTTTGTGCATATAATATACGATGCAATTTT
TTAATCCATTTACATTTTATGCAAATTTTTAATCCATTTACATAATATACGCCAGTAATA
TCCATTTACATTTTTCGCCA
>GhFH1
TTTAGGACAAAGATATGGTACACTATGTATGTATGTATCTGTGTCTTTTTATTACATCCT
GCCTCATGCTGTGCTGTCTTCAACTCTTCCACTTGCAAATTCCCAGCCGCACCCGTGAGC
GCGTGAGCTCATCCTGATAAAGTGCGTCTTTCATGAGCTTAAAAATAAGATAGATTTAAT
AAATAGGTTTAACTGCAAAATTGCCCCTCAAACTATACTATTTTTCATTTAAGCATCCAA
TTTTTTTCGAAGTTAATCTTATTTTATATAAAAAAATGTACGATATCGAATAAAATTGAC
TGGTATTGTGAGTTTAAGTAAACGAGACAAAATTAATAGACTAAGTATTCATTTTTAATA
AAAAAATATCGATACCTAAATAAGAAATATAATATAGTTTGAGGACCAATTTTGTGAGTT
TTAATCAAAAAAATATTTTCAAGAAATTAGAAAATCGATCAAAAATGTAGTAATCAGATC
GAAAAGTATTTGCTTTTATTTTTTATTTATATATTATTTTAATTTTTAAATATTGAAAAT
ATTAATAAAAGAGCATTTATAAATAAATAATGTTTTTATTTAAATATAATTAAATATTAA
TTATACTTATTACTTTTTTATTCTCTTTCAAGATATTATCATAAAATTTTAAACCCTAAA
TTTAAAAATAAAAAAGAAACAATTATATTAATATTTAAATGTTTTTATTTTATTCTATGA
TAAATTATAATGCATCGAATATTAATTTTTATTTTATTTTATTAAACCCTAAACCATTTA
ACATAAAAAATATAAAAATAAAAGGTGAAATTATTATTTAAAAATATTTATGGGTAGAAC
AATTTACTCGATATTTACTTTCCACTTATTTAAATCAACTTATTTTATTATTTAAATTTA
ATAAAAAAATTGTTTTTATAATTAAATTTAAATTTAAAATTTATCTAATCCGACTTATAA
ATACCTATCCGTATTATCTCATCAAATCACAGGCAAAACAGTGTAAGCAGCTCATCTTTT
AACCACACCCAGAAGAAAAGGAAAAAGAAAGTCTTTTTATATATAATTGCAAGAATCTCA
CCACAGTTCTTTTTTTTTTTAAATAATGATGCAAATCCCAATAATGAAAAAATGTCTGTC
TGTCTGACATTTTTAACCTCTTCTCCATTTTTTTCCTTTCTATTTTTTACAAATAAATTT
ATTCACTTTTGTGTTAATTTAGAATTGCCTATAAAAAGCAAAAAAAGTTTGAGATTAAAG
TTAAAAGATGAAAAGTAAAATATTTGATATTACTGTAAAAAGAAATGTTAGAAAAAAAAT
TAACATATAAATTTGTTTTTAGTCAAATTTTGGTTTTAGTTTAATTCAAATAATTTAATC
ATTTAATTTATAATTTCATTAGTTAATTTAATTATATATAATTAATTATTTTAATTAAAA
TATTGATGAAAATTTTAAGAAAAAAATCCTTTCATTTATTTTATATTGGTATGATAAAAT
AACATTTAGTCCTTAAACTTAGTATTGTTTTTACTTGGTTGTAAATTTTTTTATCCATAT
TAATCTTGAAACATTATAATTTTTTTCAATTTGATCCCTAAATTTGAATTCCATATGGTG
TGATGACGACCTTATTTTGTTTTAAAAAATTACTTAAAATCTAAAAAATTATAAAAATTA
TAAATAAAGTATATATTTTTATAAAATAGGTGATGATGTGACAGAATCTTAAAGTGTCAT
ATCATCACAGTGTAACACAATTTGAGTCTTAATTTAATTAGCATCTAATAGGAAAACGTG
AATTTTAATATATTGAAACGCATTCATCCTCTTATTTAAAATTTAAAAGTAAATATTTGC
GTAATTGTAGACATGGTATTAAAAAAATTCTTTTTAAGGATAAGTAGAGGGATCAAACCC
CATAATTTCCCCAAAATATTCAATCTCCATTATCATCACACCTGGATGTAAACTTCACAT
ATTAATGTTTACTGTGTCTG
>GhFH2
ACATATATAATTTATAGATAAAGATAAATTTCAAATCGAAGGCTAAAATTGAAATTAAAC
TATATAGTTAAAATGAAAAGAAAAGGAGCATGGTGTCCACTTGTCATTAGGAGGTTCCTT
TTATATATATTCATCAATTCAGCAGAAAGCCACCCAGCATTCCAGGACTAGAAGTACCAT
GATGGATGAATCAGTGTGAGAAAAATAACTACCATTTCTGGTTTTTCTCGATTTATAAGT
ACATTTTTACAAAATTCAGTTTTTGTTTAAGGACAAGTCAACATTGAATCCACAATCTGA
GTATTCAAATTTTGGCATAAAAAGAAGAAAGAAAAAAAAGAGATGAGATGACTTCTTCAG
ACATTTGCGGCTTCAACCCAGGATAGTCCCATCAGCACTCACAAACCTACCCAATGCAAT
ACAATTAAATTTTGCATTTATATTATATAATATTAATAAATTATTCCATTCTATTACCAA
ATTTAAATACAAAAGAATAGAAGGAAAAGAGAAATATGTGTAGGTAATGAGAAATGAGTG
AGTAAAAAGACCGCGTCTGCAATCTGCCAACCACTACGATGAAGTCAAATGAGATTTACA
TAATTCGGTGAGCCACTCCCCCATTATCATTTTCTATTCAATAAAATAAATCTGCAATTT
GACTTTCCTATTTCTATATTAATAATCCTCTTTTTTACAATGATTACCAGATTGTTAAAT
CTTGGAATCCTCTTCCTTCACTTGTTTTACTTTCCTATCAATGCCAACAATTAACTCTCT
TCTTTTTTTATTTTCACATCTATATTTTACTCCTTCAACTTTCTATTATTTACTCTTTCA
ATTGTTCTGAAAGGGTAAACAATCACTTTTTTTTTATTAATTATACTTTTTTTAATATAA
AATTAAAATTTTAAATTAGGGTAAATAGTCACTCTATTTTCTAATCCAAATGATGACATT
TTTAAAACACAACATGTTGTGGATAGTATTTAAAAAGAAAAAGAAAAAAAATATAGTTTG
AAATCTAATATTTAACATTTGAAAAACCCTATTTGAGTATATTTGTAAAGATTTCATCCT
TATTTGATCAATTTAAAATGTTTTAGTATTTATTTGATCATTTTGAAAAGTTTGATTCTA
ATATGAGTAATTCTTAAAACATTTTGACCCAATTTGAGTATATTTAATGAGAGAATATAT
GCTCGAATCTTGGAGAAAACATTGTTGAGAAAGATAACCATAAACTTTGAACATAAATTG
TAAAACTAATATGAATGATAACAAACAAATGTTGAGTTTCTTTTTTTTTAATCCAAACCC
AAGCCTAATTTTATAAAATTGAAAACAGAATTAGGGCTAGTTTAGCATAACTTTTGAAAA
TGTTGTAGAAAAGTGTTTTTGAAAAGTCTAGTTTAAGATTTAAAAAGTGTTACTAAAAAA
TAAAATGTCCATTTTATACATGGTATTATAAATTAATCAATATGCATTTAAATAATATTC
AAATTAATTAATATTATGATATTTAGTATGAATATAAAAAATAATTTATTACAAGTTGTT
GTTAATATTTTAATATATGAAATATAAATTTTAAATATTTTAAGTAATTAATATTAATTA
TGTATAAAATTTAATTAGAATATATCAATTATATTTTAAATACTTAAATATAACCATTAA
AAAAATTTAATTCTTTCATTTGGCCAAAATTAGTTTTGAAAAATAAAAAAATTAGAGTAA
AAAGTTAATTGTTTACCGTAACTTTTCTTTCAAATATGTTATTCTAATAAAATTTGGATT
AGAGTATTATGAATAAAAAATAATAATTTCTTTCTATTTAAAGATCCTATACAACTTAAA
CGTGACTACGGAGAAAAAAAGAGTAAAATTTAGAATTAGTTGAATAACAAATAATTTGTA
ATTAAAAAAGGGAAATTGAAAAAAAAATATATAAGTGTGGGCGGCCAGTGAGGGACCGAA
TGGAAACCGAGTAACTACTC
>GhFH7
AACAATCTTTCATTTCTCACCGGTGATATTGTCATCCGAATATGAATTGAAATTTCCTTT
TTAGAAAAACCAATACTTTAATACTCATTTTAATACTTTAATACTCTATTATGTTTTAGA
CGCTACAAATTTACCAAGAGCAATAATATCTTTTTTTTGTGATATTATTTAGATGTTATT
TGTTTAAAAATGCTTAAATGTCGATTGCTATTTATAATGATAAATCTTAATTTTAATTGA
TTTATAATTGTAACACTAATTAAATAATAATTAATTTAAAACAATATATATTATTAATAA
TTAATTAGTATACTCAATTATATTATTCAATCCAATAAAAATTCTATGCAAAAAAAAATT
ATTGATATAATTTTATCTCTAATTAATAATTAATTAATATTATTTATTCTTAATACGTTA
AATTTTACTTCAACTTAACTGCGTAGTTGAATAGAACTCTATTATTTTAAATTTTTTATA
TAATGTTAATTTAATAATATAATGATAATAAAATGTATTCTCGTCGATTCAAAAATTTTT
ATGTATATATATTATAGACATGGATATAGATAAAGAAATAAGTAATTAAAAAGAAGAAGG
TAAAAGTCCATAGAAGCCTTTGTACTAGGAGCATATTGCATTTTGCCCTTTTAAAGGGCA
AATTAATCTTTGTACATTAGCTTAAGAGTAAACTGGACATTTTTGTTAAAATTTTATCCA
TTTCTACTTTTAAAAATTAATGCGGCTGACGGAATAACCAAATAGTTACACGTGGTGTAC
CACATGTACCTCATTTTAACGTATAGGGATTGATTTTTAATAGTAGAATGGATGAAATTT
TTAACAAAAAGATCCATTTACTCTTTGATCTAACGTACAAGAATTAATTTGCCAATTTTT
TGAGTAAGGCGACAAAATGTAATTTGGCTTCTAGTATAAGGACCTCCATAGTATTTTTAC
TGATAAATAAGTCTACATTTTGCAAAAATTATGGATTTAGTCATTATACTTAATTTGATC
AATTGTAGCCCTTGGATTTTTAAAATTGGTCAATTTTAGTCATTGTACTTAATTTGATCA
ATTTTGGCCCTTGGACTTTTAAAATTGATCAATTTTAGTCCTTATACTTTTCAAAATTTA
AAATTTTAGCCCTGACCGAAACAATAGCAGTTAAATTCATTTGGTTAGATTCAATTATTA
GTACTATTTGTATAGTTGTAGATTTTTTGTTCATATTGTGAAATTAGATCATTCTAAGTC
CCTATACTTTTCAAATTTTGAAATTTCAATATTAACGCAAATGACAATTGTTAATCCATT
AATTGGATATTTAGGGCGTAATATGTGAAAATAATAAGTTGACATGTCATTACACATATA
ATAATATGTTTGGCGCATCAGCTTTTGAAAATAGTAGAAGTTAATAAATTTAACAATTAT
TGTTTGATGATGACTGAAATTTTAAATTTTGGAAAGTAAAAGGACTAAAATGATCAAATT
GAAGTAAAGGGTTTAAATTCATAACTTTGCAAAGTAAAGGGACTAATAACAAAAATTTAA
CCTCTTATTTTTTAGAAAATAAAGAAAGAAAACAAAAAATTTGACTTTTTTTTTTCAAAA
CATTACTAGTTTCCGTTACAGCGTAATCTCAAAACTTTCTTTTTCTTTTCTTTTCTACTC
ATAGTCCCCACGTCTTCCCCTATTGTTGTTTCTTACTTCTTACCTTCATTTAAGGAATTG
ATAATTTTTAATAGTTCTTTGATGATAGAGCTTCTGTTTGTTTCCTTTCGAACAATTTCG
TGTGTTTTGGAGAGGGTATTGACGGGGAATTGTGATTATTTTAAGTCGAAATTTTGAGTA
AGTTGTAACTGAATTTGAAATCCGGAAACGAGGACCTCTCATTGGTTTTACTGAAAGAGA
GAGGAGGATCGAACTGAAGCGCTATCTAATTGGTAGTGCTTGAAAGAAAAGGGCTTTGGA
TCCAATCAGGTAAGTAACAA
>GhFH9
GAAGAGGTGGTGATAGGGGCGGTAGTGCCATGAAATCCCGCGGCAGACTGGTGTTTGATT
GTTTCTGTTTTCTTATAGTTCGATGGAACAAAAAGATTCTCCAACTTTAGTTGACAAAAA
CTTTCCTCTTTCCTCTTTTCTCTTGTCACTGTGAAATCATTCTTTCGCTAGATCCATAGA
AGTTGTTTATTAACTAGAACTTGGTTTTCTGTATTCTTGTTTACAATTATGGCTATCGGT
TCTTGCTGTAATGTTATAGAGGAAAAAGGTAGGTTCTATTTTATCTATTTTCTTCATTAT
GTTAAACCAGAAATATTATAAGGAATGCAGGATGAAATATTATCTACTGAAGTAATAAAA
TAGAGTTCATTAGTTTTCATTCTTATTGAGAATCAAATATGTGAGTTGAATCCTAATGCT
TTCAGGTTGTGAATTATGTTGTGTAAATTATACTAGGGTTCCAAGTTCCAACACCAGAAG
TCTAATGTTGCTGTTGTTTATTTGTGGAGGAGGTAAATTGGTTCTTTCATACACATTTAA
TATTCTTTATAGGGATAGACACAGTGGTATTCCCAGTCTGACTTTGTTTAGTGGGAGAAA
ATATGATGATTAGCACTCCGTCTACACTTAAACAACAGCTTTTCTAATTATGCTGGAAAT
GGCAATGGCAATGACAAGTAAAATGTTGCTGGGGTTTTGGAGACCAATGGGGATCTTAAA
CCCAAATTCCAAGGGGAAAAACGAGCTATACAGGTGCATCAATTCTCTTTGATATAATTT
TAGCCCTTTGTGCTTAAATCTTGTACTATTTCAACTTTAATTTGTGTTATGATTATTGTT
CTTTTAATTTCTAACTATTTTCCTTTCTCTTCCTCCGTAGCCATAGAATTTGCTGTTTTC
TGTTGGTTTTGGGATGAATATTTATCTATGATTTTATATTATATTTTAGTTCTTGATATT
AATTCAGTTGAAAAATGATTAAAAATCATTTTTTTACAAAATATCAAATGCCATATAGAG
TGTCTTTTTATCTTTGAACTTAAAGTATAACTTCAATTAAAGTTTTTTTTTCCGTAATGT
TTTGTTTTGTAAATATAATTTATATATTGAAATTGCGAGATCTTATATAATATAATGAAC
AAAAAACTATTGCAGGCTGTAATAAAATATATTGAAAGTTTATATATTACTGGTACTTAA
ATTATATCTTCTTTTTTTTCTGTCTTTAAACTTTTCTAGATAAATTATATTTAAGGTTAT
AAAACTATTAATAAATTTATACTTAATTTAAAGTTGAAACTATTTAAAAAATTTCATGAA
AGTTATTATTTAAATAAGTTTTTTTCTTTCAAGAACAGCAACATTGGACTTCTGGTGCTA
GATGTTAATTTGGGATCACCATTGTGTTGACATTAACATTCAAACATGAGAATGAGACAG
CTATATTTGAGATGAACCTGCATGATATGTCTTCATTCCTTTGCAACCTTCATCTTTAAA
TAAATATACATCCACACACGCATAAACACATATATTTTTTCAGTTTGAATTCATATAACT
TATGTAGAGAATTGGGAGAACCCTGTCATGTTGGATGCTCCCGTCTCTAGAGGTGTTGTA
GCTGCTGAAGCTGGTTCACTTACTTTCATGGTACGAATTCATTTTTGATCACCTTCTTTT
TCTAGAGTTGACCTATTATATATTGTTTTCCATTGAATGTATATGGACACTCATTAAACT
TCTTCCCAACCTTCTTTAGTTCTTCCCCAGGATAGGAGTCTACTAGTAAATATTTTTCCA
ATTATTTTAACCTTGTTCGTGAGTTTACTGTTTAGTATCAATTTCATTGCAAGATATTAT
AATTTTTACTTTATATTTTCAATGATGCATGTAAGATTAGTTGCCACAGAAGTCTGGTAT
TTTAGAAACACAAATGATATTAGGTTGGCAACACTTTTAGGTAGTATTAAACTTATGATA
AAAAATGCCATGTGATCCAG
>GhFH8
GAAAAAGGTAGGTTCTATTTTATCTATTTTCTTCATTGTGTTAAACCAGAAATATTATAA
TGAATGCAGGATGAAATATTATCTACTGAAGTAATAAAATAGAGTTCATTAGTTTTCATT
CTTATTGAGAATCAAATATGTGAGTTGAATCCTAATGCTTTCAGGTTGTGAATTATGTTG
TGTAAATTATACTAGGGTTCCAAGTTCCAACACCAGAAGTCCAATGTTGCTGTTGTTGAT
TTGTGGAGGAGGTAAATTGGTCCTTTCATACACATTTAATATTCTTTATAGGGATAGACA
CAGTGGTATTCCCAGTCTGACTTTGTTTAGTGGGAGAAAATATGATGATTAGCACTCCGT
CTACACTTAAACAACAGCTTTTCTAATTATGCTGGAAATGGCAATGGCAATGACAAGGAA
AATGTTGCTGGGGTTTTGGAGACCAATGGGGATCTTAAACCCAAATTCCAAGGGGAAAAA
CGAGCTATACAGGTGCATCAATTCTCTTTAATATAATTTTAGCCCTTTGTGCTTAAATCT
TGTACTATTTCAACTTTAATTTGTGTTATGATTATTGTTCTTTTAATTTCTAACTATTTT
CCTTTCTCTTCCTCCGTAGCCATAGAATTTGCTGTTTTCTGTTGGTTTTGGGATGAAGTA
GAAGCTCTCTTTAAAAACCATTCTCTGTCTGACTCACGTTATCTCCCGAGATATTTATCT
ATGATTTTATATTATATTTTAGTTCTTGATATTAATTCAGTTGAAAAATGATTAAAAATC
ATTTTTTTACAAAATATCAAATGCCATATAGAGTGTCTTTTTATCTTTGAACTTAAAGTA
TAACTTCAATTAAAGTTTTTTTTTCCGTAATGTTTTGTTTTGTAAATATAATTTATATAT
TGAAATTGAGAGATCTTATATAATATAATGAACAAAAAACTATTGCAGGCTGTAATAAAA
TATATTGAAAGTTTATATATTACTGGTACTTAAATTATATCTTCTTTTTTTTCTGTCTTT
AAACTTTTCTAGATAAATTATATTTAAGGTTATAAAACTATTAATAAATTTATACTTAAT
TTAAAGTTGAAACTATTTAAAAAATTTCATGAAAGTTATTATTTAAATAAGTTTTTTTTC
TTTCAACAACAGCAACATTGGACTTCTGGTGTTAGATGTTAATTTGGGATCACCATTGTG
TTGACATTAACATTCAAACATGAGAATGAGACAGCTATATTTGAGATGAACCTGCATGAT
ATGTCTTCATTCCTTTGCAACCTTCATCTTTAAATAAATATACATCCACACACACATAAA
CACATATATTTTTTCAGTTTGAATTCATATAACTTATGTAGAGAATTGTGAGAACCCTGT
CATGTTGGATGCTCCCGTCTCTAGAGGTGTTGTAGCTGCTGAAGCTGGTTCACTTACTTT
CATGGTACGAATTCATTTTTGATCACCTTCTTTTTCTAGAGTTGACCTATTATATATTGT
TTTCCATTGAATGTATATGGACACTCATTAAACTTCTTCCCAACCTTCTTTAGTTCTTCC
CTAGGATAGGAGTCTACTAGTAAATATTTTTCCAATTATTTTAACCTTTTTCGTGAGTTT
ACTGTTTAGTATCAATTCCATTGCAAGATATTATAATTTTTACATTATATTTTCAATGAT
GCATGTAAGATTAGTTGCCACAGAAGTCTGGTATTTTAGAAACACAAATGATATTAGGTT
GGCAACACTTTTAGGTAGTATTAAACTTATGATAAAAAATGCCATGTGATCCAGGTTGGT
GGCTCTGAAGATGTGTATCTTGCTGCCAAATCCTTACTCCTCTCGATGGGAAAAGAGGAA
CTGCAAGAGGCTATTGATTTTATATCTCTGTTCGGGTAAAGTGGGCTTTGTGCTTCAGTC
AGAGCTGCCTTGGTTCTTAGTGGTAGTATGGGTTCTATCTAATTCAAAAATGAGAAAGAA
AAGGAAAGAATGGGCAGATA
>GhFH36
ACTGCTGCTGTCCAAAACTGCTTTAGTGCAAAATGTTGATTTCCATTTTGCCCCAAATTT
CACAGTTTATACAATTCGGTCCTTTCTCAATTAACCCCTCAATTAATCTAATTTTCTCAA
TTAGTACTTTACTAGACATTATAAGTTGTTACACAACTATTGAAATTCAGAATTTCCACA
TATAACTCTATCTTCAAACTCTTTTACTATTAGGTCCCAAACATTCACTTTCTATTCAAT
TCTTTCAATAAAATCAGCATATGAACAATTTAAAGCTCTAATTTCATGCTAAATCATCAT
ATACTTCCAGCACATATTCATATCAACTTTCAACTTCTTTCATAAAATCAAAAACTAATG
GATTTAACAAGTGGGCCTAGTTGTAAAAGTCATAAAAATACAAAAATTTCAAGAAATAGT
CAAGAATTGAACTTACTTGTAATAAAAATATGAAGAACCAGCTTGAAGAAGCCCTTCCAT
GGTGTTTTAGCTGATGAGAATTCAGAAAAATGAAGAGAAATCTAGATAATTCCACTTGGG
TCCTAACTTTATTAAGCAAATTTTGCAATTTTCCAATTTTGCCCTTAATTCTCCTTACTT
TCTTGCTGATTTCATGCCTCTGCCGTCCAGCCCAAATAGACCTTGGGTCTATTTGCCTTT
AAAGCCCTCTTCCTTTTATCATTTAAGCTATTTAATCATTTCCCAAAATTTTGCATTTGT
TACAATTTAGTCCTTTTTGTTCAATTAATTATCGGAACTTTAAAATTTCTTAACGAAACT
TTAATACTAACTTTTTAACACTCCATGAATATTTATAAAAATATTTATGGCTCAGTTTAA
AATCCCCGAGGTCTTGATACCTCATTTCGATTCTAATTATTTTAATATTTATTTCTAGTG
CACTATTCACTATTTTAAAAATTTTCCTAACTTCATATTTAACTTATACTTACTAAATTA
ATAATATTTTCTACCCATTTGTCGAATTTAGTGATCTCGAATCACCGTTCCGACACCTCT
GAAAATTCAAGCCATTACATTTTTTTTTTCGTCGGATTTGTGGTCCCGAAACCACTGTTC
CGACTAAGCCTAAAATCGGGCTATTACAATTTGCACCTTCATTGAATAAACAATACTGAA
GGTGGGTTTGGATGGGCAGTGCGTTTACCTACGGTTAGTGTAAAAACAACAGTGACAATG
AGATTAGATACTGTAGTGTGACACAAAAAGTAAGCTAAACGCATTGCACCCCACTGTCCA
TCCAAACCCATCCTTAAACACCTTTCGGAGGGTGATATCCTTGAGCACAACTATGAGGTC
CCTTCCGCAAATCATTGAATTGCATCTTGGTACCCCGGTAACCTTCCAACAAAGGCTTGA
AATTGCATAATTTAGTGGGAGGCAGAGTCCATTCAATGGGAAACATTAGTATGCAAATTA
GTTTAAAAATTCAAAAAATTTTACTTTAATATCAAAATCAATAACTTTTATAGGTAAAAA
ATATAGGATAAATGTTAACAAAAAATGATTTAAAGGGTTATTTAAATAATACTAGTATAG
TTTACCTACGCTTCTCATTGGGTTGATTATTTATTTATATAAAATTATAGAGTAAAATTT
TAAAAATTAAAATATACTCTTAAGTAAAATTTTTAGAACTAGATTAGTGGTCAAACTAGT
CAGGCCATTGGTTTGTATGGTTTGATTGAATAAATTATTTGGACTCCCACATAGGACATC
CAATTTGGCATTTAAAACCTATTAAGACTGTCACGACGATCGTCGGGATAACTATTTCGT
AACAAAATAATAATGTAAGTGACTGAAACGTAATATTTCAAACACAAATGATTAAAATGT
AATATGAAAAAAAATAAAAATAACTATTTTTATAGTTTATCTTATAGATTATAGATAAGT
AGTTTAAGTGGTTTATTAGTATATTAGCCAAAATTATAGTAACGCATTTAAAAAGCTCGA
TAGTTTTTGGGGGGTTTCTT
>GhFH35
GTTCAAACGCATTTTTTACCGGAAACCGCAGGAACGACTTCTCGAGATTTCCGAACGTAT
TTACGGTAATCTTATTTTTTTCCCCTTAATTCATTGTTTAATTTAGCTTAAAATGTCGAA
ATCATCTTCATTCGAGAAGTATTTTGAATTCCATGACTCTGTTTGGGAATATTTACTTTC
GGAATTCTTAGCTCGATTTTTTTGGGTTTAATGTTAAATCTGTGGACAATGACTGCTTAA
TTTCTTGATTTTTAGGGTTTTGTTTATTAATCTTGGACTAACTTATTACAGCTAAGGAAC
GAAGTAATTTTAGCTTTGTTTATTTTCATAGTTGTTTGGAAGATGGGCTTGAAAGAGGGC
GTGATATTGTAGTTACCTTAAAGTTGAATAGCTGAATACATTTGCCTTTGAACTTTCTTA
GATCATTTGGAGCTTAGGAACTGTTTATTCTCTCTTTCTTAGCAATGCATAAAAGTTTTT
GATACAATTTTAATATAAATGTTTCTGTTTGAAACTATAAAGGATAATTCTCAAAATTAC
ATATGAACTTTAATCCAATATATAATGTATAATAAGGTATATGAACTTTGATTTAGTGTA
ATCATATACATGAAACTTGAGTTTTGATTCAATTGTACAAGTTTAAGAAACCAAATAAAT
CAGTTGTTTTTATGTTGGATAAATATTATGTGTATGCATACGAGATTAGTGGTTTACCAA
AGCTGAACTAAAGCCAAAGTTCCATGTACACAGTTGTAGAAAAAATCAAAACTTATCATA
TTGTACATTTCATGTATAGTGTTGAGACTTATCTAAGAACACAGTTATGAAGATCATATT
TCATTTAGAGGCATGTGATTATTAAGTGTTGGTAATTTGATTTGATTTTCTGCTGTTTGT
TTTGCAGTATTTGACTGTTGTTTCTCCACGGATGTATTGGACGAAGATGGGTACAAGGTT
TATATGTCTAGGATTGTGGGACAGCTAAATGACCACTTTCCTGAATCTTCTTTCATGGTG
TTTAATTTCAAGGAAGGGGAGAGGCCAAGCCAAATATCAGACATTTTATCTCAGTATGAA
ATGACTGTTATGGATTACCCACGGCAATATGAGGGATGTCCTCTGTTACCACTTGAAATG
ATTCATTACTTCCTTCGATCGAGTGAAAGCTGGTTGTCATTGCAAGGACAACAAAATGTG
CTTTTGATGCACTGTGAAAGAGGTGGATGGCCTATGCTCGCTTTCATGCTTGCCAGTCTT
TTATTATATAGAAAACAGTACAGTGACGAGCAGAAAACTCTTGACATGGTCTATAAGCAA
GCTCCTAAGGCCCTTCTTCAGCTTCTGTCTCCTTTGAACCCTCAGCCATCCCAGTTGAGG
TATCTCCAGTATATTTCTAGAAGAAACTTGGGTTCTAAGTGGCCTCCCTCAGAAACACCT
CTATTTATGGATTGCCTGATTTTTAGAGTGCTTCCGACTTTTGAAGGGGGAAAAGGGTGC
AGGCCAGTTATACGAGTTTACGGACAGGACCCGAAAGCACGGAATAATAGAAGTTCCAAG
CTTCTTTTTTCAAATGCAAAAACAAAAGCACAAATTCCTTACTACCGAAAGGTGATGCCT
AAGTCAAACAACTGAAACTAGAAAGATAAATTAACCAAAAAATTGGGATGTTCTAATAAG
GTTTATCTACAGGAAGAATGTGCATTGGTGAAAATAGATATTCATTGCCACATTCAAGGG
GATGTAGTGCTTGAGTGCATCCATTTGAATGAGGATTTGGTACGTGAAGAAATGCTATTT
AGAGTCATGTTTCACACAGCGTTTGTTCAAGGAAATATTTTGATGTTTTACAGCAACGAA
GTTGATAAGTTGTGGGATGTCAAGTATCAATTTCCAAAGGACTTCAGACTCGAGGTAGGT
TTAAATTATAATTCTGTTAGTTTTTCTTTTCTAAACTGTAGGAGTTGAATGCATATTCAT
ATCTGTATCAGGTACTTTTT
>GhFH21
TAAATTTATTGGATGATTATTTTCACTCAGAGGATAGGTGTGCTACAAATTTAATTGTCG
TATAATATATGTTTTTGAAGTTAAAATCTCATCAATTTGAATATAAATCAGTATGGATTT
TACCAACGTTTTGAGTTGGATTAATTATTAATTATTTTTGGATAAAATTATAGAGTAGAT
ATTTGAATATGAAAGTATATTTTAAGTTTTTGTACTCTTTCTATATTTAAAGTTTAGTAT
TTGAACTTTTACTTTTAAAAATTTATTTCCTCTATTTTTTAAATTTAAAAATTCAAATCT
AATTGTTAACATCATTAATTTTTTTTATTAAATTCGTTGGTATAATATTTTGAAGTTTAA
AAAATACTCACTTAGTAACCATGTAACAAAAAAATAGCATTGCAATGAACTTGAATTTAA
CGAATAATTTTAATAGTATTACTAACTCTTAAAAGTTACATGGGCATTTTAATCAAAACA
AATTATTTGAGCTAACCAATGACATTGTAAAAATTTAAGGTATTGAATTATGTCAAAAAG
TTTAAGTTAAAGATTGAATCTTAAATTTCAGTGCAACATAGGGATCAAAATTGAAATTTA
ATCATTATTATATAATTTAAAATTTGAGTGTAGCATAAGGACTAAAATTGAAATTTACCA
TTTTCCTATAGAATGCAAAAAGAAAATCAAATTTAGTGACTCCACTTCAAATGCTTACAT
GGGTGGATTGACAATACTAAAAACAATTAGTGATTTACATCAACTCTACCAAACTATTGA
TGCTATGTTTTGAACGTAAAGAAAACAATGGCTACCTACGAGCAATCTTGCATGTGGAGC
CATGAAAATGCTTGTGAAAGTGACTTATTAGTACTCTGTAACCAAAATGCTATTAGCTTC
CCATAATGCAGCATTCAAGTTCTAGCTTTTGCAAGGCTTTAGTTTCATGTTTATGTTATT
TAGACTTGATATACATATATTTGGTTTTTCTTTCAAAAATTTTATACATATCTTTATATT
TATATATATATTTCGGGTATAAATACATTTTTAAAGAAACAAAATAACTTGGATGAAAAA
ACATGCAATCCAAACCATTACCTCAGGAGAAAGGACAGGAGCATTTTCTCTTTCTCTTCA
GCTTTCATTAATGGAGGTTGGGGCAAAGTTATGCTATCAAGGTTAGGCAAGTCCAACAAA
ATAGGACCCACATAGACATATTACTAGAGTCATAGATTTTTAGGACCCTTTCAGTGAACT
TTTAGGTGTAAAAGCTTTGTTTAAATGCAAAGACCGTGATTTTTGAACAATGATGGATTA
TCTAAGACCCTGAACAAAAATGATGAGTTGCATGAGCAGTAAAGGCCAGAAATTATATGT
CAGCTTTCTTCTAATAGAAAGCATATCAGGAAAAAGGTTGCACATACTAAAAAGAAGAAA
GTTAACCTCTGTGGTGTTTCTAAAAGGCAATTCTGAAAATTCAAAGGTTGCTAAAGTTTC
TTTCAAGTTAATCTTTGAATTTGACAATTATTCTCACATTAGAAATTGAACTTAACAATT
GTTCCTAAATTGGAGCTTGAACTTTTTCTTATAATAAAAATATTCAAGCTTGATTTGCAA
ATAAATAAATAAAAATTAAACTCAATATAAAAACAATTGTGCATTAATACATTTTGGACC
AAAAAGGCAATTTCTCAAATACATTTAAAACTTAAAACTATTTTGCAGGATAATTTATGA
AGGATAATATATTGGATTCTAACAAGTATGTTTCAATTTAAAGAAGAAAAAAAAAGAACT
ACATGGGTGAATTCGTGAAGATATGAAGAGTTGAGAATGTTCAGTAACAACAGCAATTGC
CAGTTTCAGGGGTTCCTTGGAGTAGCAATAAAGACTTATGAAGGACCAAATCCACCAAAA
ATACTTTTTTTTCTAAAAAAAAAAAAGATTTATAAGCAGAAAGCTTGATTGCTGTTTTTG
ATGATCTCAAGGTGAAAATC
>GhFH23
CCCACGTTTTAATGCTAGGACAACCATTAAATTTGGTTTAGACAAATAAATATCAGCAGC
TAATTAATTTGTCTTAAACTTGACATATTAAATTCATGTCCTAAACTAAGACACGTTAAA
AACTTTATTTAATTATGTATTGATTTGACAAATTAAAATGAGCTAATTATTTTAGCTAAC
TAAATAAACTAACTTAATTATTTAAGCAAATTAAAATGCATGAAATTAAATAATTTCAAA
TCGAGCTCAATGAGCTTGCGTTAAAACGAAATTAAATCGGTAACAAGCTGAATTGAGCTG
GACGGAGCTCGGGGAGCTGGAAATGAGCTATTAGCTTGCCAACAGTGCAATGCTCGGCTT
GGTAAGCTTGACCAAAGTAGTTCGCGGGGCGGTTCGTATCATTAAATGTATCATCCAAAA
TCATATCGGTTTAATGGTGTAAAAGTTCCTCAATTTAAAAAAAAAAAATCAAAGTCTCTC
TCAATTTTTTTATCCAATTCAACTGATGTTATTTAGATTGGAACGGTGATTGAACCATTC
AAGTCACCGTTAGTTCATCAGTTTGATCGGTTCAATCAGTTTAATTAAAAAATTATAAAA
ATTCAAAAACTAAATTCAATCGGTTCATACCAATTCCTGATCCAACTGGTTCAAAGCACC
CTTCACATCAAGATTCGACCATTCTTGATCGAACCGATTCAATCTAATTCAAACAATATT
GCCTTTGATAATTTTGACTAGAGTAACACTTTGATCAAAGTTGACCATTAAAAACTAACA
ACAATACCGATAGGACGGCATCATGTCAGCCAATAAATGCTAACATGACGACCCATGTTA
ATAAAAATATATATTTTTTAAAAATAATTTCGAAATGAATATGAGCAAACGCAACATCCA
CCCATAATTATATCAGTTGTTAATTTTTAATTGTTAACATGGTTAAAATTATTAATTGGA
CTAAATTGAATGAAAAACGAGAGATTAATTAATTTTTTTCGAAATATTTTTTTATCTAAA
AAAGAAAAAAATTTCTTTCGCAATTCACATTTATATCCTAAAGCCTAAAATGATGACGTG
TTTTCTGCATGACTTGTTCTCAGCACTGAATTTCCGAAGGCAGAGTGTAAGCATTTTTGT
CTCCCACATGATAATGGAAAGATAAATCGTGATGATGACGCTAAGCGGTTTCACAGATAT
CAAACCATCGACAGCATGCCAACACTTGAATCCCTGTGCAACCTAATCATGGAAGAGAGA
ACGATTAGAATAATTGATAAAAAAATAAAATCCTCCTATCAAGATTTCTGATACGTTGAT
GGACTAAAAGATTGGTCTTCTCTCCTCCATTAAGTATTCTAAACAAAGATGGATTCCGGC
AATGGTGTTTATGGAGTTTAAAGCTTTTAGAAGTTCATGAACTAATACATGATCCTCAAT
AGCATAAGCCATTAGCCCATTACAGTATTTCCAACAGCAGAGCTCCTTCAATTCAAAGCA
TTGATGGCTATATGAATGAAGGTCATTTGTTCTTCCACCTACATCCTCTAAGCATACATT
GATGGAAGTGAAAAGGGAAAGTGAAGAATTTATAAAGGGTGAAACTTGCCTTTTCGGGCT
TTTGCCCAAAATCCCAAATTCCAATGATGTTGTTTACATAATAATCGGTTCATATAACTA
AATAAAAAACTTAAAAATACATCGTAAAAAAAGGATAAAATGTGTAGTAGTAGATGTCGG
GGAGAGATGGTGCCCACGTCATTAAAGGGTGACATAATAGCTTCTCTCTTACTTGTCAGC
TGCAAAGTTGAAGCCTTGATTGAATTTACAATGCCCTTTCAACGAACTCCTTATTTCAAG
GACAAGGTCTGGTTTTTTTTTTTTTTTGGTTTTGTTTTCTTCTTTTGTCTTTGTTTTGTA
TTGTTTTTTTCTTTTAGCTGTTTTTCGAGTCTGATTTTTGTTCTTGTGCTTCAACTTTCA
AAGAATTCTGGGGCAAAGGC
>GhFH22
TCTTAGTTTAATGTGAATATAATCTAATCATCAATATCTGTTACTTGGTCAATAGAAGAG
CTGTGACTTTTTTTTCATTAATGAAATGAATGCAATATTTCAATTTCAATTTGTGTATTT
TCTTGTTTTTGATCTTAATCTTGATGATTGGTTTTGTTGTTTGTTCTGGTTAACATGTGC
GTTAATTGAAGCTTGTTACTTTTGCATAGTGAATGCGTATTTAATGTAATAGTTGACTGT
TTTATTTGTAATTATATGCATTATAATATTTTAAAAGTGTGTTTTTACTTTATTTGTTAA
CAAAATAAAAAATCTTATTATGACAAGTGTGAAGGTGATTAATGCTTGTGCTGGTTAAAG
TTTTGGTGTTGTATTTTTGTGAAAATTTGTTGCCATTTGGAAGGGGGTAGTATTTAGATG
TGTGTTATATGACTACTAAAACAGATGTAGAATCCTATGTAGTATGTGATGTGTGTTGTG
AATTTGTAGGATTTCATGATTTGGGTTGTAAAAAGACCTTAGAAGTGAGATTGATGTGAT
GGTGTTGGGATTCAGAATCTTGTTCTGGTTTTTTATGTTGCAGGTTGAAATTGTAGGCCA
AAACCCTAAAAGTGAACCACCCCCCCCCCCCCCGCCCATAGCCATTTTCATGCAACTAAC
CAACATGTAAGTGCAAAGGCCAGAAGGGCATAATGAAACCAACATTTATGGCAAAATCAA
AGATCCCTTTTAGCTGAAGGACCTATACATGCATGTTAAGCTTAGCTCAGCTTGTGTTTC
TATAACCTATTCTATAACATCCTTGGGAATGATGTTGGTTCATATTCGTGTTAATTGGTA
CTATTTTTCTATTTTGTATGTCTATGTTGTATTTAAATTACTACGACATCGTTTTTAATA
TTAAACGAAAAAGGTGTATTAAAATGTTGTTTTGGCTAATCCCAACTGATGAGCCCCAGT
AATCATTTTAAGACTTTGATACTTCTCATGGTTCAATGGAAAATCAGCTTGTCATAATTC
ATTTTTAAAATTTTTATTGATGAAAATAATGATCAATTGAATTTATATGTCCTTGTTAAA
AAATAAAGCATCCAAAATGGATAATAAATATAGCATCCTTGTTAACAATCTGTAATATTT
CATATCTGGTCCTTGTGTTTGTTTCAATTTTTAGATACAAAAACATTAGTTAAAAAAAGG
AATAATCTTTTCAAAACTAGTAAAAATTATCACTAATTTATGAAAGGTTTTTTCTCCAAT
TAACCTGTCATAACAGATCCTTAATTACTCCGCTAATTACCCACCCCCTGAAAGCCTCAT
TTTATATCCCTAAAATGCATTCTTTAAAATTAAAATGCTTTTTTTGCCCCCTCTTCTTTT
CTACTCTTTTTTTTCATTTCAAACCCAACAAAAAGAGGAAGCCTTAACCTTGGAAACATT
TTATTTTATCTGTTCATTGTAAGAACCCGTGATCAAAATGAAGGCAATGTTTTCCTTATC
AACTTTTCTACATGCATGATAACAGCTAATGTATATATATGTTTTCAGTGAGCTGCTGCC
ATTGATGGGATCTGGTCATAACAATAGGATCCTATCTTTCCCCATTTCTGGTCAAATTTC
AACATCTTTGAATTACCAATACAAATGGTCGGTAAAATTAAGAAGAAAAGATTTGAAATT
TATTGGTTTTTATTTTTATTTATTTTTCTTTTCAAGCTCATTTCTGGGTTTTTTTGTTTC
AAAATAATGATCCTCACCCCATTTTTTATCTCTCTGAGGGAAGATAAATTCCGTGTTTTG
TTTGGTTTCTGGATTTCTGATTCCAAGTTTCAATATTTCATCAAGTTTTGGAGGAAAAAA
ATTCTAAGGGTTTCTTTTGAGGGAAAATTGAATTGAATTGGTGCTATATGATAAGGATAA
TTTTGAAAGGTTTTGGGTTGTGTTGGTGGTGAGGGGTTCTCTTTATTGATGAAATGAAAT
GACCCCTTTTTCTGTTTGTG
>GhFH13
GATTAAAAATGTGATATGTGTTTTAGTGATACATGCTAATGTTGATTGGTATGACTGTTT
GTTATGTTACTTATTATTTGCATATGAACTTACTAAGCATTTATGCTTACTCCCTCCTTC
TTACTCATTGTAGTTTTGGACAAGCCAGCTCAGGGGTCGGGATAGGTCGAAGGCTCAGTC
ACACTATCCGGAAGACTTTTGGTAATGGCTTGTAAATTTAAGTATGGCATGTATAGCAAT
ATACCTTTTTTGTGTAAATGATCTTATGGTATGGTGATGGAATGGTTGAGGAAATGCTTG
ATAATGATAAATTATGAAAATAGTTAGTTTAGATTATATTTGATGTTAAGGAAAATTATT
AAGATACTTAGTGCATAAAAACTCATAAAAGGGATGAAATTTGCCATAAACAGAATACTG
CAGCAACACTGACGGGAATTTAAAAATTTACTAAAAATCATAGAAATTGAACTTGGTGAT
GGACTACATATCAAATTGAAGCTTATTATGTCTAGTTTCACATGAAACAAATGAAACAGG
TAAAGGAATTATATGTTACAAGATATTTGAATTTTAGTGAAACAGGGTCATAGCAGTTTC
TGAATCCCCTGTTCCAACTTTAGAAATTCACCATAAATTTTAAAGATATAATTAGGTAGT
GTATTTTATATTCTCAGAATCCTTATTGAGTCTAGTTTTAGGAGAAACAAACCTCATAGT
CATATGAATTTTTTACAGATAGAAAAGTGGTTCGTAGTAAACAGAGGTCAGACCAGTCAA
GTCCTGAAACAGGGGTAACTTTAACTAATAAACTGTACTAATTGGCCCAACCAAAAATTT
TATAAAAAAATTAGTAGATAGGTATATGAGTCTAGATTCAGGGAAAATTTACGGATCTTG
ATTTCGAGTTTCGTAACTCAAGATATGATTTTTCTTGTGACTGTGACGCAAGTAGCTTAA
AAGCTGTGAATGTAGAAACAAATAATCCAAAGTTCTAAAAATGTTAAATTAAGCTTAGTA
ACACCTCATACTCGACTCCCGCGACGGTCTCGGGCGTGGGGGCGTTACACTAGATACTGT
AGTGTGAGACAAAAAGTAAGCTAAACGCACTGCACCCCACTGCCTATCCAAACCTATCCT
TAAACACCTTCCGGAGAGTGATATCCCTGAGCACAACTACGAGGTCCCCTTCCGCATATT
ATTGAATTGCGTCTTGGTACCCTGGTAAGCTTCTAACAAAGGCTTGAAATTGCATAATTT
AGTGGGAGGCAAAGTCCATTCAACGGGAAACATTAGCATGCAAATTAGTTTAAAAATTCA
AAATAATTTTACTTTAATATCAAAATCAATAACTTTTATAGAGAAAAAAATATAGGATAA
ATGTTAACAAAAAATGATTTAAAGGGTTATTTAAATAATACTAGTATATTTTACCTACGC
TTCTCGTTGGGTTGATTATTTATTTATATAAAATTATAGAGTAAAATTTTAAAAATTAAT
ATATACTAAGTAAAATTTCCAGAACTAGATTAGTGGTCAAACTGGTCAGGCCACTGGTTT
GTATGGTTTGATTGAATAAATAATTAAAAAGAAAAAGAATATTTTTTAAAAAAATCAATT
CAATCGATTCATATCAATTTGCAGGTCAACTAGTCTAATGCGTCTCTTTGAATCGATACC
CGTACTGATTCAATCTGGTTAAAAAAATCATAACTTTAAGTCTCTATACTTTGTATATTT
GTAATTTAATCTTCCTATTTTTATTTTTACGAATTTAATCCTTTTATTTTTTAAATTTAT
AAATCTATTTTTAAATTATATATAACTACATGACATTTTAATTAAAAATTAATGATATTA
ATTATATTATAAAAATATTATAAAAATATAAAGGTAAAAAATTAAAGTGCAAAAAAAAGG
GTGTGTTGTTTAATATATAATTATAGATTATAGATATAGTAGTTTAAGTGGTTTATTAGT
ATAATAGCCAAAATTATAGT
>GhFH3
TCATAAAACCCTAAGGGAACCCCCTGATTTATCTCCCTCTGCTTACGTGATTCTTAGATT
GAAACCATCATGGGTATTAGCTTTGAATGTTGTTTCACTTAGTTTTTTATTTATTAAGTT
TGTAGTTTATTGATAGTGTTTAGTTAGTAGGTAGAATAAGGTAGCTTTAGGGGTTTTTGG
TTGAATGTGAATAGAATGAATCATCAAGCATTATCTTCTACTTTATAGAAGAGTTGTGAT
CCATTTTTGTCATTTTATTGTTCAATCATTCATTAATGAAATGAATGCAACACTTGAGTT
TCAATTGTGTTGTTTTTTTGAGACTATTTTTAGTAAGCTACTTGTTTATTTGTTATTTCA
AATGTGATTCAAATGATGTGTTGTCATCCTGGGGAGGGGGGAGGGGGTTGAGAGTTGTGT
TCCATTTTGATTAATGTTTGCATTTATTGAAGTTTGTGGGGTATTTTTGTAGAAGGGTTG
AAGTTTTATATACATTTGTCAGGTTAAATGTTCTAAGTTTGGAAATCTAGATACAAAATA
CATTTTTGTTGGGTTAAAATGTTTCTAGGCATTCTTTTATCCCCAAATTTGTTGAGATTA
TGATTCTAAGTTGAACTTTTCTTATACAGAGTTTTATTTTTATATTTTTACTTTTGGAAA
TTGTAACCATTTTTTTTAATGAAAATTGGATTGTAAGAAATTCGTAAAAAGTATTTTGGA
GCTTTTATATTAGAGTTAAGTTATCAAAAATAAATTATTTGTTTTTTTTTTTAATTTCAT
CATTTAAAATTGATGTTGTTGATGGGATAATTAGATGTTTAAATGTAATTTAATTTTTAA
TATAAAATGTTTATAGTATTTTTTTCTACTTTATATGTTTCAAAGATGTTAATGGAATAA
AATGTAATAACTACTGCATTTACCTAAAGTGTAGTTAATATAAAAATAGCGTCGTTATAG
TGATATTATAATGTAAAATAAAAAATGAATTAAATTAAATATGTTGTATCTTATCTGACT
GTGTATCCCGAATAGATTTAAATGAATATTATGCAATTGATATTTAAAAGAAATGTGTCT
TCCGAATGGATAATAAAATGAGATTCTTTTATTGATTATAATCTAAGATTTCTCATATTT
GGTTACAACAACGAACATATCCCATTTGTTTCAAAATTAAAAATTTTAATATCCATATTT
TCAAAACAAAAATAATATCTAAACTTATCTATTGAAAACAACTACAAATATTTAATTACT
CCACTAATTATTCCAAAATTCACTCCAATAAACAGCTTTTCTTTTGGTAAAATTTCATTT
CAAACCCCCTCAAAAAACACAAAAGGATGTTGGTGGTATGTTGCAAAATCATCAAATTAA
CAATTGTGATTACTATATTTAATATAAACATATTACTATAAATAATAATTCAACTAAATG
TTTGTTATCAGAATACAATTAAAAAAAATTCAGAATCCCACCAAGAAAAAAAAACCTTGA
AACATTTTGTCAGCTCAATGTAAGAACCCTTTTTCAATAAGAGCAAAAGTTCTTCCTTGT
CAACTTCTTTTTACATGCATTGTAAGCTTATTCAACATTTTTTTGAACAATTGCCATTGA
TTGGATATGGTCAAAGTTGCCAAGAAGGGATTTTGAAATTTATTTATATTTTTTTGGCTT
CTATTTTAAGCTCTATTGATCATATCCTTTCTGGTAAATTTTTTATTTTGATCCCAATTT
TTTGGCTTTGTAAAGAAAGATAAATTCTGGGTTTTGTTTCTTTTCTTGAGTTTTGATTCA
AAGTTTCAATCTTTCATAAAGTTTCTGAGGAAAAATCTGCTTATTTTCCTAGCAGGTTTC
AATGGTTTCTTTTTGAGGGAGTTGGTGCCACATGTTCTAAGGTTTGAACTTTTGATGACA
GCATTTGGAAGGGTTTTGGGTCGGGTCGGGTTGAATTCTTATAATTTTTTTGGCATTGAG
TGGCTTTGGATATTGATGAA
>GhFH4
GGAAAAAGGTAGGTTCTATTTTATCTATTTTCTTCATTGTGTTAAACCAGAAATATTATA
AGGAATGCAGGATGAAATATTATCTACTGAAGTAATAAAATAGAGTTCATTAGTTTTCAT
TCTTATTGAGAATCAAATATGTGAGTTGAATCCTAATGCTTTCAGGTTGTGAATTATGTT
GTGTAAATTATACTAGGGTTCCAAGTTCCAACACCAGAAGTCCAATGTTGCTGTTGTTGA
TTTGTAGAGGAGGTAAATTGGTCCTTTCATACACATTTAATATTCTTTATAGGGATAGAC
ACAGTGGTATTCCCAGTCTGACTTTGTTTAGTGGGAGAAAATATGATGATTAGCACTCCG
TCTACATTTAAACAACAGCTTTTCTAATTATGCTGGAAATGGCAATGGCAATGACAAGGA
AAATGTTGCTGGGGTTTTGGAGACCAATGGGGATCTTAAACCCAAATTCCAAGGGGAAAA
ACGAGCTATACAGGTGCATCAATTCTCTTTGATATAATTTTAGCCCTTTGTGCTTAAATC
TTGTACTATTTCAACTTTAATTTGTGTTATGATTATTGTTCTTTTAATTTCTAACTATTT
TCCTTTCTCTTCCTCCGTAGCCATAGAATTTGCTATTTTCTGTTGGTTTTGGGATGAAGT
AGAAGCTCTCTTTAAAAACCATTCTCTGTCTGACTCACGTTATCTCCCGAGATATTTATC
TATGATTTTATATTATATTTTAGTTCTTGATATTAATTCAGTTGAAAAATGATTAAAAAT
CATTTTTTTACAAAATATCAAATGCCATATAGAGTGTCTTTTTATCTTTGAACTTAAAGT
ATAACTTCAATTAAAGTTTTTTTTTCCGTAATGTTTTGTTTTGTAAATATAATTTATATA
TTGAAATTGCGAGATCTTATATAATATAATGAACAAAAAACTATTGCAGGCTGTAATAAA
ATATATTAAAAGTTTATATATTACTAGTACTTAAATTATATCTTCTTTTTTTTCTGTCTT
TAAACTTTTCTAGATAAATTATATTTAAGGTTATAAAACTATTAATAAATTTATACTTAA
TTTAAAGTTGAAACTATTTAAAAAATTTCATGAAAGTTATTATTTAAATAAGTTTTTTTC
TTTCAACAACAGCAACATTGGACTTTTGGTGTTAGATGTTAATTTGGGATCACCATTGTG
TTGACATTAACATTCAAACATGAGAATGAGACAGCTATATTTGAGATGAACCTGCATGAT
ATGTCGTCATTCCTTTGCAACCTTCATCTTTAAATAAATATACATCCACACACGCATAAA
CACATATATTTTTTCAGTTTGAATTCATATAACTTATGTAGAGAATTGGGAGAACCCTGT
CATGTTGGATGCTCCCGTCTCTAGAGGTGTTGTAGCTGCTGAAGCTGGTTCACTTACTTT
CATGGTACGAATTCATTTTTGATCACCTTCTTTTTCTAGAGTTGACCTATTATATATTGT
TTTCCATTGAATGTATATGGACACTCATTAAACTTCTTCCCAACCTTCTTTAGTTCTTCC
CCAGGATAGGAGTCTACTAGTAAATATTTTTCCAATTATTTTAACCTTGTTCGTGAGTTT
ACTGTTTAGTATCAATTTCATTGCAAGATATTATAATTTTTACTTTATATTTTCAATGAT
GCATGTAAGATTAGTTGCCACAGAAGTCTGGTATTTTAGAAACACAAATGATATTAGGTT
GGCAACACTTTTAGGTAGTATTAAACTTATGATAAAAAATGCCATGTGATCCAGGTTGGT
GGCTCTGAAGATGTGTATCTTGCTGCCAAATCCTTACTCCTCTCGATGGGAAAAGAGGAA
CTGCAAGAGGCTATTGATTTTATATCTCTGTTCGGGTAAAATGGGCTTTGTGCTTCAGTC
AGAGCTGCCTTGGTTCTTAGTGGTAGTATGGGTTCTATCTAATTCAAAAATGAGAAAGAA
AAGGAAAGAATGGGCAGATA
>GhFH12
TGGTACATGAGCTTTACAACTAGGTTCATTTTGGTTCTTAAACTTGGAAAATGCAAAAGT
TTTATGATTTGATACTTTAATATTATGTCACATCATTAAAATTTGGATGGAATTCAAGTT
TTGGGATCAAAATGAATCAAGTTATTAAGTTTAGGCATCAAAGTGAACATAATTGTCAAT
TTTAGGGGCTAAAAATTATGTTAATATTTTTTTAGGACTTAAATGAATGATTTTGGATAA
GCTATAGGACCGGTGTTTGAAAAGGCAGATCAAGAGTTGGTTCGATCATATATTTTGGAT
TTAAAAATTAGTGAACCGGTTAGAACCGGGGAAAAATGGGAAAATTTGGTGAAAAAATAG
AAAAATCAGGTTTTTTTTACTTATAATTAATTTTGGGTTGTTAATAAATTTTTTTAAATT
ATGTGTTAGAGCTTGTTAAACCCAATTTTAGGTTCTTTTATTTCGTTTTTACTTAATTTA
ATTGATTTGTGCAATGATAGTCATTTTTTTAAGACAAATTTTCTTATTTATTTATTTGTG
TTTTATTATTTTTTCTTAATTATTTTAATTTTAAATTTTTTCTTAAGAAGATTGAATTGT
TTAGTTATATTGGAAATCGAGAGTTAAATTTCTAATTTGATAAAGAAAAAGATTTACTTA
ATCGAATATTCACGTAGAAGAAATATTATTACTTGTAAATTATTTAAGTTGGTTTTGAAA
AAAAAAATTGAGATGATAATTATTGAATTAAATTTGATGAAATTTTCATTTTAATAGATT
TTTATATTATGAAATTACAATTTTATTTTTATAATATAAAGAGAGTTTGAACTAGATTTA
AATGGTTTACGAAAATTGATAAATAAATTTAATTGAATTTGAATTTGAGAAACTTAAGCT
CGAACTTAAAAATTGATATGTAATTGAGTTTGAATGAAACATAAATTTTAAAATTCAAAA
TAAACTCGAGCTTGTAAGTATTTTGTTCAGTTAGACTTGATTCGATTATATGGTATTGTA
GGAAATAGATGAATGTATTTGAAAGATAGTTCTGTATATTACTGAATATTAAATGAATTA
ATTTAATCTTTACACTATTAAAAAGAATAAAATAATATTAAATTATGATAGAGCTCATAT
TTACTGCATAGGGATTAAATTGATCTATTTAATAATAAAGGACTAATTTGATCCAATCCC
TATAATACAGGGATTTCTTAAGTAATTTAACAGTAGGAAACGTGTCGAGAAGAGTCACGT
AGGCTGACTGTGATTGTCGTTAGAGGAGTTTTCTAGTTTAGTTTGTGAAACGGCGGTCAC
ATTGTCAATGCTAAGGGATTTGCGCGGCGCTATCAATTTTCATATAAAAAACAGGCTGGA
ATTTTCTTTTCAAGTACAATGCGTATCATCACGACAAATGGCGATCGGATTTTGAGATTA
CTGGATAATATCAGCTGTTAATCATGTACGTTGTCAGATTTGGAAAGTTGGCGGTTCAAG
GAAGTTAATCGGCGTTGATTTTTAGTTAAAATTAAAAATCTAATGAGTTGGATCAAAAAA
GGAAAAAAAAAAAACAGAACGCCTATCCTTATTTGATTCTAATATAAGACGGGAAATCAA
AATATCTAATTTACATAATTTAATTTCTTAAATTTTCAGCTAAATTTTTTGTTTTAAGAT
TTTCCTTTATTTCTCTTTTATCTGTCTATATATATTTTTGTTACCGTTCCGTTTTGCAAT
TTGGCAAAGAAATTTTTAGTAAATTGAATAATTTGAGATTGCAGAGCGGATCGACGGAAA
ATTTTTGTTTGATTTTACTTTGGAATGGAATCAAATGTTGATGAGGAACACAATTCGTAA
TCGAATTTGATTCGAATTTGAAATCCTTGTTTTTTTTTTGTTCTTTTTTGTTGAAAGAAG
CTGAGGATCAAATTAAAAATGTGATCTGGTTGTAGGTAATAGGGTTTTGGATCCCATTAG
GGGAGAAACAGCGCCATTAG
>GhFH11
GGAGTTAGAATTTTTCTAGATTGAAATTAAATTGTATATTTTTACGATAATAAAAATGTA
ATTTCATAATTTTAATAGTTTATATATTTATAATTTTTAAAGAATCAAATCAAATTTTTA
TCATTTTTGAGACGGCCAAAGTGCAATTTTACCATTAATAATTTAAAATTTTATAAATTA
TAAGAGCTTAAATGAAAAAATTTTCATTTTAGAGAGATTAGGCCCTGATTCCACCACTGT
TGTTAGTTTACCTAATACTAACTCTTAAAATTTATATTAATTCATTTTAACTAATTCTAT
AATTTCATTTTTCTCTAATTAAAATGATTTGTTTATCTTTTGATAAAAAAATAAATAACA
ATTTGTAAATGAGGTGAAGTTACAATATTTCATTTTATTATTTTTATATCAAAATATAAA
CACAATTTTTATTTATTTGTTTATAATATATATACCTATTTTTTTCCCAATGTATTATTA
ATTAAAAATAATTAAATAACATATTATTTTGTTTAAAAAATAACAAATGACTAATTCATG
CATTACAGAACAAAGAAAACTAAATGTTATTTAATTTCCAAATATTTCAAAAACAACTTT
ACCAAAATAAATTATCACCAATTTTGTAAAATTTATAAATTCCTTTTCAATCTCAAAGGT
TTTTTTTTTCAAAATTTAAATTATTAAGCAGATAAAGTGTTTATCTAAAACATTTATTTT
TATTTTTATTTTTAGTCCCTATGCTGTTATCAACATTGGGATTTAATCTTTTTGTTTGAC
TTTTACAGCTTTTTATCCTCCTATTATGATTTAATTCAAATTATTAGCATTGTTAAATAG
TAACTTTTGTTTGAAAAATATTAAATAATACCTTTAAATGACCCGATGCATAATTTAAAA
AAAAAACACCCAAATCATTGAAATAGATTTTCTAAAATCATTTTATATTTTTTACATTAT
ATTTATTAAATTTAAAATTTAATTCATATATATTTTTATAATCATAGACACAACTCAAAA
TTCAAAATAGTAAAAAATTGTGAACATAATAAATAAAGTGGTATTTAGTTCCTAAATTTG
ACAAATTTTTTTAATTTAATCATTAATTTTTTTAAACATTAATCTTATAATTTGACAACT
TTTTTCAATTTCATCATTGTATTTTAATTTAGTTAAGATATGATAAGGTGGCACTATTAT
CATCACTTTTTTTAAAATTAAAATTTTCTTTATACTTTTTGTATTTTTTAGATTATATAT
ATTTCAAAATCTCAGGTTATGACATGACGTAATCTCGTAGTGTCATTTTATTATACCTTA
ACATAATTCAATTTTAAGGATTAAATTGAAAAAAATCCAAATTCTGGGACCAGTGTGGAC
AAAAGATCCAGGGACCAAGTTGAGAAAACGTCAAGTCCAGGGACTAAATACCGCTTTATC
CAAAGAAAAACCGTAAAGAAACATGGTGCAAAAGTTTGCGTCATGCCCAAATCTAGGGGA
TGAGGAAAGGGTAAATACGTAATTACATGGCCGTTAAATTAATAAGAAAAAAAGAAGAAA
ACCCAAATATTTGAAGTTCAAAATGGAAGAACGCTCTGTAAGATTTGAAAATTAAAAACC
AGTAGAACCATAGAGTTGGAGCTTGTTTTCACCAATCTTAAAAGCTTATGCATTTCTTTT
AATCACAGGTAAGTAATTTTAATCCTTAACCTCAACTATTTTTTTCTTGTATTATGTGTT
TTTTTAAGGAATAAATGGTTCGCTTTATTTCAAATCGAAGTCATTGAGCGTGGCTCTGCT
GTTTATAAATTTCGTTTCTAGTTGAATTGCTTTAAATAATTGCATATTTGTTCTTTTTTG
TTTTTATTTTGCTGCCGTTGATTTTTCTCTGTAAAATTGCAAGCACGTGGCAACAAATTG
GAACAGTTTCGCGGGTTCTTGTTCTTATTGTTGTTTGTGAGGGTGTTTTTAGCTCATTGG
GTGAAATTGTATTGGCAGAG
>GhFH10
ATAATATATTTTTTTATATTAGAAATGAATTTTTTTAACTATTATTTTTTATATTAATGG
AAATAAATAATATATATTATATACAATTTATCTTTTGAACTGTTAAAAGAAAACATTAGC
AATATATTTTTTATATGTTTTATATTTATTTTAACCAAAAATTAAAAATATATAAATTTA
GATTAATTCGATTATCCGATCGAATTAATCGAAATATTTCGATTCGGTCAATGTATTTAA
AAAAAATTCAATTCGATTAAAAGTTAAAAATTTTTACATTTCGAGCAATTTAATTAATAG
TAATTCAGTTCAATTAATAATTGAACCAACCATTTAAGCACTCCTATTTATCATTAAATT
ACTATGCCCACTTAAATTAATATTAATATAATAAAAGAATTAATTAAAATTAATTTATAT
AAAATAAATATAATATTATTTATAAATCGAGAAACAGTTTTGAAAGACAGCCCACCTTTA
TAAATGGTGAGGCCCACAAAGTCTTAACGCGTCCAAAGTAGGAAAATAAAAAGAAATTAC
TTAATGGTGAAAATAATAATTTTTAAAATTTAAATTTAAATATATTAAAACGGACGCGTT
GCTTTTTCTAGGGTTTTTTTTCTTAATTGCTTTACATTTGTCTTATGAAGGTGCTAAGAA
ATTAGGGTCAACTTTGACATTTTCTTTTATGAAAAATTCAAAACATTACTTTCTTTCTAG
AAATTATAAAATAAAATAAAATTTAAGGAAAAATTAGCTGAATTTTTGGAAAAAAATTAA
TTAGCTAAATAGATAATTTTTTTTAAAAATTTAGGGAAATGAGTTGTTTTCAAAGAGAGT
ATAAAATGCGTCTAGATGGGCGCATTTTCTTTTTAATTATAAGAAAACTGTTTAGTTGGT
TGTGCTTTCCCTGACATGTCAGTAGGAAAGCTCGTTCAATAGGAGCATTCAAACGGTTAA
CTGAATCAAATTAGTATTAATCGAATTAACCGAACTTTTTAATCATTTAATCGTTAATTG
AACCGTTTTTTCAAAAAAATTAACCGAACCAAAATATTTTGGTTAATTCGGTCGATTAAC
CGAATTAACCAAAATTTATATTTTTTTTGTTAAAACAAGTATAAAACATATAAAAAAAAA
TTTTATTTGATCGGATTAACCAAATTAACCGAACTAGTAATAGCCTAATACATATAATAT
ATATAATATTATTTATTAAGTTTGGTTAATTCGGTTAATTACCTAATTTCAAACTGAATT
AACTGCTAATTAAAATTTCACAAAACTTTTAACCGACCTCCAATCGAATTAAATCGGTTC
AATCGATTAATTCAGTTTTAACCAAAGTTTGAACACCCCTATCGTCCAGTTAGGCGTACT
TTCACAAGCTCTCTAAAAAAATAACTTATTTCCCTGAATTTTAGAAAAAAGCAACCTATT
TTGTCAAATTAAAGTATTTTTCGACATATTTAACTAATTTAACCAAAATTCAATCCATAT
TTTTCTAAGGATATTTAGTCTTTAGATTAAATTTAAAAAAATATTTTATCCAAATTAAAT
ATTCTTTTAAAATGTAAGAAAAAAATCATAATGAATAATTTGAACCTTATTTTAATTTCA
TTTTATTTGAAAAAAAAGTATTCAAAATCCAAATCATAACAAAGTGAGATTTTTTTCTTA
AGAGTAAGATATTTTCATATATTTATGGTTAAAAAAAAACTAACCTTGTTTGTTTTAATT
TTGAAAAAAAAATCAAATCTTTTCTTTCAACAATAAAATCTAATCTATCCTTCTAAAACA
AGTAGTAAAAAAATTTCAAATTAATTTCAAAAATCTCAAAATAAGAAACTAACCTTGATA
AAATAATTAAAAAAAATTGTACTTTGTCACCTTACTGTAATAATAAAGGCAAAAAAAAAT
TTCCCGGTCAACTTTTTTACATGCCGTATAAGTTTTATATGCATATTTCTTTTTTCCTTT
CCAATGAGTTGCCTGCCATT
>GhFH44
AAGTATTTTTTTTTATTTTATCTTTTTTTATATAAAATCTAAGAAATACATCAACATACC
CTACTCCATTCTTTTAATTTGACCATTGTAAGTAAAAATATGTTTAATATTTATATTTTT
TTATAAATTTATTGGATGATTATTTTCACTAAGATAGGTGTGCTATAAATTTAATAGTAG
TATAATATATGTTTTTGAAGTTAAAATCTCATCAATTTAAATATAAATCAGTATGGATTT
TACTAAGGTTTTGCCTTGGGTTAATTATTAATTATTTTTAGATAAAATTATAGAGTAGAT
ATTTGAATATGAAAGTATATTTTAAGTTTTTGTACTCTTTGTATATTTAAAGTTTAGTAT
TTGCACTTTTACTTTTAAAAATTCATTCCCTCTATTCTTCAAATTTAAAAATTCAAATCT
AATTGTTAACATCATTAAAATTTTCTATTAATATTTTGAAGTTAAAAAAATACTCACTTA
GTAACCATGTAACAAAAAATGGCATTGCAATGGACTTGAATTTAACGAATAATTTTAATA
GTATTACTAACTCTTAAAAGTTACATGGGCATTTTAATCAAAACAAATTATTTGAGCTAA
CCATTGACATTATAAAAATTTGAGGTATTAAATTATGTCAAAAAGTTTAAGTTAAAGGTT
GAATCTTAAATTTGAGTGCAACATAGGGATCAAAATTGAAATTTAATCATTATAATATAA
TTTAAAATTTGAGTGTAGCATAAGGACTAAAATTGAAATTTACCATTTTCCTATAGAATG
CAAAAAGAAAATCAAATTTAGTGACTCCACTTCAAATGCTTACATGGGTGGATTGACAAT
ACTAAAAACAATTAGTGATTTACATCAACTCTACCAAACTATTGATGCTATGTTTTGAAC
GTAAAGAAAACAATGGCTACCTACGATCAATCTTGCATGTGGAGCGATGAAAATGCTTGT
GAAAGTGACTTATTACTACTCTGTAACCAAAATGCTATTAGCTTCCCATAATGCAGCATT
CAAGATCTAGCTTTTGCATGGCTTTAGTTTCATGTTTATGTTATTTAGACTTGATATACA
TATATTTGGTTTTTCTTTCAAAAATTTTATACATATCTTTATATTTATATATAAATATAT
TTCGGGTATAAATACATTTTTAAAGAATCAAAATAACTTGGATGAAAAAACATGCAATCC
AAACCATTCCCTCAGGAGAAAGGACAGGAGCATTTTCTCTTTCTCTTCAGCTTTCATTAA
TGGAGGTTGGGGCAAAGTTATGCTATCAAGTTTAGGCAAGTCCAACAAAATAGGACCCAC
ATAGACATATTAGTACAGTCATAGATTTTTAGGAAAGCTTTGTTTAAATGCTAAGACCGT
GATTTTTGAACAGTGATGGATTATCTAAAACCCTGAACAAAAATGATGAGTTGCATGAGC
AGTAAAGGCCAGAAATTATGTCAGCTTTCTTCTAATAGGAAGCATATCGGGAAAAAGGTT
GCACATACTAAAAAGAAGAAAGTTAACCTTTGCGGTGTTTTCTAAAAGGCAAATCTGAAA
ATTCAAAGGTTGCTAAAGTTTCTTTCTTTTCTTTTTTATTCAAGTTAATCTTTGAATTTG
ATCATATTAGAAATTGAACTTAACAATTGTTCCTAAATTTCTTGTATTAGAAATATTCAA
GCCTGAAATGCGAATAATTGTTAAGCTTAAAGATTAACTTAAATAAAAAATACATTTTCG
ACCAAAAAGGCAATTTCTCAAATACATTTAAAACTTAAAACTATTTTGCAGGATAATTTA
TTGGATTCTAACAAGTATGTTTCAATTTAAAGAAGAAGAAAAAAAAGGAACTACATGGGT
GAAGTCGTGAAGATATGAAGAGTTGAGAATGTTCAGTAACAACAGCAATTGCCAGTTTCA
GGGGTTCCTTGGAGTAGCAATAAAGACTTATGAAGGACCAAATCCACCAAAATTACTTTT
TTTTCTAGAAAAAAAAAAGA
>GhFH46
ACTCCATCACTTGGAGGAAGACGTTATTTTGTCACCTTTATTGATGATTTTTCCAGACGA
GTTTGGGTGTTCCCTATGAAGAACAAAGATGAGGTGCTTGAAGTTTTCCTTAAGTGGAAA
ACTAAAGTTGAAAATCAGACAGGAAGGAAGATTAAGGTTCTCCGATCAGACAACGGTGGA
GAATATAAAAGCGATCCTTTCCTGAAGATATGCCAAGATTGTGGCATAGTAAGGCACTTC
ACCGTAGGTGGAACACCGCAACAGAATGGGGTGGCAGAGCGTATGAATCGAACGCTTGTG
GAGAAAGTTCGATGTATGTTATCTAATGCTGGATTAGATAGAAAGTTTTGGACTGAGGCT
GTGACGTACGCTCAACATCTCATCAATCATTTGCCATCATCTGCTATAAATGGCAAGACT
CCTTTGGAGAAATGGTATGGAAAACCTGCTACTGATTATGACACCTTGCGCATTTTTGGT
TCTATTGCATATTATCATGTCAAAGAATCAAAGTTAGATCCAAGAGCAAAGAAGGCTCTA
TTCATGGGCTTCAATGCTGGTGTTAAGGGATATCGTTTGTGGTGTCTAGAGGCAAAGAAG
ACGATAATCAGTAGGGATGTTACCTTTCATGAATCTGCCATGTTGAATAAGGTAAATCCA
GAAGGAGTGAGTAGTACTTCGCAGCAGGTGGAGTGTACTCCGCAGCAGGTGGAGTTTGAG
CAGAGTGTGGTAATTCCAGCAAAAGGTACCACTAGTGATTCTTCATTGGCAGATGCAGAG
TCAGATGAGGAAGAGGTTTCTACCCAAGAACCTCAACAGCAATCAGAGCCAATTGCAGTC
AGAAGGCAGAGACGAGAAATTCAGAAACCTGCTCGTTTCACTGACATGGTAGCTTATGCA
CTTCCAGTTGTTGATAATATTCCATCCACTTACACCGAAGCCATTCAGAGTTTAGAGAAT
TATAGATGGTTAGGTGCAATGGAAGAGGAAATGCAATCTCTAGAGAAAAACAAGATGTGG
AAGCTGGCACAACTACCAAAAGGGAAGAAGGCGATTGGTTGCAAAATTGAAGACACTATT
GAAGTTTGTGTTATGAGAAGATGTTCGAAGATGTGGAATATCGCCAAGGTGGAGATTTGT
TGAATATTGGCAATATCCCACATTAGGAAAAGATAGAAATGGAGGGGGTTTGGTTTGTTA
TATATAGAACCCCTCCCCCTTTGGTTTTATCATCCCAAAATCTTCTCCTTTGTAATATTT
CTAGAGGAAATATTAATTTGGTAGTGTCCGAGGACGTAAGCTAAATTGGCCGAACCTCGT
TAAAACTCTGGTATTTTATTTCTTATTTGTTTGCTTTTATTTAATAGCTTTATGTTGGTT
ATATTTATTTAGTTATTATTGCTATAAATATCTAAGTGAGTTCTGTCTAGTTGTTGGGTT
TTAAGCGGGACCATTGTGACCCCTCCAATTTAACTGGGAATTTTCTTAGTATAATTGTTG
GCATAATAATTATCTAAATATTTCTGATAATATTGTTATTAATATTATCGTCGCTTCCGC
AACATCTTGATCCAACCGGTGCAGTCTAGTTCAAACAATATTGACTTTGATAATTTTGAC
TAGAGTAACACTTTGATCGAAGTTGACCATTAAAAACTAACGACAATACTAACGTGACAG
CACCATGTCAGTCAATAAATGCTAATCTGACGATCCACATTAATAAAAATAAAAAATATA
TTTTAAAACTAATTTAAAATGAACTTTAGCTAACACAACATCCACCAATAATTATATCAG
TCGTTATAATTATATCAGTGTTAGTTTTTAACTGTCAACATAGTTAAAATTATTAATCAA
ACTAAATTGAATGAAAAACGAGAGATTAATTGATTTTTTTCGAAATATTTTTTTATCTAA
AAAAGAAAAAAAAATTCTTTCCAAATTCACATTTATATCCTAAAGCCTAAAATGAATAGA
CATATATTTCCAGCAAAACT
>GhFH45
TTCGATACTTTAATCCTCAAATTTAGAAGAAATTAGGGTTTGTATGTACATAAAAAACCA
TATTAAATTTATTGAATATTCAGTGTTTTCTCCTTTCCTAATGTCAATGCAAATTGTATC
CATATTTCAGGTTCTCGAGCTTGCTGGAAATGCAGCCAGAGACAACAAGAAAACCCGAAT
TGTGCCACGTCATATCCAGCTTGCTGTGAGGAACGACGAAGAACTGAGCAAACTACTTGG
AGATGTAACGATTGCCAATGGAGGTGTGATGCCCAACATCCACAACCTCCTCCTCCCCAA
GAAAGCCGGAGGCTCCTCAAAGGTTTCCGGCGGTGATGATGATTAGATCCAGATCAATTA
GTTTAGATTCTGAAAGCTGGCGAGAAATGCATCCCGGTTCCTTGTGTGTTAATGCGGTTC
TGAGATGGAACAGGTCTTGAATTTTAGTTTTGATTGATGTCATTAGTTTCTTGAGATTAG
GGTTTGAAGAAGATGAAGAAAAACAAGTGTTTCAAATGTCTTTTGTGGGATTGTAGTTTG
TTCACGGTGTTTAGTTTAGTAGGTAGTCTAGGCTTCTTAGTTTAATGTGAATATAATCTA
ATCATCAATATCTGTTACTTGGTTAATAGAAGAGTTGTGACTTTTTTTTTTCATTAATGA
AATTAATGCTATATTTCAATTTCAATTTGTGTATTTTCTTGGGTTGGATCTTAATCTTGA
TGATTGGTTTTGTTGTTTGTTCGGGTTAACATGTGTATTAATTGAAGCTTGTTACTTTTG
CATAATGAATGCTTATTTAATGTAATAGTTGACTGTTTTATTTGTAATTATATGCATTGT
AATATTTTAAAAGTGTGTTTTTACTTTATTTGTTAACAAAATAAAAATTCTTATTATGAC
AAGTGTGAAGGTGATTAATGCTTGTGCTGGTTAAAGTTTTGGTGATGTATTTTTGTGAAA
ATTTGTTGCCATTTGGAAGGGGGTAGTATTTAGATGTGTGTGTTATATGACTACTAAAAC
AGATGTAGAATCCTATGTAGTATGTGATGTGTGTTGTGAATTTGTAGGATTTCATGATTT
GGATTGTAAAAAGACGTTGGAAGTGAGATTGATGTGATGTTGTTGGGATTCAGAGTCTTG
TTCTGGTTTTTTATGTTGCAGGTTGAAATTGTAGGCCAAAACCCTAAAAGTGAACCCCCC
AAAAGCCATTTTTTCATGCAACTAACCAACATGTAAGTGCAAAGGCCCGAAGGGCATAAT
GAAACCAACATTTGTGGCAAAATCAAAGAACCCTTTTAGCTGAAGGACCTAGACATGCAT
GTTAAGCTTAGCTCAGTTTGTGTTGCTATAATCTATGCTATAACATCCTTGGGAATGATG
TTGGTTCATATTCGTGTTAATTGGTACTATTTTTCTATTTTGTATGTCTATGTTGTATTT
AAATTATTTTGACATCGTTTTTAATATTAAACGAAAACGGTGTATTAAAATGTTGTTTTG
GCTAATCCCAACTGATGAGCCTCAGTGATCATTTTAAGACTTTGATACTTGTCATGGTTC
AATGGAAAATCAGCTTGTCATAATTCATTTTTAAAATTTTTATTGATGAAAATAGACATT
CATATACATAATCTAATGATCAATTGAATTTATATGTCCTTGTTAAAAAATAAAGCATCC
AAAATGGATAATATAACATCCTTGTTAATAATCTGTAATATTTCATATCTGGTCCTTGTG
TTTGTTTCTATTTTAGATACAAAAACATTAGTTAAAAAAAGGAATTATCTTTTCAAAACT
ACTAATAATTATCACTAATTTATGAAAGGTTTTTTCTCCATGTATAATTAACCTGTCATA
ACAGATCCTTAATTACTCCACTAATTACCCACCCCCTGAAAGCCTCATTTTATATCCCTA
AAATGCATTCTTTAAAATTAAAATGCTTTTTTTGCCCCTTTTCTTTTCTACACTATTTTT
TCATTTCAAACCGAACAAAA
>GhFH27
ATCTCTCCTCCACTATCAAAATCTCATAACCACCACCATAAACACCATTTTTTTCCTTTT
CAACAACCATACCCAAAGCCTCTCCAACCCAAATCCCTGTTAATCAATGAAAATAAAAAT
AGGTTGAAAGAAAAAAGAGAATAGAATAAGCCAGAAAAGAGTAGAAAGAAGAGGAAAAAT
CAAAGGAGAAAAATTATAAAAAGTAAAGAAACCATTAAAAGGAGACTCGTCTAATAGAAT
TGGAGCCTCCAATGGTTTTCTTCCAAATCCATATGGTGGGTTCAATGCCAAGACCGAGAA
GGACAATATACTTTGGAACTGTGGCAATTGAACGGTAGGAGAAGGAGATCGAAAAACATT
ACCTCCTAATTTCAAGGTGAGATTTGAAGAGTTTATGGCCTATTCACACAAAACTAACAT
GAGATTTAAGACAAGAAGTGAGGAGAGTTTTGGTGTGCCTGGTAGGGGTGAGCATTCGAT
CGAATCGAATCGAAAATTTTCGAGTTAATCGAGTTTTCGAATCTCATTTTATCATCCTAA
CTTTATTTGAAGTTTTCTCGAATCGAGTCGTGAGATGAAATTCGAATCGAATAGAATATA
TTTGTTCAAGTTAAATTTTAAAAAATAATTTTGGGTCCTTATAACCATTGTCACCCATCG
TAATAAAATTTGTTCACCTTAATCAAAATTTTTATTAACTTTCATCACTTCATAATTTAT
TTATTAATTTTTTTATATATTGGTTAGCTTCTTTGCTTGCTTAGTTGTTTCAATTATCTT
CAGATTCTTGTCACTATGTATTTTAGAATTAAAAAATATATTAAATGTAAAAATATGATT
TTTTAATAAAAGTTATTTTAAAAATAAAATGTGAAATCGATACCAATATAAAATTTTAAC
ACGAATATTTTATGGCATAATTAATAATTCAATTTTAATATAAATATTCAATATGACTAA
ACAATTCAATAATATAAAAAATATAAAATGTGAAATTTAATTTAATAATATAAATAGTAG
ATATAAATAAAATTATTACTATTTATGTTTAGTGATTTTTTTTGGATATTTTTTATTTTT
TATTTGAGAGTAAAAGGTGAGAAGTAAAAGTTTAGGAGAAAAATAAAAAGTTTTGGGGAA
TAAAAGTTTGAGGGAAAGTAAATAAGGGGGAGTAAAATTTTGGAGGGAAAATATTAAAAA
AAATTGGAGGGGGGAGGGTTTGGGATAGATGGGAGGTGAGATGGAAAGGGAATAAAAGTT
TTAGGGGAAAAGTGGGAGGGAGTAAAAATTTTGGGGGAAAATAAAAGGTTTTGAGGGTTT
TTGGGAGTAAAATTTTGAGAAAAAATAAATGGGAGAGTAAAATTTTGGTGAGAAATGAAT
TTTGGGTAGATTGGGGGGTTGGGAGGGGAGGGGAGGGGAGTAAAAGTTTTTGGGGAAAGT
GGGAAGGAGTAAAAGTTTTGAGGGGAAAAGTAAAAAAGTTTGAGAGTTTGGGGTAAAAAT
GTAAAATATTATAGTTTGATATTCGAATTATTCGAATTATTCGAGTTATTCGAATTCGAA
AATTCAACTCGATTCGAACTCGAAATTTGAAAAAAAAAATTCTAGTTGATTCGAATAACT
CGATTCGTTTAACTCGAAATTCAAATTTTTTTTCGATTTTTTCGAGTCGAATCGAGTTTT
GCTCACCCTTAGTGCCTAGTTGCCAAAGTAGACATCGATGGCAGCAAGTTGGAAAGGACA
TTTTTGTTTGAGAAGAAGAAAAACCTTTTTATTTTATTAAGAAATTTTTTTGGAGAGGTG
AAATCAAATGGTAATAGGCATGCTTAAAATGAGAAAAAAATTTGGTGTACAAAATGACAA
CTTCTAAAAGTTGGGGAAGCATTTTTGTAGTTTACCCATACTTTTAAGGAACAAACTGCA
ATTTTGAAAAGGAGCGGGGGGGGGGGGATCGTAAGCATTTAGAAGGAAGAGACAATGGAG
AGTAAAAATAAATCGTCAAG
