# Supplementary material for: Genome-wide identification and characterization of FORMIN gene family in cotton (Gossypium hirsutum L.) and their expression profiles in response to multiple abiotic stress treatments
Source: PLoS One. 2025 Mar 3;20(3):e0319176. doi: 10.1371/journal.pone.0319176 (PMC11875364; doi:10.1371/journal.pone.0319176)
Supplement: S8 data — (XLSX) [file pone.0319176.s008.xlsx]

## Sheet: Sheet1
S8 Data. The predicted cis-acting regulatory elements of the upstream promoter region (2.0 kb genomic sequences) of GhFH gene family member.
Term	Function	Group	GhFH1	GhFH2	GhFH3	GhFH4	GhFH5	GhFH6	GhFH7	GhFH8	GhFH9	GhFH10	GhFH11	GhFH12	GhFH13	GhFH14	GhFH15	GhFH16	GhFH17	GhFH18	GhFH19	GhFH20	GhFH21	GhFH22	GhFH23	GhFH24	GhFH25	GhFH26	GhFH27	GhFH28	GhFH29	GhFH30	GhFH31	GhFH32	GhFH33	GhFH34	GhFH35	GhFH36	GhFH37	GhFH38	GhFH39	GhFH40	GhFH41	GhFH42	GhFH43	GhFH44	GhFH45	GhFH46
3-AF1 binding site	light responsive element	Light responsiveness	0	0	0	0	0	0	0	0	0	0	0	0	0	0	0	0	0	0	0	0	0	0	0	0	0	0	0	0	1	1	0	0	0	0	0	0	0	0	0	0	0	0	0	0	0	0
AAAC-motif	light responsive element		0	0	0	0	0	0	0	0	0	0	0	0	0	0	0	0	0	0	0	0	0	0	0	0	0	0	0	0	0	0	0	0	0	0	0	0	0	0	0	0	0	0	0	0	0	0
ACA-motif	part of a light responsive module		0	0	0	0	0	0	0	0	0	0	0	0	0	0	0	0	0	0	0	0	0	0	0	0	0	0	0	0	0	0	0	0	0	0	2	0	0	0	0	0	0	0	0	0	0	0
ACE	part of a light responsive element		0	0	0	0	0	0	1	0	0	0	0	0	0	0	0	1	0	0	0	0	0	0	1	0	0	0	0	0	0	0	0	0	0	0	2	0	1	1	1	0	0	0	0	1	1	0
AE-box	part of a light response element		1	0	2	0	3	0	1	0	1	0	0	1	2	0	1	0	0	0	0	0	2	1	0	0	0	0	0	0	0	1	0	0	0	0	0	0	0	0	1	1	0	0	0	0	0	0
AT1-motif	part of a light responsive element		0	3	0	0	0	0	0	0	0	0	1	0	0	0	1	0	1	0	0	1	0	0	0	0	0	0	0	0	0	0	0	0	0	1	0	0	0	1	0	0	0	0	0	0	0	0
ATC-motif	part of a light responsive element		0	0	0	0	0	0	0	0	0	0	0	1	0	0	1	0	0	0	0	0	0	0	0	0	0	0	0	0	0	0	0	0	1	0	0	0	0	0	0	0	0	0	0	0	1	1
ATCT-motif	part of a light responsive element		1	1	0	0	0	0	0	0	0	1	1	1	1	0	0	0	0	1	0	0	0	0	0	0	0	0	0	0	0	0	0	0	11	3	1	3	1	7	1	3	6	8	8	3	4	5
Box 4	part of a light responsive element		8	8	2	2	3	2	10	2	4	13	6	2	3	0	6	8	14	7	6	6	5	0	1	0	0	0	2	0	1	0	1	4	0	0	0	0	0	0	0	0	0	0	1	0	0	0
Box II	part of a light responsive element		0	0	0	0	0	0	0	0	0	0	0	0	0	0	0	0	1	0	0	1	0	0	1	0	0	0	0	0	0	0	0	0	0	0	0	0	0	0	0	0	0	0	0	0	0	0
CAG-motif	part of a light responsive element		0	0	0	0	0	0	0	0	0	0	0	0	0	0	0	0	0	0	0	0	0	0	0	0	0	0	0	0	0	0	0	0	1	0	0	1	0	0	0	1	0	0	0	0	0	0
chs-CMA1a	part of a light responsive element		2	1	0	0	0	0	0	0	0	1	0	3	0	0	1	0	0	1	0	0	0	0	0	0	0	0	0	0	0	0	0	0	0	0	0	0	0	0	0	0	0	0	0	0	0	0
chs-CMA2a	light responsive element		0	0	0	0	0	0	0	0	0	0	0	0	0	1	0	0	0	0	0	0	0	0	1	1	0	1	0	0	0	0	1	0	0	0	0	0	0	0	0	0	0	0	0	0	0	0
chs-Unit 1 m1	part of a light responsive element		0	0	0	0	0	0	0	0	0	0	0	0	0	0	0	0	0	0	0	0	0	0	0	0	0	0	0	0	0	0	0	0	0	0	0	1	0	0	1	0	0	0	0	0	0	0
GA-motif	part of a light responsive element		0	1	1	2	0	0	1	2	2	1	0	0	0	0	0	0	0	1	0	1	0	0	0	1	0	0	0	0	0	0	0	0	0	0	0	0	0	0	0	0	0	0	0	0	0	0
Gap-box	part of a light responsive element		0	0	0	0	0	0	0	0	0	0	0	0	0	0	0	0	0	1	0	0	0	0	0	0	0	0	0	0	0	0	0	0	1	1	1	0	0	1	2	0	0	0	1	0	0	0
GATA-motif	part of a light responsive element		2	1	0	0	0	0	1	1	2	2	0	0	1	1	1	1	0	1	0	1	0	3	0	1	0	0	0	0	0	0	3	0	0	0	0	0	0	0	0	0	0	0	0	0	0	0
GATT-motif	part of a light responsive element		0	0	0	0	0	0	0	0	0	0	0	0	0	0	0	0	0	0	0	0	0	0	0	0	0	0	0	0	0	0	0	0	1	0	0	0	0	0	1	1	0	1	1	0	1	2
G-Box	light responsive element		1	1	0	1	0	0	1	1	0	0	1	1	0	1	0	0	1	0	0	1	0	0	4	2	0	2	0	0	2	1	0	0	0	2	1	1	0	0	4	0	1	0	4	1	1	0
G-box	part of a light responsive element		0	1	2	0	1	0	2	0	0	0	1	3	0	0	0	1	1	0	2	4	0	1	4	1	0	0	1	0	3	4	4	0	16	0	2	2	0	3	2	2	5	1	1	2	5	0
GT1-motif	part of a light responsive element		2	0	2	0	2	0	1	1	1	21	1	0	1	0	1	1	2	4	1	2	1	1	0	0	0	1	0	0	1	0	3	0	0	0	0	0	0	0	0	0	0	0	0	0	0	0
GTGGC-motif	part of gapA in (gapA-CMA1) involved with light responsiveness		0	0	0	0	0	0	0	0	0	0	0	0	0	0	0	0	0	0	0	0	0	0	0	0	0	0	0	0	0	0	0	0	0	0	0	0	1	0	0	0	0	0	0	0	0	0
I-box	cis-acting element involved in light responsiveness		0	0	2	0	0	0	2	0	0	0	2	0	0	3	0	1	0	0	0	0	0	3	2	0	0	1	0	1	2	0	1	0	0	0	0	0	0	0	0	0	0	0	0	0	0	0
LAMP-element	part of a module for light response		1	0	0	0	0	0	0	0	0	0	0	1	0	0	0	0	0	0	0	0	0	0	1	0	0	1	0	0	0	0	0	0	0	0	0	0	0	0	0	0	0	0	0	0	0	0
L-box	part of a conserved DNA module involved in light responsiveness		0	0	0	0	0	0	0	0	0	0	0	0	0	0	0	0	0	0	0	0	0	0	0	0	0	0	0	0	0	0	0	0	0	0	0	0	0	0	0	0	0	0	0	0	0	0
LS7	part of a conserved DNA module involved in light responsiveness		0	0	0	0	0	0	0	0	0	0	0	0	0	0	0	0	0	0	0	0	0	0	0	0	0	0	0	0	0	0	0	0	0	0	0	0	1	1	0	0	1	0	0	0	0	0
MRE	part of a conserved DNA module involved in light responsiveness		0	0	0	0	2	0	0	1	1	0	0	1	0	0	1	1	1	1	0	0	0	0	0	0	0	0	0	0	0	1	1	0	0	1	0	0	0	0	0	1	0	0	0	0	0	0
Sp1	cis-acting regulatory element involved in light responsiveness		0	1	0	0	1	0	0	0	1	0	0	0	0	0	0	0	0	0	0	0	0	0	1	0	0	0	0	0	0	1	0	0	0	0	0	0	0	0	1	0	0	0	0	0	0	0
TCCC-motif	cis-acting regulatory element involved in light responsiveness		0	0	1	0	0	0	0	0	0	0	0	0	0	1	1	0	0	0	0	0	0	0	1	0	0	0	0	0	0	0	1	0	2	1	0	0	0	1	0	0	1	1	0	0	0	0
TCT-motif	MYB binding site involved in light responsiveness		0	0	2	0	0	0	2	2	1	2	1	0	1	0	0	2	0	0	2	0	0	2	1	2	0	1	0	0	0	0	1	0	0	0	0	0	0	0	0	0	0	0	0	0	0	0
4cl-CMA1c	light responsive element		0	0	0	0	0	0	0	0	0	0	0	0	0	0	0	0	0	0	0	0	0	0	0	0	0	0	0	0	0	0	0	0	0	0	0	0	0	0	1	0	0	0	0	0	0	0
3-AF3 binding site	part of a conserved DNA module array (CMA3)	Tissue-specific expression	0	0	0	0	0	0	0	0	0	0	0	0	0	0	0	0	0	0	0	0	0	0	0	0	0	0	0	0	0	0	0	0	0	0	0	1	0	0	0	0	0	0	0	0	0	0
A-box	cis-acting regulatory element		0	0	0	0	0	0	0	0	0	0	0	0	0	0	0	0	0	0	0	0	0	1	0	0	0	0	0	0	1	1	0	0	1	2	2	4	4	0	1	1	1	2	1	2	4	2
ARE	cis-acting regulatory element essential for the anaerobic induction		2	1	2	3	4	2	2	3	3	0	1	2	3	1	1	1	2	1	2	3	2	2	1	2	2	1	2	3	2	0	5	2	0	0	0	1	1	0	0	0	0	1	0	0	0	0
AT-rich element	binding site of AT-rich DNA binding protein (ATBP-1)		0	0	0	0	0	0	0	0	0	0	0	0	0	1	0	1	0	0	0	0	0	0	0	0	0	1	0	0	0	0	0	0	0	1	0	0	0	0	0	0	0	0	0	0	0	0
AT-rich sequence	element for maximal elicitor-mediated activation (2copies)		0	0	0	0	0	0	0	0	0	0	0	0	0	0	0	0	0	0	0	0	0	0	0	0	0	0	0	0	0	0	0	0	0	0	0	0	0	0	0	0	0	0	0	0	0	0
Box II -like sequence	cis-acting regulatory element		0	0	0	0	0	0	0	0	0	0	0	0	0	0	0	0	0	0	0	0	0	1	0	0	0	0	0	0	0	0	0	0	0	0	1	0	1	0	0	0	1	0	0	0	0	0
CAT-box	cis-acting regulatory element related to meristem expression		0	1	1	0	0	0	0	0	0	0	0	0	1	1	0	0	1	0	0	0	0	1	1	0	0	1	0	0	4	4	5	1	0	0	0	0	0	2	0	1	0	0	0	0	0	1
CCAAT-box	MYBHv1 binding site		0	0	0	0	0	0	0	0	0	0	0	0	1	0	0	0	0	0	0	0	0	2	0	0	0	0	0	0	0	0	1	0	0	0	0	1	3	0	0	0	0	0	1	0	0	0
circadian	cis-acting regulatory element involved in circadian control		1	0	0	0	0	0	0	0	0	0	0	0	0	0	0	0	0	0	0	1	0	1	0	0	0	0	0	0	1	0	0	0	0	0	0	0	0	0	0	0	0	0	0	0	0	0
GCN4_motif	cis-regulatory element involved in endosperm expression		0	0	0	0	0	0	0	1	0	0	0	0	0	0	0	0	0	0	0	0	0	0	0	0	0	0	0	0	0	0	0	0	0	0	0	0	0	1	0	0	0	0	0	0	0	0
HD-Zip 1	element involved in differentiation of the palisade mesophyll cells		0	0	0	0	0	0	1	0	0	0	0	0	0	0	1	0	0	0	1	0	0	0	0	0	0	0	0	0	0	0	0	0	0	0	0	0	0	0	0	0	0	1	0	0	0	0
HD-Zip 3	protein binding site		0	0	0	0	0	0	0	0	0	0	0	0	0	0	0	0	0	0	0	0	0	0	1	0	0	0	0	0	0	0	0	0	1	0	0	0	0	1	0	0	0	0	0	0	0	0
MBSI	MYB binding site involved in flavonoid biosynthetic genes regulation		0	0	1	0	0	0	0	0	0	1	0	0	0	0	0	0	0	0	0	0	0	0	0	0	0	0	0	0	0	0	0	0	0	0	0	0	0	0	0	0	0	0	0	0	0	0
motif I	cis-acting regulatory element root specific		0	0	0	0	0	0	0	0	0	1	0	0	0	0	0	0	0	0	0	0	0	0	0	0	0	0	0	0	0	0	0	0	1	0	0	0	0	0	0	0	0	0	0	0	0	0
MSA-like	cis-acting element involved in cell cycle regulation		0	0	0	0	0	1	0	0	0	0	0	0	0	0	0	0	0	0	0	0	0	0	0	0	0	0	0	0	0	0	0	0	0	0	0	0	0	0	0	0	0	0	0	0	0	0
NON-box	cis-acting regulatory element related to meristem specific activation		0	0	0	0	0	0	0	0	0	0	0	0	0	0	0	0	0	0	0	0	0	0	0	0	0	0	0	0	0	0	0	0	0	1	0	0	1	0	0	2	0	0	0	0	0	1
O2-site	cis-acting regulatory element involved in zein metabolism regulation		2	1	0	0	0	0	0	1	1	0	0	0	0	1	0	1	0	0	3	0	0	1	0	1	0	0	0	0	1	3	1	0	0	0	0	0	0	0	0	0	0	0	0	0	0	0
RY-element	cis-acting regulatory element involved in seed-specific regulation		0	0	0	0	0	0	0	0	0	0	0	0	0	0	0	0	1	0	0	0	0	0	0	0	0	0	0	0	0	0	0	0	0	1	0	0	0	0	0	0	0	1	2	0	0	2
P-box	gibberellin-responsive element	Phytohormone responsiveness	0	0	1	0	0	0	0	0	0	0	0	0	0	0	0	0	0	0	3	1	0	2	2	1	0	0	0	0	2	2	1	0	0	1	1	0	0	1	0	0	0	0	0	0	1	2
TGA-element	auxin-responsive element		0	0	1	0	0	0	0	0	0	0	0	1	0	2	0	0	0	0	1	0	0	1	0	0	0	1	0	0	0	0	0	0	1	2	1	0	0	0	3	1	1	2	4	0	1	2
ABRE	cis-acting element involved in the abscisic acid responsiveness		1	1	1	1	2	0	3	1	0	1	2	4	0	1	0	0	2	0	3	5	0	1	9	1	0	2	0	0	3	4	3	0	0	0	0	0	1	0	0	1	0	0	0	0	0	0
AuxRR-core	cis-acting regulatory element involved in auxin responsiveness		0	0	0	0	0	0	0	0	0	0	0	0	0	0	0	0	0	0	0	0	0	0	2	0	0	0	0	0	0	1	0	0	0	2	1	0	2	0	0	0	0	1	3	0	1	2
CGTCA-motif	cis-acting regulatory element involved in the MeJA-responsiveness		1	0	0	1	0	0	2	0	0	0	3	0	2	4	0	2	0	0	0	2	0	2	0	5	0	1	1	1	2	1	2	0	1	1	0	0	0	0	1	1	0	0	0	0	0	1
GARE-motif	gibberellin-responsive element		0	0	0	0	0	0	0	1	1	0	0	0	0	0	1	0	0	0	0	0	0	1	0	1	0	1	0	0	0	0	1	0	0	0	0	0	0	0	1	0	0	0	0	0	0	0
GC-motif	enhancer-like element involved in anoxic specific inducibility		0	0	0	0	0	0	0	0	0	0	0	0	0	1	0	0	0	0	0	0	0	0	1	1	0	0	1	0	0	0	0	0	0	0	0	0	0	0	0	0	0	0	0	0	0	1
TATC-box	cis-acting element involved in gibberellin-responsiveness		0	0	2	0	0	0	0	0	0	0	0	0	0	0	1	0	0	0	0	0	0	1	0	1	0	1	1	0	1	1	1	0	1	1	0	0	0	0	0	1	4	1	0	0	0	1
TCA-element	cis-acting element involved in salicylic acid responsiveness		1	0	1	0	1	0	0	1	1	1	0	0	0	2	0	1	4	0	0	0	0	2	2	1	0	1	1	1	1	1	1	0	0	0	0	0	0	0	0	0	0	0	0	0	0	0
TGA-box	part of an auxin-responsive element		0	0	0	0	0	0	0	0	0	0	1	0	0	0	0	0	0	0	0	0	0	0	0	0	0	0	0	0	0	0	0	0	0	2	1	0	2	0	0	0	0	1	3	0	1	2
TGACG-motif	cis-acting regulatory element involved in the MeJA-responsiveness		1	0	0	0	0	0	2	0	0	0	3	0	2	4	0	2	0	0	0	2	0	2	0	5	0	1	1	1	2	1	2	0	0	0	0	0	0	0	0	0	0	0	0	0	0	0
DRE core	cis-acting element involved in dehydration, low-temp, salt stresses	Stress responsiveness	0	0	0	0	0	0	0	0	0	0	0	0	0	0	0	0	0	0	0	0	0	0	0	0	0	0	0	0	0	0	0	0	3	1	3	2	0	0	1	0	0	1	0	1	0	0
LTR	cis-acting element involved in low-temperature responsiveness		0	0	0	0	0	0	1	0	0	0	0	0	0	0	0	2	2	0	0	0	1	3	3	4	0	0	0	0	2	0	1	0	1	0	4	0	1	2	2	0	1	1	1	0	1	1
MBS	MYB binding site involved in drought-inducibility		0	0	0	0	0	0	0	1	1	0	0	0	0	0	1	0	0	0	1	1	0	1	7	2	0	1	0	0	4	3	4	0	1	1	0	0	0	1	1	0	1	1	1	0	0	1
TC-rich repeats	cis-acting element involved in defense and stress responsiveness		0	0	0	0	0	1	1	0	2	2	0	0	0	0	0	0	1	0	3	1	0	1	2	0	0	1	1	1	0	0	3	0	2	2	0	0	0	0	0	0	1	0	0	0	0	0
WUN-motif	wound-responsive element		0	0	0	0	0	0	1	0	0	0	0	0	0	0	0	0	0	0	0	0	0	0	0	0	0	0	0	0	0	0	3	0	0	0	0	0	0	0	0	0	0	0	0	0	0	0
