# Supplementary material for: Genome-wide identification and characterization of FORMIN gene family in cotton (Gossypium hirsutum L.) and their expression profiles in response to multiple abiotic stress treatments
Source: PLoS One. 2025 Mar 3;20(3):e0319176. doi: 10.1371/journal.pone.0319176 (PMC11875364; doi:10.1371/journal.pone.0319176)
Supplement: S9 Data — (XLSX) [file pone.0319176.s009.xlsx]

## Sheet: Sheet1
S9 Data. Time of gene duplication estimated for different paralogous pairs of GhFH genes based on Ka and Ks values.
Gene pair	Ka	Ks	Ka/Ks	Time(MYA)	Duplication
GhFH2-GhFH26	0.0141638	0.02099	0.67479	1.59984	Segmental
GhFH19-GhFH42	0.00954582	0.0569429	0.167639	4.34016	Tandem
GhFH21-GhFH44	0.0152497	0.0403397	0.378032	3.07467	Tandem
GhFH17-GhFH41	0.0103361	0.0334317	0.30917	2.54815	Tandem
GhFH39-GhFH16	0.00909102	0.0464305	0.195798	3.53891	Tandem
GhFH13-GhFH36	0.0172596	0.0494361	0.349129	3.768	Tandem
GhFH1-GhFH24	0.0133432	0.0681055	0.19592	5.19097	Tandem
GhFH37-GhFH14	0.0128974	0.0319651	0.403484	2.43636	Tandem
GhFH15-GhFH32	0.170648	0.688868	0.247722	52.5052	Segmental
GhFH4-GhFH8	0.00577481	0.0107916	0.535123	0.822527	Segmental
GhFH10-GhFH33	0.0158305	0.0752392	0.210402	5.7347	Tandem
GhFH22-GhFH45	0.00882705	0.0410541	0.21501	3.12912	Tandem
GhFH3-GhFH29	0.0340702	0.0696052	0.489478	5.30527	Segmental
GhFH46-GhFH23	0.00968897	0.0468806	0.206673	3.57322	Tandem
GhFH27-GhFH6	0.00810381	0.0156855	0.516644	1.19554	Segmental
GhFH12-GhFH35	0.0946012	0.0886207	1.06748	6.75463	Tandem
GhFH11-GhFH34	0.00574615	0.0353444	0.162576	2.69393	Tandem
GhFH28-GhFH5	0.0219192	0.0371112	0.590635	2.8286	Tandem
GhFH7-GhFH31	0.0340489	0.0631888	0.538844	4.81622	Tandem
GhFH20-GhFH43	0.0266388	0.083155	0.320351	6.33804	Tandem
