# Supplementary material for: Genome-wide identification and characterization of FORMIN gene family in cotton (Gossypium hirsutum L.) and their expression profiles in response to multiple abiotic stress treatments
Source: PLoS One. 2025 Mar 3;20(3):e0319176. doi: 10.1371/journal.pone.0319176 (PMC11875364; doi:10.1371/journal.pone.0319176)
Supplement: S10 Data — (XLSX) [file pone.0319176.s010.xlsx]

## Sheet: Sheet1
S10 Data. The details GO analysis of the predicted GhFH genes was performed using the Plant Transcription Factor Database (Plant TFDB, http://planttfdb.cbi.pku.edu.cn//).
GO.ID	Term	Annotated	Count	Expected	p-value	q-value	Aspect	Genes	Origin input
GO:0030838	positive regulation of actin filament polymerization	22	3	0	4.1e-10	5.759e-07	P	Gh_A08G0170, Gh_D02G1701, Gh_D11G1488	GH_A08G0170, GH_D02G1701, GH_D11G1488
GO:0045010	actin nucleation	22	3	0	4.1e-10	5.759e-07	P	Gh_A08G0170, Gh_D02G1701, Gh_D11G1488	GH_A08G0170, GH_D02G1701, GH_D11G1488
GO:0032273	positive regulation of protein polymerization	24	3	0	5.4e-10	5.759e-07	P	Gh_A08G0170, Gh_D02G1701, Gh_D11G1488	GH_A08G0170, GH_D02G1701, GH_D11G1488
GO:0031334	positive regulation of protein complex assembly	25	3	0	6.1e-10	5.759e-07	P	Gh_A08G0170, Gh_D02G1701, Gh_D11G1488	GH_A08G0170, GH_D02G1701, GH_D11G1488
GO:0051495	positive regulation of cytoskeleton organization	25	3	0	6.1e-10	5.759e-07	P	Gh_A08G0170, Gh_D02G1701, Gh_D11G1488	GH_A08G0170, GH_D02G1701, GH_D11G1488
GO:0030833	regulation of actin filament polymerization	32	3	0	1.3e-09	5.759e-07	P	Gh_A08G0170, Gh_D02G1701, Gh_D11G1488	GH_A08G0170, GH_D02G1701, GH_D11G1488
GO:0044089	positive regulation of cellular component biogenesis	32	3	0	1.3e-09	5.759e-07	P	Gh_A08G0170, Gh_D02G1701, Gh_D11G1488	GH_A08G0170, GH_D02G1701, GH_D11G1488
GO:0030041	actin filament polymerization	33	3	0	1.5e-09	5.759e-07	P	Gh_A08G0170, Gh_D02G1701, Gh_D11G1488	GH_A08G0170, GH_D02G1701, GH_D11G1488
GO:0008064	regulation of actin polymerization or depolymerization	34	3	0	1.6e-09	5.759e-07	P	Gh_A08G0170, Gh_D02G1701, Gh_D11G1488	GH_A08G0170, GH_D02G1701, GH_D11G1488
GO:0030832	regulation of actin filament length	34	3	0	1.6e-09	5.759e-07	P	Gh_A08G0170, Gh_D02G1701, Gh_D11G1488	GH_A08G0170, GH_D02G1701, GH_D11G1488
GO:0032271	regulation of protein polymerization	34	3	0	1.6e-09	5.759e-07	P	Gh_A08G0170, Gh_D02G1701, Gh_D11G1488	GH_A08G0170, GH_D02G1701, GH_D11G1488
GO:0032956	regulation of actin cytoskeleton organization	35	3	0	1.7e-09	5.759e-07	P	Gh_A08G0170, Gh_D02G1701, Gh_D11G1488	GH_A08G0170, GH_D02G1701, GH_D11G1488
GO:0032970	regulation of actin filament-based process	35	3	0	1.7e-09	5.759e-07	P	Gh_A08G0170, Gh_D02G1701, Gh_D11G1488	GH_A08G0170, GH_D02G1701, GH_D11G1488
GO:0043254	regulation of protein complex assembly	35	3	0	1.7e-09	5.759e-07	P	Gh_A08G0170, Gh_D02G1701, Gh_D11G1488	GH_A08G0170, GH_D02G1701, GH_D11G1488
GO:0008154	actin polymerization or depolymerization	38	3	0	2.2e-09	6.956e-07	P	Gh_A08G0170, Gh_D02G1701, Gh_D11G1488	GH_A08G0170, GH_D02G1701, GH_D11G1488
GO:0051493	regulation of cytoskeleton organization	41	3	0	2.8e-09	8.3e-07	P	Gh_A08G0170, Gh_D02G1701, Gh_D11G1488	GH_A08G0170, GH_D02G1701, GH_D11G1488
GO:0010638	positive regulation of organelle organization	45	3	0	3.8e-09	1.06e-06	P	Gh_A08G0170, Gh_D02G1701, Gh_D11G1488	GH_A08G0170, GH_D02G1701, GH_D11G1488
GO:0051258	protein polymerization	56	3	0.01	7.4e-09	1.945e-06	P	Gh_A08G0170, Gh_D02G1701, Gh_D11G1488	GH_A08G0170, GH_D02G1701, GH_D11G1488
GO:0032535	regulation of cellular component size	58	3	0.01	8.2e-09	1.945e-06	P	Gh_A08G0170, Gh_D02G1701, Gh_D11G1488	GH_A08G0170, GH_D02G1701, GH_D11G1488
GO:0090066	regulation of anatomical structure size	58	3	0.01	8.2e-09	1.945e-06	P	Gh_A08G0170, Gh_D02G1701, Gh_D11G1488	GH_A08G0170, GH_D02G1701, GH_D11G1488
GO:0007015	actin filament organization	59	3	0.01	8.7e-09	1.965e-06	P	Gh_A08G0170, Gh_D02G1701, Gh_D11G1488	GH_A08G0170, GH_D02G1701, GH_D11G1488
GO:0044087	regulation of cellular component biogenesis	64	3	0.01	1.1e-08	2.371e-06	P	Gh_A08G0170, Gh_D02G1701, Gh_D11G1488	GH_A08G0170, GH_D02G1701, GH_D11G1488
GO:0030036	actin cytoskeleton organization	69	3	0.01	1.4e-08	2.887e-06	P	Gh_A08G0170, Gh_D02G1701, Gh_D11G1488	GH_A08G0170, GH_D02G1701, GH_D11G1488
GO:0030029	actin filament-based process	71	3	0.01	1.5e-08	2.964e-06	P	Gh_A08G0170, Gh_D02G1701, Gh_D11G1488	GH_A08G0170, GH_D02G1701, GH_D11G1488
GO:0051130	positive regulation of cellular component organization	76	3	0.01	1.9e-08	3.605e-06	P	Gh_A08G0170, Gh_D02G1701, Gh_D11G1488	GH_A08G0170, GH_D02G1701, GH_D11G1488
GO:0033043	regulation of organelle organization	97	3	0.01	3.9e-08	7.115e-06	P	Gh_A08G0170, Gh_D02G1701, Gh_D11G1488	GH_A08G0170, GH_D02G1701, GH_D11G1488
GO:0051128	regulation of cellular component organization	193	3	0.02	3.1e-07	5.446e-05	P	Gh_A08G0170, Gh_D02G1701, Gh_D11G1488	GH_A08G0170, GH_D02G1701, GH_D11G1488
GO:0043623	cellular protein complex assembly	197	3	0.02	3.3e-07	5.59e-05	P	Gh_A08G0170, Gh_D02G1701, Gh_D11G1488	GH_A08G0170, GH_D02G1701, GH_D11G1488
GO:0007010	cytoskeleton organization	206	3	0.02	3.8e-07	6.215e-05	P	Gh_A08G0170, Gh_D02G1701, Gh_D11G1488	GH_A08G0170, GH_D02G1701, GH_D11G1488
GO:0034622	cellular macromolecular complex assembly	320	3	0.03	1.4e-06	0.0002213	P	Gh_A08G0170, Gh_D02G1701, Gh_D11G1488	GH_A08G0170, GH_D02G1701, GH_D11G1488
GO:0006461	protein complex assembly	353	3	0.04	1.9e-06	0.0002907	P	Gh_A08G0170, Gh_D02G1701, Gh_D11G1488	GH_A08G0170, GH_D02G1701, GH_D11G1488
GO:0070271	protein complex biogenesis	358	3	0.04	2e-06	0.0002964	P	Gh_A08G0170, Gh_D02G1701, Gh_D11G1488	GH_A08G0170, GH_D02G1701, GH_D11G1488
GO:0065003	macromolecular complex assembly	391	3	0.04	2.6e-06	0.0003737	P	Gh_A08G0170, Gh_D02G1701, Gh_D11G1488	GH_A08G0170, GH_D02G1701, GH_D11G1488
GO:0048522	positive regulation of cellular process	395	3	0.04	2.7e-06	0.0003767	P	Gh_A08G0170, Gh_D02G1701, Gh_D11G1488	GH_A08G0170, GH_D02G1701, GH_D11G1488
GO:0071822	protein complex subunit organization	456	3	0.05	4.2e-06	0.0005692	P	Gh_A08G0170, Gh_D02G1701, Gh_D11G1488	GH_A08G0170, GH_D02G1701, GH_D11G1488
GO:1902589	single-organism organelle organization	494	3	0.05	5.3e-06	0.0006983	P	Gh_A08G0170, Gh_D02G1701, Gh_D11G1488	GH_A08G0170, GH_D02G1701, GH_D11G1488
GO:0048518	positive regulation of biological process	567	3	0.06	8e-06	0.001023	P	Gh_A08G0170, Gh_D02G1701, Gh_D11G1488	GH_A08G0170, GH_D02G1701, GH_D11G1488
GO:0022607	cellular component assembly	571	3	0.06	8.2e-06	0.001023	P	Gh_A08G0170, Gh_D02G1701, Gh_D11G1488	GH_A08G0170, GH_D02G1701, GH_D11G1488
GO:0043933	macromolecular complex subunit organization	660	3	0.07	1.3e-05	0.001581	P	Gh_A08G0170, Gh_D02G1701, Gh_D11G1488	GH_A08G0170, GH_D02G1701, GH_D11G1488
GO:0065008	regulation of biological quality	833	3	0.09	2.6e-05	0.003083	P	Gh_A08G0170, Gh_D02G1701, Gh_D11G1488	GH_A08G0170, GH_D02G1701, GH_D11G1488
GO:0044085	cellular component biogenesis	945	3	0.1	3.7e-05	0.00428	P	Gh_A08G0170, Gh_D02G1701, Gh_D11G1488	GH_A08G0170, GH_D02G1701, GH_D11G1488
GO:0006996	organelle organization	1068	3	0.11	5.4e-05	0.006098	P	Gh_A08G0170, Gh_D02G1701, Gh_D11G1488	GH_A08G0170, GH_D02G1701, GH_D11G1488
GO:0016043	cellular component organization	2012	3	0.21	0.00036	0.03971	P	Gh_A08G0170, Gh_D02G1701, Gh_D11G1488	GH_A08G0170, GH_D02G1701, GH_D11G1488
GO:0071840	cellular component organization or biogenesis	2324	3	0.25	0.00056	0.05902	P	Gh_A08G0170, Gh_D02G1701, Gh_D11G1488	GH_A08G0170, GH_D02G1701, GH_D11G1488
GO:0009653	anatomical structure morphogenesis	706	2	0.07	0.00184	0.1479	P	Gh_A08G0170, Gh_D02G1701	GH_A08G0170, GH_D02G1701
GO:0050794	regulation of cellular process	4958	3	0.53	0.0054	0.4002	P	Gh_A08G0170, Gh_D02G1701, Gh_D11G1488	GH_A08G0170, GH_D02G1701, GH_D11G1488
GO:0050789	regulation of biological process	5456	3	0.58	0.0072	0.5169	P	Gh_A08G0170, Gh_D02G1701, Gh_D11G1488	GH_A08G0170, GH_D02G1701, GH_D11G1488
GO:0065007	biological regulation	5741	3	0.61	0.00839	0.5685	P	Gh_A08G0170, Gh_D02G1701, Gh_D11G1488	GH_A08G0170, GH_D02G1701, GH_D11G1488
GO:0071944	cell periphery	1972	5	0.62	2.9e-05	0.01978	C	Gh_A08G0170, Gh_D02G0085, Gh_D02G1701, Gh_D11G1488, Gh_D11G2019	GH_A08G0170, GH_D02G0085, GH_D02G1701, GH_D11G1488, GH_D11G2019
GO:0009524	phragmoplast	44	2	0.01	7.4e-05	0.02523	C	Gh_A08G0170, Gh_D11G2019	GH_A08G0170, GH_D11G2019
GO:0005886	plasma membrane	1422	4	0.45	0.00029	0.05456	C	Gh_D02G0085, Gh_D02G1701, Gh_D11G1488, Gh_D11G2019	GH_D02G0085, GH_D02G1701, GH_D11G1488, GH_D11G2019
GO:0005618	cell wall	556	3	0.17	0.0004	0.05456	C	Gh_A08G0170, Gh_D11G1488, Gh_D11G2019	GH_A08G0170, GH_D11G1488, GH_D11G2019
GO:0030312	external encapsulating structure	557	3	0.17	0.0004	0.05456	C	Gh_A08G0170, Gh_D11G1488, Gh_D11G2019	GH_A08G0170, GH_D11G1488, GH_D11G2019
GO:0005515	protein binding	10785	12	3.26	1.6e-07	0.0003766	F	Gh_A05G0485, Gh_A07G0632, Gh_A08G2019, Gh_A09G2145, Gh_A12G1631, Gh_D02G1701, Gh_D06G1024, Gh_D07G0702, Gh_D11G0352, Gh_D11G1488, Gh_D12G1774, Gh_D13G1981	GH_A05G0485, GH_A07G0632, GH_A08G2019, GH_A09G2145, GH_A12G1631, GH_D02G1701, GH_D06G1024, GH_D07G0702, GH_D11G0352, GH_D11G1488, GH_D12G1774, GH_D13G1981
GO:0051015	actin filament binding	19	2	0.01	1.4e-05	0.01648	F	Gh_D02G1701, Gh_D11G1488	GH_D02G1701, GH_D11G1488
GO:0003779	actin binding	165	2	0.05	0.0011	0.6474	F	Gh_D02G1701, Gh_D11G1488	GH_D02G1701, GH_D11G1488
GO:0032403	protein complex binding	288	2	0.09	0.0033	1	F	Gh_D02G1701, Gh_D11G1488	GH_D02G1701, GH_D11G1488
GO:0008092	cytoskeletal protein binding	430	2	0.13	0.0072	1	F	Gh_D02G1701, Gh_D11G1488	GH_D02G1701, GH_D11G1488
GO:0044877	macromolecular complex binding	441	2	0.13	0.0076	1	F	Gh_D02G1701, Gh_D11G1488	GH_D02G1701, GH_D11G1488
