# Supplementary material for: Genome-wide identification and characterization of FORMIN gene family in cotton (Gossypium hirsutum L.) and their expression profiles in response to multiple abiotic stress treatments
Source: PLoS One. 2025 Mar 3;20(3):e0319176. doi: 10.1371/journal.pone.0319176 (PMC11875364; doi:10.1371/journal.pone.0319176)
Supplement: S11 Data — (XLSX) [file pone.0319176.s011.xlsx]

## Sheet: Sheet1
S11 Data. Identified main 7 TF families associated the regulation of identified GhFH genes.
TFs	Family	GhFH1	GhFH2	GhFH3	GhFH4	GhFH5	GhFH6	GhFH7	GhFH8	GhFH9	GhFH10	GhFH11	GhFH12	GhFH13	GhFH14	GhFH15	GhFH16	GhFH17	GhFH18	GhFH19	GhFH20	GhFH21	GhFH22	GhFH23	GhFH24	GhFH25	GhFH26	GhFH27	GhFH28	GhFH29	GhFH30	GhFH31	GhFH32	GhFH33	GhFH34	GhFH35	GhFH36	GhFH37	GhFH38	GhFH39	GhFH40	GhFH41	GhFH42	GhFH43	GhFH44	GhFH45	GhFH46
Gh_D02G0430	ERF	1	0	0	0	0	0	0	0	0	0	0	0	0	0	1	0	0	0	0	1	0	0	1	0	0	0	0	0	0	1	0	1	0	0	0	1	0	1	0	0	0	0	0	0	0	1
Gh_D09G1587	ERF	1	1	0	0	1	0	1	0	0	1	1	1	1	1	1	1	1	0	1	1	1	0	1	1	0	1	0	0	0	1	1	1	1	0	1	1	1	1	1	1	1	1	1	1	0	1
Gh_A12G1267	ERF	0	1	0	0	0	0	0	0	0	0	0	0	0	1	0	1	1	0	0	1	1	0	1	0	0	1	0	0	0	0	0	0	0	0	0	0	1	0	1	1	1	0	1	0	0	1
Gh_D07G0278	ERF	1	1	0	0	1	0	1	0	0	0	1	1	1	1	1	1	1	0	0	1	1	1	1	1	0	1	0	1	1	1	1	1	1	0	1	1	1	1	1	1	1	0	1	1	1	1
Gh_D07G0277	ERF	1	1	0	0	1	0	1	0	0	0	1	1	1	1	1	1	1	0	0	1	1	1	1	1	0	1	0	1	1	1	1	1	1	0	1	1	1	1	1	1	1	0	1	1	1	1
Gh_A10G0471	ERF	1	0	0	0	0	0	0	0	0	0	0	0	0	0	1	0	0	0	0	1	0	0	1	0	0	0	0	0	0	1	0	1	0	0	0	1	0	1	0	0	0	0	0	0	0	1
Gh_D12G2688	ERF	1	0	0	0	0	0	0	0	0	0	1	0	1	1	1	1	1	0	0	1	1	0	1	0	0	0	0	0	0	1	0	1	0	0	0	1	1	1	1	0	1	0	1	1	0	1
Gh_A12G2705	ERF	1	0	0	0	0	0	0	0	0	0	1	0	1	1	1	1	1	0	0	1	1	0	1	0	0	0	0	0	0	1	0	1	0	0	0	1	1	1	1	0	1	0	1	1	0	1
Gh_A01G0650	ERF	1	0	0	0	0	0	0	0	0	0	1	1	0	1	1	1	0	0	1	1	0	0	1	0	0	0	0	0	0	0	0	1	0	0	1	0	1	1	1	0	1	0	1	0	0	1
Gh_D02G1021	ERF	1	1	0	0	0	1	1	0	0	0	1	1	1	1	1	1	1	0	0	1	1	0	1	1	0	0	0	0	0	1	1	1	0	0	1	0	1	1	1	1	1	0	1	1	0	0
Gh_A02G1737	ERF	1	1	0	0	0	0	1	0	0	0	1	1	1	1	1	1	1	0	0	1	1	0	1	1	0	0	0	0	0	1	1	0	0	0	1	0	1	1	1	1	1	0	1	1	0	1
Gh_A06G0359	ERF	1	1	0	0	0	0	0	0	0	0	0	0	0	1	0	1	1	0	0	1	1	0	1	0	0	1	0	0	0	0	0	0	0	0	0	0	1	0	1	1	1	0	1	0	0	1
Gh_D02G1817	ERF	1	0	0	0	0	0	0	0	0	0	0	0	0	1	1	1	1	0	0	1	0	0	1	0	0	0	0	0	0	1	0	1	0	0	0	1	1	1	1	0	1	0	1	0	0	1
Gh_A02G1312	ERF	1	0	0	0	0	0	0	0	0	0	0	0	0	0	1	0	0	0	0	1	0	0	1	0	0	0	0	0	0	1	0	0	0	0	0	0	0	1	0	0	0	0	0	0	0	1
Gh_D07G0308	ERF	1	1	0	0	0	0	0	0	0	0	0	0	1	1	1	1	1	0	0	1	0	0	1	0	0	1	0	0	0	1	0	1	0	0	0	1	1	1	1	0	1	0	0	0	0	1
Gh_A07G0251	ERF	1	1	0	0	0	0	0	0	0	0	0	0	1	1	1	1	1	0	0	1	0	0	1	0	0	1	0	0	0	1	0	1	0	0	0	1	1	1	1	0	1	0	0	0	0	1
Gh_D12G2134	ERF	0	0	0	0	0	0	0	0	0	0	0	0	0	0	1	0	0	0	0	1	0	0	0	0	0	0	0	0	0	1	0	0	0	0	0	0	0	1	0	0	0	0	0	0	0	1
Gh_A06G1176	ERF	0	0	0	0	0	0	0	0	0	0	0	0	0	0	1	0	0	0	0	1	0	0	0	0	0	0	0	0	0	0	0	0	0	0	0	0	0	1	0	0	0	0	0	0	0	0
Gh_D12G1660	ERF	0	0	0	0	0	0	0	0	0	0	0	0	0	0	1	0	0	0	0	1	0	0	0	0	0	0	0	0	0	1	0	0	0	0	0	0	0	1	0	0	0	0	0	0	0	0
Gh_A04G0106	ERF	0	0	0	0	0	0	0	0	0	0	0	0	0	0	1	0	0	0	0	1	0	0	0	0	0	0	0	0	0	1	0	0	0	0	0	0	0	1	0	0	0	0	0	0	0	0
Gh_D13G1555	ERF	0	0	0	0	0	0	0	0	0	0	0	0	0	0	1	0	0	0	0	1	0	0	0	0	0	0	0	0	0	1	0	0	0	0	0	0	0	1	0	0	0	0	0	0	0	1
Gh_D02G0518	ERF	0	0	0	0	0	0	0	0	0	0	0	0	0	0	1	0	0	0	0	1	0	0	0	0	0	0	0	0	0	1	0	0	0	0	0	0	0	1	0	0	0	0	0	0	0	0
Gh_D12G1411	ERF	0	0	0	0	0	0	0	0	0	0	0	0	0	0	1	0	0	0	0	1	0	0	0	0	0	0	0	0	0	1	0	0	0	0	0	0	0	1	0	0	0	0	0	0	0	0
Gh_A03G0524	ERF	0	0	0	0	0	0	0	0	0	0	0	0	0	0	1	0	0	0	0	1	0	0	0	0	0	0	0	0	0	1	0	0	0	0	0	0	0	1	0	0	0	0	0	0	0	1
Gh_A05G2194	ERF	0	1	0	0	0	0	0	0	0	0	0	0	0	1	1	1	0	0	0	1	0	0	0	0	0	1	0	0	0	0	0	0	0	0	0	0	1	1	1	1	0	0	1	0	0	0
Gh_A09G2423	ERF	0	0	0	0	0	0	0	0	0	0	0	0	0	0	0	0	0	0	0	1	0	0	0	0	0	0	0	0	0	0	0	0	0	0	0	0	0	0	0	0	0	0	1	0	0	0
Gh_D12G0959	ERF	0	0	0	0	0	0	0	0	0	0	0	0	0	0	1	0	0	0	0	1	0	0	0	0	0	0	0	0	0	1	0	0	0	0	0	0	0	0	0	0	0	0	0	0	0	0
Gh_D13G2199	ERF	0	0	0	0	0	0	0	0	0	0	0	0	0	0	0	0	0	0	0	1	0	0	0	0	0	0	0	0	0	0	0	0	0	0	0	0	0	0	0	0	0	0	0	0	0	0
Gh_D13G0483	GATA	0	0	1	0	0	0	0	0	0	0	0	0	0	0	0	0	0	0	0	0	0	0	0	0	0	0	0	0	1	0	0	1	0	0	0	0	0	0	0	0	0	0	0	0	0	0
Gh_A13G0435	GATA	0	0	1	0	0	0	0	0	0	0	0	0	0	0	0	0	0	0	0	0	0	0	0	0	0	0	0	0	1	0	0	1	0	0	0	0	0	0	0	0	0	0	0	0	0	0
Gh_A02G0514	GATA	0	0	1	0	0	0	0	0	0	0	0	0	0	0	0	0	0	0	0	0	0	0	0	0	0	0	0	0	1	0	0	1	0	0	0	0	0	0	0	0	0	0	0	0	0	0
Gh_A09G0518	GATA	0	0	0	0	0	0	1	0	0	0	0	1	0	0	0	0	0	0	0	1	1	0	0	0	0	0	0	0	0	0	1	0	0	0	1	0	0	0	0	0	0	0	1	1	0	0
Gh_D11G3076	LBD	1	0	0	0	0	0	0	0	0	0	0	0	0	0	1	0	1	0	0	1	0	0	0	0	0	0	0	0	0	0	0	1	0	0	0	0	1	0	0	0	0	1	0	0	0	0
Gh_D05G2414	LBD	1	0	0	0	0	0	0	0	0	0	0	0	1	1	1	1	1	0	0	1	0	0	0	1	0	0	0	0	0	1	0	1	0	0	0	1	1	1	1	0	1	0	1	0	0	0
Gh_D08G2456	MYB	0	0	0	0	0	0	0	0	0	0	0	0	0	1	0	1	0	0	0	0	0	0	0	0	0	0	0	0	0	0	0	0	0	0	0	0	0	0	0	0	0	0	0	0	0	0
Gh_D07G1491	MYB	0	0	0	0	0	0	0	0	0	0	0	0	0	0	0	0	0	0	0	0	0	0	1	0	1	0	0	0	0	0	0	0	0	0	1	0	0	0	0	0	0	0	0	0	0	1
Gh_A05G1857	TALE	0	0	0	0	0	0	0	0	0	0	0	0	0	0	0	0	0	0	0	1	0	0	0	0	0	0	1	0	0	0	0	0	0	0	0	0	0	0	0	0	0	0	0	0	0	0
Gh_D08G1034	E2F/DP	0	0	0	1	0	0	0	0	0	0	0	0	0	0	0	0	0	1	0	0	0	0	0	0	0	0	0	0	0	0	0	0	0	0	0	0	0	0	0	0	0	0	0	0	0	0
Gh_A05G3867	C2H2	0	1	0	0	1	0	1	0	0	0	1	0	1	1	1	0	1	0	0	1	0	1	0	0	0	1	0	0	0	1	1	1	0	0	0	1	1	1	0	0	1	0	1	0	1	0
