# Supplementary material for: Genome-wide identification and characterization of FORMIN gene family in cotton (Gossypium hirsutum L.) and their expression profiles in response to multiple abiotic stress treatments
Source: PLoS One. 2025 Mar 3;20(3):e0319176. doi: 10.1371/journal.pone.0319176 (PMC11875364; doi:10.1371/journal.pone.0319176)
Supplement: S13 Data — (XLSX) [file pone.0319176.s013.xlsx]

## Sheet: Sheet1
S13 Data. Tissue-specific expression profiles of GhFH genes retrieved from NCBI (accession number SRA: PRJNA248163).
Gene	Root	Stamen	Stem	Torus	Leaf	Petal	Pistil
GhFH1	15.32	0.21	6.77	8.05	22.94	0.2	73.44
GhFH2	1.27	0.67	2.75	0.78	0.45	5.21	0.9
GhFH3	0.02	9.03	0	0	0	0.06	0.12
GhFH4	16.22	0.49	3.47	8.75	9.81	0.8	13.62
GhFH5	0.28	0	0.3	0.19	0.34	0.11	7.15
GhFH6	0.03	0	0	0	0	0	0.15
GhFH7	1.13	0.16	1.22	3.8	3.56	0.19	4.24
GhFH8	13.22	1.02	1.12	6.81	8.61	0	2.01
GhFH9	3.95	0.31	1.34	4.81	2.99	0	4.2
GhFH10	7.73	2.48	27.78	8.79	8.89	11.23	10.34
GhFH11	2.35	1.47	5.71	4.24	3.15	2.1	5.38
GhFH12	1.49	2.05	0.98	0.75	1.68	1.6	1.48
GhFH13	0.67	0.1	0.37	2.23	2.05	0.08	4.03
GhFH14	4.78	2.75	1.78	1.99	3.67	3.38	3.39
GhFH15	10.28	0.38	5.67	3.5	10.1	0.66	8.64
GhFH16	20.1	0.43	5.49	3.42	24.33	1.77	5.4
GhFH17	9.53	0.68	4.96	4.09	9.65	2.44	5.62
GhFH18	11.08	0.62	3.82	7	9.47	0.28	7.86
GhFH19	0.39	6.55	0	0.04	0.04	0.16	0.35
GhFH20	18.88	10.31	31.52	20.95	27.69	18.5	21.29
GhFH21	0.08	0	0	0.05	0	0.04	0.45
GhFH22	1	1.12	0.12	0.04	0.25	0.25	0.6
GhFH23	1.55	2.2	0.41	0.64	1.95	0.33	3.6
GhFH24	15.63	0.33	7.59	4.92	18.71	0.71	91.74
GhFH25	4.38	1.52	0.53	3.89	3.13	1.31	2.49
GhFH26	2.69	0.85	3.91	1.13	0.98	5.04	1.41
GhFH27	0	0	0	0	0	0	0.3
GhFH28	0.14	0.06	0.09	0.32	0	0	2.68
GhFH29	0.03	8.99	0.04	0	0.04	0.17	0.13
GhFH30	5.99	2.91	9.8	9.23	7.37	9.51	6.85
GhFH31	3.68	1.39	3.18	7.41	9.33	4.21	5.04
GhFH32	2.96	0.08	2.75	0.6	11.13	0.09	2.18
GhFH33	4.88	1.48	27.78	7.88	7.04	7.06	7
GhFH34	17.87	5.3	21.25	16.54	25.01	5.75	21.92
GhFH35	0.79	1.73	0.73	0.4	0.89	0.43	1.24
GhFH36	0.02	0.04	0.03	0.46	0.43	0	2.7
GhFH37	5.45	3.86	1.64	1.85	3.96	3.95	6.28
GhFH38	10.65	0.31	3.5	2.29	9.59	0.53	6.47
GhFH39	5.24	0.71	2.31	2.05	21.33	0.91	3.83
GhFH40	0	0	0	0.69	0.16	0	0.37
GhFH41	7.62	1.12	3.42	2.18	8.45	1.91	4.52
GhFH42	0.07	7.27	0	0	0	0	0.38
GhFH43	5.72	1.68	8.92	5.12	7.97	5.91	7.04
GhFH44	0	0.11	0	0	0	0.13	0.26
GhFH45	2.35	2.33	0.21	0.17	0.56	0.73	0.66
GhFH46	0.22	0.82	0.11	0.07	0.43	0.14	0.7
