# Supplementary material for: Genome-wide identification and characterization of FORMIN gene family in cotton (Gossypium hirsutum L.) and their expression profiles in response to multiple abiotic stress treatments
Source: PLoS One. 2025 Mar 3;20(3):e0319176. doi: 10.1371/journal.pone.0319176 (PMC11875364; doi:10.1371/journal.pone.0319176)
Supplement: S14 Data — (XLSX) [file pone.0319176.s014.xlsx]

## Sheet: Sheet1
S14 Data. Expression profiles of GhFH genes under light conditions (accession number SRA: PRJNA765172).
Gene	red light	blue light	white light
GhFH1	15.86	14.2933	9.85667
GhFH2	1.54	2.04	2.53
GhFH3	0.00333333	0.0166667	0.0133333
GhFH4	6.26333	5.52333	7.56333
GhFH5	1.20667	1.74	0.71
GhFH6	0	0.03	0
GhFH7	4.56	5.44	4.89333
GhFH8	3.61	4.49667	5.28
GhFH9	0.84	1.09667	1.86333
GhFH10	10.7967	8.04667	6.95667
GhFH11	4.87667	5.58333	3.54
GhFH12	1.41	1.67333	1.54
GhFH13	4.19667	5.61	4.48667
GhFH14	3.69667	5.60333	4.49667
GhFH15	8.84	10.3167	6.83
GhFH16	12.49	12.6467	7.78667
GhFH17	13.2733	15.52	10.4667
GhFH18	3.88667	6.21333	6.19
GhFH19	0.316667	0.19	0.0433333
GhFH20	16.7067	17.8567	13.0233
GhFH21	0.373333	0.56	0.26
GhFH22	0.14	0.186667	0.0733333
GhFH23	0.423333	0.946667	0.393333
GhFH24	17.36	13.4567	9.03333
GhFH25	5.58667	4.62333	5.21667
GhFH26	2.20333	2.30333	2.71667
GhFH27	0.0133333	0	0
GhFH28	1.22	1.61	0.783333
GhFH29	0.02	0.00666667	0.0333333
GhFH30	8.92333	9.10667	10.2433
GhFH31	9.40333	9.44	8.35333
GhFH32	0.836667	1.15	0.473333
GhFH33	9.80667	6.75333	5.76333
GhFH34	11.52	11.0867	7.51
GhFH35	0.156667	0.233333	0.106667
GhFH36	1.60333	2.97333	1.64
GhFH37	2.58667	4.42333	3.22
GhFH38	8.67333	10.0967	6.72
GhFH39	4.77	5.19	4.45333
GhFH40	3.54	3.77333	2.18333
GhFH41	9.87	12.8567	8.16333
GhFH42	0.283333	0.313333	0.2
GhFH43	5.01333	5.93667	3.82667
GhFH44	0.16	0.25	0.25
GhFH45	0.47	0.646667	0.33
GhFH46	0.62	0.83	0.416667
