# Supplementary material for: Genome-wide identification and characterization of FORMIN gene family in cotton (Gossypium hirsutum L.) and their expression profiles in response to multiple abiotic stress treatments
Source: PLoS One. 2025 Mar 3;20(3):e0319176. doi: 10.1371/journal.pone.0319176 (PMC11875364; doi:10.1371/journal.pone.0319176)
Supplement: S15 Data — (XLSX) [file pone.0319176.s015.xlsx]

## Sheet: Sheet1
S15 Data. Expression profiles of GhFH genes under abiotic stress like cold, heat, salt, PEG (accession number SRA: PRJNA248163).
	Control					Cold treatments				Hot treatments				Salt treatments				PEG treatments
Gene name	0 h	1 h	3 h	6 h	12 h	1 h	3 h	6 h	12 h	1 h	3 h	6 h	12 h	1 h	3 h	6 h	12 h	1 h	3 h	6 h	12 h
GhFH1	9.06	13.24	12.12	6.44	14.06	15.39	7.38	8.47	6.29	10.64	10.69	10.85	14.94	17.16	10.91	7.89	6.65	13.45	13.96	4.6	7.64
GhFH2	1.6	0.69	0.55	0.4	0.79	0.67	0.81	1.03	1.81	0.16	0.51	0.77	1.11	0.36	0.57	1.03	0.8	0.42	0.29	0.68	0.59
GhFH3	0	0.02	0	0	0.03	0.04	0.02	0	0.07	0.06	0.03	0	0	0	0.03	0	0	0	0	0.05	0
GhFH4	0	0	0	0.62	0.44	0.33	0	0	0	0	4.46	0	0.68	0	0.66	0.58	0.95	4.81	0.73	0	0
GhFH5	0	0.34	0.25	0.64	0.41	0.26	0.13	0.55	0.22	0.54	0.08	0.26	0.39	0.22	0.38	0.19	0.3	0.3	0.21	0.34	0.25
GhFH6	0	0	0	0.06	0	0	0	0	0	0	0	0	0	0	0	0	0	0	0	0	0
GhFH7	1.69	1.8	1.56	1.58	3	1.29	1.38	2.6	0.88	1.4	2.1	2.09	2.24	1.65	1.51	2.1	2.29	1.25	1.44	1.31	1.98
GhFH8	0	0	0	1.55	0.44	0	0.16	0	0.56	0	1.41	0	0	1.09	0.33	0.58	0.95	4.81	0.83	0.4	0.32
GhFH9	0	0.49	0.38	0.63	0	0	0.91	0	0.33	0.73	0.76	0.75	2.7	0	0	0	0.75	1.93	0	0.34	0.25
GhFH10	1.6	5.12	4.08	5.7	8.48	4.65	2.93	5.14	6.46	3.87	4.62	5.3	4.9	3.44	4.06	6.02	8.64	4.92	4.13	4.99	5.65
GhFH11	3.31	5.95	3.19	2.25	7.28	4	3.27	4.51	2.27	4.2	3.68	4.91	6.43	4.88	3.7	3.99	6.57	4.59	4.92	3.14	5.91
GhFH12	0	0.68	0.48	0.47	1.3	0.61	0.24	0.97	0.71	0.73	0.37	0.87	0.9	0.5	0.6	0.55	1.81	0.8	0.79	0.57	0.84
GhFH13	1.53	7.49	4.95	4.22	5.7	4.37	3.24	4.17	2.48	4.68	5.68	7.49	9.37	7.99	7.39	7.11	3.35	7.55	9.37	5.05	3.83
GhFH14	0	0.89	0.73	1.65	1.76	0.66	0.35	0.73	1.31	1.33	0.89	2.1	4.3	1.06	0.95	0.62	1.98	0.72	1.42	0.73	1.85
GhFH15	0.91	6.21	2.6	3.29	8.14	4.23	2.46	4.09	1.56	4.54	4.18	6.69	7.75	3.73	4.3	3.6	7.36	5.09	2.56	2.51	5.53
GhFH16	2.61	7.17	5.59	5.07	8.6	9.42	5.94	7.34	4.14	6.58	4.4	4.6	6.92	7.71	5.33	5.9	5.32	7	6.28	5.77	6.45
GhFH17	3.11	4.99	2.9	4.49	6.77	6.25	3.62	5.59	2.22	4.86	4.23	3.73	7	4.5	4.18	3.54	7.31	1.78	2.33	3.08	4.73
GhFH18	5.17	1.09	1.02	3.37	1.85	0.44	0.64	0.98	1.61	0.92	2.93	2.45	5.59	1.4	0.99	1.06	3.19	0	0.8	1.63	1.37
GhFH19	0	0	0.06	0.05	0.04	0.03	0.09	0.09	0.06	0	0	0	0.04	0	0.05	0	0.15	0	0	0.04	0.05
GhFH20	1.42	6.91	4.25	7.96	14.99	8.5	4.94	10.21	6.11	7.87	9.28	10.92	21.02	7.72	7.51	14.47	21.99	5.11	6.1	9.16	13.3
GhFH21	0	0.18	0.06	0.06	0.2	0.06	0.2	0.37	0.05	0	0.16	0.11	0.09	0.29	0.26	0.04	0.21	0	0.1	0.07	0.06
GhFH22	0	0.15	0	0.16	0.24	0.08	0.12	0.11	0.16	0.15	0.07	0.11	0.23	0.04	0.04	0.04	0.17	0.83	0	0.1	0
GhFH23	0	0.15	0.05	0.22	0.13	0.11	0	0.38	0	0.07	0.19	0.26	0.48	0.17	0.04	0.04	0.65	0	0.11	0.08	0.11
GhFH24	9.22	8.17	6.07	3.94	9.67	7.9	2.71	8.79	3.24	5.02	5.86	8.87	8.1	6.35	6.69	4.63	2.77	13.96	7.53	2.69	5.42
GhFH25	2.91	1.84	2.18	2.49	2.02	1.48	0.98	2.08	1.71	1	2.11	0.99	2.99	2.67	1.44	2.73	1.99	4.32	1.49	2.39	2.1
GhFH26	3.04	1.63	1.32	0.87	1.69	2.03	1.6	1.63	1.9	0.77	0.8	1.03	0.68	1.84	1.11	1.95	1.15	0	1.2	1.6	1.1
GhFH27	0	0	0	0	0	0	0.03	0.1	0.17	0	0	0.06	0	0	0.02	0	0.04	0	0	0	0
GhFH28	1.41	0.53	0	0.3	0.21	0.16	0	0.43	0.06	0.19	0.09	0.27	0.43	0.05	0.08	0.1	0.29	0	0.16	0.18	0.04
GhFH29	0	0.06	0	0.11	0.04	0.03	0.13	0.57	0.6	0	0	0	0.04	0	0.11	0	0.1	0	0	0.07	0.03
GhFH30	2.88	3.27	3.53	4.55	4.5	4.8	3.25	4.17	3.17	3.62	5.28	5.94	10.06	3.43	4.68	8.41	12.84	1.25	3.82	5.57	4.95
GhFH31	0	5.94	3.82	6.54	8.31	5.52	4.39	8.13	3.87	3.78	4.51	6.7	7.34	4.89	5.47	7.11	6.63	2.52	5.92	8.34	5.65
GhFH32	0.87	0.52	0.59	0.42	0.99	1.07	0.3	0.4	0.08	0.23	0.63	1.15	1.17	0.51	0.22	0.42	0.73	0.65	0.45	0.18	1.02
GhFH33	3.33	3.31	3.69	4.47	7.97	2.69	2.05	3.29	3.61	4.57	4.31	5.91	5.68	3.12	2.46	6.35	8.35	2.46	3.65	4.37	6.41
GhFH34	8.01	11.45	9.54	8.26	18.91	12.37	9.08	10.02	7.95	6.88	11.81	13.24	19.15	13.05	9.33	13.63	21.39	9.25	14.04	7.78	20.24
GhFH35	0	0.24	0.14	0.15	0.58	0.29	0.11	0.09	0.09	0.18	0.08	0.18	0.17	0.18	0.23	0.46	0.45	0.34	0.27	0.23	0.53
GhFH36	3.09	2.46	1.58	1.33	2.06	0.88	0.25	1.59	0.35	1.21	1.82	2.18	3.29	1.49	2.32	1.21	1.05	2.49	2.69	1.5	0.38
GhFH37	7.45	1.96	2.02	1.8	5.44	1.93	0.77	1.74	2.54	2.53	1.12	4.16	5.01	2.95	2.53	1.81	2.89	2.08	4.24	1.37	2.7
GhFH38	0.85	7.39	3.73	3.26	8.37	5.53	2.63	4.07	1.39	8.48	4.7	5.93	6.64	5.05	4.18	3.63	6.59	3.69	4.33	2.9	4.2
GhFH39	4.54	4.38	2.46	3.18	2.83	4.73	2.96	3.94	2.12	4.15	2.6	3.69	4.8	3.44	2.85	2.57	2.97	2.44	3.14	3.07	1.22
GhFH40	3.37	1.66	1.58	2.71	1.76	2.08	1.22	1.4	0.69	1.58	1.1	0.68	0.85	0.87	1.88	1.27	1.65	1.66	1.65	1.25	0.58
GhFH41	5.79	7.92	3.15	4.49	5.79	8.39	5.8	8.05	3.04	6.82	3.1	2.78	5.07	6.15	3.95	3.12	6.47	8.39	3.62	2.91	3.37
GhFH42	0	0.04	0.15	0.14	0.05	0.02	0.04	0.11	0.18	0	0.14	0.07	0	0.05	0.06	0.03	0.13	0	0.04	0.07	0.07
GhFH43	0	3.37	2.28	3.22	7.9	3.5	2.18	3.86	2.98	3.58	3.03	5	7.79	4.2	3.79	5.94	7.73	2.58	4.92	4.47	5.88
GhFH44	0	0.06	0.07	0.06	0	0.09	0.03	0.49	0	0.09	0.08	0.06	0.05	0.04	0.08	0	0.04	0	0	0.07	0.03
GhFH45	0	0.41	0.32	0.14	0.42	0.18	0.33	0.18	0.24	0.32	0.17	0.17	0.28	0.18	0.23	0.25	0.33	0.34	0.19	0.1	0.22
GhFH46	0	0.21	0.12	0.22	0.33	0.12	0.2	0.12	0.07	0	0.15	0.25	0.35	0.16	0.18	0.16	0.41	0.57	0.04	0.27	0.19

## Sheet: Sheet2
S15 Data. Expression profiles of GhFH genes under abiotic stress like cold, heat, salt, PEG (accession number SRA: PRJNA248163).
Control					Cold treatments				Hot treatments				Salt treatments				PEG treatments
